# Supplementary material for: Transcriptome-Guided Mining of Genes Involved in Crocin Biosynthesis
Source: Front Plant Sci. 2017 Apr 11;8:518. doi: 10.3389/fpls.2017.00518 (PMC5387100; doi:10.3389/fpls.2017.00518)
Supplement: Supplementary Table 4 — Overview of the differentially expressed genes of green fruits and leaves (A); red fruits and leaves (B); green fruits and red fruits (C). [file Table4.XLSX]

## Sheet: Supplemental Table 4 (A1)
Supplemental Table 4 (A1). compared to leaves, up- regulated genes in green fruits
id	logFC	logCPM	PValue	FDR	GJRF_RSEM	GJGF_RSEM	GJL_RSEM
c76665_g1	-18.1274	9.97284	1.99351e-34	1.603e-29	142.05	1738.23	0
c92471_g1	-13.384	10.1708	5.05657e-32	1.76826e-27	37.9	1140.65	0.1
c69735_g1	-12.6385	10.9787	6.59709e-32	1.76826e-27	2161.73	4879.73	0.76
c68852_g1	-12.2565	11.1763	2.52473e-31	5.0754e-27	882.55	6266.79	1.27
c97039_g1	-13.3204	9.70775	3.57494e-31	5.74929e-27	128.01	748.48	0.07
c76665_g2	-13.6015	9.43446	5.48057e-31	7.34497e-27	157.63	1734.38	0.13
c94634_g1	-12.2648	10.605	8.78513e-31	1.00917e-26	1046.84	3484.11	0.7
c93509_g1	-11.3501	11.4865	4.54537e-29	4.56872e-25	2860.14	2382.74	0.91
c95264_g1	-13.553	8.47422	7.06551e-29	6.31272e-25	309.19	374.73	0.03
c100715_g1	-12.2783	9.06532	1.07083e-28	8.61067e-25	191.43	489.02	0.1
c97922_g1	-11.2339	10.9338	1.61936e-28	1.18377e-24	1426.22	1173.54	0.48
c100169_g2	-10.8184	12.4052	7.73163e-28	5.1809e-24	12408.5	7761.63	4.29
c99312_g4	-12.134	8.52151	1.32226e-27	8.17876e-24	242.73	537.76	0.11
c82716_g1	-15.7922	7.63778	2.10212e-27	1.15103e-23	30.92	422.1	0
c89937_g1	-15.7891	7.63469	2.14714e-27	1.15103e-23	76.01	205.2	0
c91541_g1	-12.9873	7.90866	3.54369e-27	1.78095e-23	125.35	268.12	0.03
c88404_g1	-12.2173	8.05057	7.94812e-27	3.75951e-23	230.63	540.2	0.11
c84804_g1	-12.1268	7.9601	1.48758e-26	6.64545e-23	49.57	222.15	0.05
c85404_g3	-15.4066	7.25224	3.02248e-26	1.27916e-22	1648.33	1073.72	0
c84295_g1	-10.473	9.86452	3.88582e-26	1.56231e-22	55.68	865.05	0.61
c97198_g1	-10.4816	9.47969	5.09745e-26	1.95186e-22	537.67	916.58	0.64
c88828_g1	-10.3219	10.315	5.90335e-26	2.1577e-22	1641.5	1077.71	0.84
c81296_g1	-10.5865	9.14749	6.90262e-26	2.41325e-22	316.51	585.88	0.38
c109046_g1	-10.2902	9.84455	1.2244e-25	3.93822e-22	560.84	548.82	0.44
c93017_g1	-10.1981	9.33983	3.18433e-25	9.84827e-22	16.34	635.95	0.54
c94036_g1	-11.5249	7.35836	9.55404e-25	2.84537e-21	359.14	212.1	0.07
c98696_g11	-12.1494	7.07093	1.16392e-24	3.34257e-21	0.08	431.52	0.08
c87923_g1	-10.7994	7.58699	2.97305e-24	8.24365e-21	186.43	355.6	0.19
c90977_g1	-10.1346	8.21607	3.52139e-24	9.43862e-21	335.71	283.98	0.25
c82998_g1	-11.3203	7.15393	3.9264e-24	1.01847e-20	115.01	640.02	0.23
c81241_g1	-14.6807	6.52653	4.5468e-24	1.14254e-20	62.78	135.62	0
c97168_g1	-11.9006	6.82229	6.47334e-24	1.57736e-20	171.47	80.6	0.02
c73806_g1	-14.5741	6.4199	9.51446e-24	2.23419e-20	47.19	117.11	0
c85404_g2	-10.8463	7.23446	9.72463e-24	2.23419e-20	456.8	395.44	0.21
c98837_g1	-10.8302	7.21834	1.08824e-23	2.43074e-20	73.1	143.59	0.08
c98450_g9	-9.99485	7.9266	1.23655e-23	2.68736e-20	116.67	276.23	0.27
c91073_g2	-10.407	7.19484	4.46965e-23	9.45814e-20	376.99	296.05	0.21
c90513_g2	-11.5869	6.50875	5.63854e-23	1.16257e-19	46.53	100.12	0.03
c125654_g1	-11.5816	6.50344	5.85114e-23	1.17624e-19	0	100.83	0.03
c86355_g1	-14.2756	6.1216	7.45121e-23	1.42657e-19	34.88	197.76	0
c98739_g1	-11.5299	6.45175	8.37492e-23	1.56613e-19	300.84	241.89	0.07
c89347_g1	-14.2393	6.08523	9.55307e-23	1.74584e-19	62.97	168.99	0
c82998_g2	-11.4856	6.40748	1.13694e-22	2.03161e-19	84.75	503.73	0.15
c92812_g1	-10.4826	6.87097	1.19753e-22	2.09335e-19	90.05	85.36	0.06
c93372_g1	-14.1893	6.03527	1.34762e-22	2.25758e-19	0	18.11	0
c94335_g1	-14.1893	6.03527	1.34762e-22	2.25758e-19	45.7	59.89	0
c86349_g1	-14.1166	5.96257	2.2294e-22	3.65854e-19	68.31	44.72	0
c94439_g1	-14.0481	5.89415	3.5625e-22	5.72928e-19	26.61	51	0
c98199_g1	-9.42641	7.3589	6.25974e-22	9.67985e-19	208.84	173.4	0.25
c89475_g1	-13.9449	5.79097	7.2579e-22	1.10116e-18	31.89	113.79	0
c99721_g2	-10.4941	6.32828	1.17463e-21	1.74913e-18	32.31	117.19	0.08
c75084_g1	-9.14168	7.80303	1.29407e-21	1.89195e-18	400.19	463.49	0.81
c93141_g1	-10.0502	6.43903	2.36248e-21	3.39231e-18	46.51	176.04	0.16
c98757_g1	-8.74213	8.9806	2.4179e-21	3.41098e-18	488.47	617.89	1.44
c125425_g1	-13.665	5.5112	4.98697e-21	6.91391e-18	92.52	124.36	0
c102923_g1	-13.6436	5.48988	5.78306e-21	7.88173e-18	59.85	33.38	0
c100243_g4	-9.67281	6.46153	7.04897e-21	9.44691e-18	16.68	69.45	0.08
c97714_g1	-10.1965	6.03106	9.10027e-21	1.19961e-17	47.74	64.05	0.05
c89887_g1	-9.017	6.783	1.48642e-20	1.92782e-17	67.46	132.71	0.25
c96293_g2	-10.7331	5.65556	2.01659e-20	2.5739e-17	36.21	92.73	0.05
c95779_g2	-13.445	5.29137	2.26072e-20	2.84042e-17	63.93	46.65	0
c88390_g1	-10.6996	5.62211	2.53771e-20	3.13938e-17	14.95	35.41	0.02
c95087_g1	-9.68066	6.07002	2.99959e-20	3.65454e-17	27.94	57.78	0.07
c99663_g2	-9.99891	5.83369	3.54241e-20	4.18896e-17	133.11	54.89	0.05
c93779_g1	-9.12297	6.22508	3.60706e-20	4.20358e-17	72.72	180.68	0.32
c95619_g1	-13.3679	5.2143	3.82789e-20	4.33528e-17	21.86	49.93	0
c44271_g1	-13.3584	5.20481	4.09652e-20	4.57507e-17	15.29	64.96	0
c99768_g4	-9.93996	5.77481	5.31182e-20	5.85108e-17	29.87	45.71	0.04
c93704_g1	-8.23255	9.31852	5.64891e-20	6.065e-17	1.33	596.27	1.98
c71996_g1	-13.3112	5.15767	5.65688e-20	6.065e-17	32.56	28.32	0
c96310_g1	-10.5788	5.50141	5.83965e-20	6.17858e-17	90.89	79.45	0.05
c91459_g1	-13.2573	5.10384	8.15572e-20	8.51701e-17	0	41.99	0
c83583_g1	-13.2355	5.08199	9.5241e-20	9.8185e-17	20.96	59.71	0
c99344_g1	-13.2146	5.06112	1.09646e-19	1.11605e-16	16.4	32.82	0
c94718_g1	-8.20114	8.03819	1.43628e-19	1.44366e-16	203.56	262.46	0.89
c97678_g1	-10.4437	5.36651	1.46937e-19	1.45868e-16	33.6	54.91	0.03
c90188_g1	-13.1664	5.01302	1.5264e-19	1.49682e-16	20.33	39.98	0
c86747_g1	-8.43292	6.99736	1.96806e-19	1.90667e-16	3715.81	401.31	1.15
c98450_g2	-10.385	5.30792	2.20744e-19	2.11312e-16	56.64	143.98	0.09
c92900_g2	-13.1068	4.9534	2.28809e-19	2.16456e-16	14.21	14.05	0
c102229_g1	-8.5431	6.47752	2.73895e-19	2.53504e-16	57.88	73.49	0.19
c97278_g3	-13.081	4.92769	2.74277e-19	2.53504e-16	1.44	97.86	0
c91895_g1	-8.02985	8.2705	3.2665e-19	2.9848e-16	281.14	225.33	0.86
c93231_g1	-9.66405	5.49934	3.52929e-19	3.15326e-16	46.01	49.73	0.06
c97552_g1	-8.00703	8.18238	4.82437e-19	4.26299e-16	272.66	561.31	2.17
c85189_g1	-8.55744	6.1354	5.31473e-19	4.64524e-16	156.59	167.54	0.44
c101093_g1	-12.9779	4.82465	5.52722e-19	4.77902e-16	0	32.91	0
c92951_g1	-8.12533	7.12769	5.8797e-19	5.02971e-16	51.91	154.47	0.55
c82820_g2	-12.967	4.81378	5.98026e-19	5.06188e-16	41.16	44.99	0
c97219_g1	-10.1894	5.11256	8.42198e-19	7.05437e-16	31.49	39.67	0.03
c97687_g1	-12.8901	4.73691	1.00325e-18	8.3167e-16	26.19	50.16	0
c94643_g1	-12.8329	4.67987	1.48598e-18	1.21928e-15	210.27	65.24	0
c85244_g1	-9.39578	5.23159	2.2147e-18	1.78086e-15	45.55	59.88	0.08
c98045_g1	-10.0411	4.96448	2.32584e-18	1.8435e-15	53.75	34.23	0.03
c70090_g1	-8.41775	5.77837	2.33845e-18	1.8435e-15	1798.66	227.73	0.65
c96969_g1	-12.7555	4.60254	2.5341e-18	1.95932e-15	33.61	54.14	0
c95856_g1	-7.83276	7.22976	3.15634e-18	2.41702e-15	72.55	134.77	0.59
c86064_g1	-7.9881	6.74501	3.18618e-18	2.41702e-15	64.38	94.82	0.37
c98520_g2	-12.7152	4.56226	3.30706e-18	2.48527e-15	0	19.96	0
c87741_g1	-8.71898	5.5097	4.92222e-18	3.66482e-15	266.13	237.07	0.54
c98775_g1	-7.88731	6.73139	5.67729e-18	4.18823e-15	70.74	133.59	0.56
c94484_g1	-7.47516	10.2285	6.53442e-18	4.77672e-15	100.73	1664.32	9.34
c110458_g1	-9.87097	4.79472	7.42503e-18	5.37887e-15	0	83.44	0.08
c103183_g1	-8.87271	5.26376	7.65638e-18	5.49694e-15	74.43	123.55	0.25
c10530_g1	-12.591	4.43827	7.79018e-18	5.5435e-15	146.55	53.69	0
c85778_g1	-7.85527	6.61276	7.92523e-18	5.59014e-15	57.59	80.18	0.34
c84005_g1	-7.46594	8.9697	9.30682e-18	6.50757e-15	3041.25	731.82	4.13
c96753_g1	-8.83795	5.22909	9.6809e-18	6.71078e-15	42.41	69.03	0.14
c81296_g2	-8.83325	5.22441	1.00474e-17	6.90533e-15	59.17	91.82	0.19
c99088_g1	-12.5311	4.37838	1.16709e-17	7.95311e-15	14.55	23.03	0
c92134_g1	-12.5205	4.36779	1.24766e-17	8.43071e-15	9.18	26.86	0
c76801_g1	-12.499	4.34639	1.44733e-17	9.69845e-15	65.23	63.24	0
c70159_g1	-9.7693	4.69326	1.48625e-17	9.80278e-15	103.24	41.88	0.04
c79173_g1	-12.4947	4.34207	1.48728e-17	9.80278e-15	21.11	99.78	0
c93977_g2	-9.11227	4.94875	1.54235e-17	1.00482e-14	0	29.05	0.05
c70160_g1	-12.4882	4.33557	1.5495e-17	1.00482e-14	117.52	51.44	0
c101202_g3	-7.39733	8.60646	1.57621e-17	1.01396e-14	491.68	407.78	2.41
c101614_g1	-7.58056	7.03507	1.70643e-17	1.08902e-14	74.14	175.37	0.91
c97002_g1	-12.4729	4.32029	1.72989e-17	1.09529e-14	19.13	12.54	0
c99547_g1	-7.91304	5.84976	2.05976e-17	1.28623e-14	33.05	74.27	0.3
c88967_g1	-7.42409	7.7302	2.06344e-17	1.28623e-14	572.36	375.81	2.18
c96291_g1	-12.444	4.29146	2.10377e-17	1.30128e-14	9.71	24.65	0
c96899_g1	-7.70397	6.46219	2.22944e-17	1.36849e-14	29.41	130.33	0.62
c103211_g2	-12.4327	4.28022	2.25817e-17	1.37562e-14	4.5	11.34	0
c98092_g1	-8.4937	5.28513	2.29054e-17	1.38484e-14	41.49	35.76	0.1
c82649_g1	-12.4282	4.2757	2.35677e-17	1.41425e-14	180.2	56.51	0
c98757_g2	-12.4123	4.25976	2.60576e-17	1.55209e-14	33.29	40.92	0
c77613_g1	-8.44783	5.23942	3.15092e-17	1.863e-14	460.69	36.8	0.1
c92367_g1	-7.2493	9.76012	3.20199e-17	1.87938e-14	50.11	549.37	3.61
c85236_g1	-9.00131	4.83809	3.28777e-17	1.91575e-14	67.55	46.07	0.08
c94184_g1	-12.3727	4.2203	3.44018e-17	1.99013e-14	76.43	40.23	0
c99297_g1	-7.26457	8.56954	3.96137e-17	2.27527e-14	409.94	254.76	1.65
c92543_g1	-7.63565	6.30193	4.03254e-17	2.29972e-14	121.24	144.38	0.72
c93805_g3	-12.3321	4.17974	4.50875e-17	2.53533e-14	11.55	16.77	0
c94629_g1	-7.15975	10.674	5.20863e-17	2.90855e-14	1830.2	2233.08	15.6
c99590_g3	-12.2575	4.10525	7.43161e-17	4.12127e-14	11.13	39.74	0
c101268_g2	-7.36008	6.81587	7.69836e-17	4.23995e-14	168.74	137	0.83
c100378_g1	-7.12106	9.05157	8.53572e-17	4.66916e-14	1212.53	505.45	3.63
c101944_g1	-7.30552	6.96708	9.74112e-17	5.25015e-14	21.75	86.8	0.55
c116991_g1	-12.2187	4.06652	9.79371e-17	5.25015e-14	0.05	30.8	0
c94147_g1	-12.2028	4.05073	1.08157e-16	5.75961e-14	24.86	40.53	0
c102729_g1	-12.1922	4.04011	1.1562e-16	6.11652e-14	6.82	16.14	0
c89608_g1	-12.1788	4.02671	1.27898e-16	6.72186e-14	37.07	13.4	0
c93421_g1	-7.73124	5.31252	1.51781e-16	7.87412e-14	77.21	48.5	0.22
c43568_g1	-12.1488	3.99681	1.56993e-16	8.09229e-14	23.01	17.63	0
c97342_g1	-7.23833	6.80128	1.64594e-16	8.43005e-14	327.07	87.59	0.58
c97842_g1	-7.89084	4.99706	1.6617e-16	8.4569e-14	13.24	22.99	0.09
c96580_g1	-12.135	3.98301	1.71205e-16	8.65832e-14	29.17	35.74	0
c95068_g1	-12.121	3.96908	1.86844e-16	9.3902e-14	95.33	26.71	0
c101712_g1	-7.44528	5.90823	2.00327e-16	9.94352e-14	13.43	20.61	0.12
c98576_g1	-9.37959	4.30453	2.10245e-16	1.03718e-13	29.46	27.26	0.04
c96184_g1	-7.43347	5.89649	2.16834e-16	1.06316e-13	35.89	63.4	0.36
c95695_g1	-8.15849	4.9512	2.26361e-16	1.10315e-13	10.12	52.02	0.18
c98895_g1	-12.0812	3.92933	2.44008e-16	1.18198e-13	0.54	16.41	0
c102621_g2	-12.0696	3.91778	2.67143e-16	1.2863e-13	4.6	7.92	0
c93215_g1	-12.0609	3.90904	2.82176e-16	1.3506e-13	35.79	20.11	0
c85275_g1	-7.61937	5.20128	3.23221e-16	1.5379e-13	43.67	26.92	0.13
c87692_g1	-12.0373	3.8855	3.33149e-16	1.57582e-13	54.38	22.43	0
c89745_g1	-12.0283	3.87657	3.52328e-16	1.64729e-13	36.29	52.42	0
c88930_g1	-8.07946	4.87253	3.8622e-16	1.79516e-13	114.78	100.98	0.36
c98024_g1	-7.10271	6.717	4.00767e-16	1.84705e-13	3.62	94	0.68
c101136_g3	-12.0072	3.85552	4.01977e-16	1.84705e-13	37.88	34.17	0
c91245_g1	-9.28055	4.2058	4.08684e-16	1.8672e-13	21.14	41.21	0.06
c77519_g1	-8.2861	4.67916	4.13718e-16	1.87952e-13	1136.83	154.96	0.47
c102368_g4	-7.247	6.09464	4.50157e-16	2.03357e-13	55.96	80.76	0.53
c100150_g4	-7.12908	6.28017	4.72962e-16	2.12466e-13	12.55	88.98	0.63
c95718_g1	-11.9765	3.82491	4.96279e-16	2.21701e-13	4.82	13.66	0
c97371_g1	-11.9734	3.82181	5.0599e-16	2.24791e-13	44.09	15.41	0
c83884_g1	-11.9672	3.8156	5.36403e-16	2.36993e-13	0.45	30.09	0
c90114_g1	-11.9641	3.81248	5.46983e-16	2.40347e-13	0	30.7	0
c81382_g1	-11.9609	3.80935	5.57793e-16	2.43765e-13	16.98	17.51	0
c89954_g1	-7.70864	4.81582	5.73684e-16	2.49354e-13	52.38	76.86	0.36
c98696_g8	-8.57294	4.41117	6.02737e-16	2.60573e-13	0.04	33.67	0.08
c85669_g1	-7.10508	6.11296	6.31034e-16	2.71348e-13	45.57	92.95	0.67
c97052_g1	-7.58069	4.94512	7.0501e-16	3.01546e-13	13.1	41.23	0.21
c86321_g1	-11.9196	3.76811	7.36617e-16	3.13397e-13	0.06	31.75	0
c89551_g2	-11.9131	3.76166	7.66959e-16	3.2289e-13	897.44	108.52	0
c89721_g1	-11.9131	3.76166	7.66959e-16	3.2289e-13	14.55	10.8	0
c86007_g1	-7.64295	4.75052	8.93257e-16	3.74103e-13	20.46	21.93	0.11
c103191_g2	-11.8836	3.73227	9.40806e-16	3.89954e-13	3.71	7.34	0
c90031_g1	-6.90346	6.90762	9.77346e-16	4.03022e-13	140.7	193.79	1.61
c89551_g4	-7.20515	5.6697	1.02688e-15	4.21288e-13	1881.01	224.52	1.51
c91115_g1	-7.17784	5.74839	1.05182e-15	4.29329e-13	48.03	79.66	0.54
c92466_g1	-11.8569	3.70563	1.11125e-15	4.51296e-13	5.58	22.82	0
c78351_g1	-9.11927	4.04507	1.21308e-15	4.90175e-13	16.15	23.08	0.04
c87211_g1	-9.11125	4.03708	1.2754e-15	5.10957e-13	27.16	37.99	0.06
c85035_g2	-7.12851	5.79801	1.27722e-15	5.10957e-13	61.39	88.26	0.62
c76726_g1	-6.8353	7.01778	1.46174e-15	5.80453e-13	845.58	205.48	1.79
c84306_g3	-11.8159	3.66473	1.46537e-15	5.80453e-13	93.69	39.58	0
c88796_g1	-11.809	3.6578	1.53013e-15	6.03134e-13	0	14.79	0
c75127_g1	-11.7985	3.64734	1.66931e-15	6.54784e-13	14.63	27.93	0
c32873_g1	-7.10276	5.67388	1.75035e-15	6.83241e-13	33.75	102.12	0.74
c90865_g1	-9.06494	3.99094	1.7621e-15	6.84504e-13	1.2	12.46	0.02
c87668_g1	-11.7808	3.62974	1.86322e-15	7.20303e-13	32.59	25.81	0
c102969_g1	-11.7773	3.62619	1.9049e-15	7.32894e-13	0.92	8.02	0
c94018_g5	-8.05943	4.45355	1.92575e-15	7.37386e-13	155.07	40.61	0.15
c95740_g1	-11.7701	3.61907	1.99138e-15	7.58903e-13	25.54	8.7	0
c102635_g1	-9.03416	3.96028	2.17316e-15	8.24274e-13	3.28	14.87	0.02
c77342_g1	-11.7339	3.58294	2.55128e-15	9.63152e-13	0	20.24	0
c93759_g1	-7.79617	4.59067	2.64575e-15	9.94146e-13	15.28	37.65	0.16
c80561_g1	-11.7154	3.56453	2.86132e-15	1.07015e-12	0	14.07	0
c101456_g1	-6.82273	6.28259	2.9964e-15	1.11548e-12	156.89	231.25	2.03
c90081_g1	-11.7042	3.55337	3.13926e-15	1.16328e-12	59.01	22.4	0
c116147_g1	-7.0595	5.41097	3.30734e-15	1.21994e-12	66	88.45	0.66
c85672_g1	-7.00236	5.57429	3.45925e-15	1.26437e-12	69.06	73.5	0.57
c93363_g3	-7.96594	4.36054	3.64111e-15	1.31885e-12	24.24	45.74	0.18
c98295_g1	-8.95571	3.88214	3.676e-15	1.32552e-12	310.84	41.35	0.07
c95709_g1	-8.95272	3.87916	3.74512e-15	1.34441e-12	10.99	21.35	0.04
c96954_g2	-11.6739	3.52318	3.78867e-15	1.354e-12	3.91	6.67	0
c101406_g1	-6.8275	5.91116	3.89976e-15	1.38754e-12	70.46	62.8	0.55
c103505_g1	-11.6663	3.51554	3.97323e-15	1.40745e-12	50.51	52.42	0
c97135_g1	-11.6586	3.50785	4.26889e-15	1.49969e-12	1.8	14.12	0
c94102_g1	-11.643	3.49235	4.7014e-15	1.64367e-12	0.13	18.23	0
c98185_g1	-6.58326	7.36266	5.14153e-15	1.78976e-12	76.38	141.52	1.47
c101268_g1	-6.60337	6.97593	5.50055e-15	1.90649e-12	123.11	145.85	1.5
c98176_g1	-6.73863	5.9597	6.36045e-15	2.19507e-12	75.04	116.75	1.09
c66914_g1	-8.87274	3.79952	6.40216e-15	2.20002e-12	0	20.23	0.04
c102317_g6	-6.70303	6.16403	6.74429e-15	2.30772e-12	51.95	91.77	0.88
c87616_g1	-11.575	3.42456	7.34525e-15	2.50271e-12	3.91	6.72	0
c89704_g1	-11.5709	3.42048	7.53407e-15	2.55621e-12	10.57	15.84	0
c102602_g1	-11.5668	3.41638	7.72825e-15	2.61108e-12	6.03	17.55	0
c98176_g2	-6.67445	6.02091	8.91144e-15	2.99823e-12	53.18	80.08	0.78
c100455_g1	-7.60041	4.3961	9.79924e-15	3.28319e-12	16.64	46.3	0.23
c81384_g1	-11.5292	3.37894	1.00039e-14	3.32407e-12	848.84	91.91	0
c89329_g1	-11.5292	3.37894	1.00039e-14	3.32407e-12	48.56	18.65	0
c81580_g1	-11.525	3.37472	1.02693e-14	3.3982e-12	26.34	33.96	0
c92348_g1	-7.592	4.38774	1.04635e-14	3.44827e-12	26.12	47.41	0.24
c76896_g1	-7.17285	4.54015	1.11541e-14	3.66086e-12	24.41	25.98	0.18
c94477_g1	-11.4993	3.34914	1.23587e-14	4.02337e-12	1.04	10.52	0
c99305_g2	-7.23669	4.34709	1.3848e-14	4.47202e-12	24.07	38.92	0.25
c44182_g1	-11.4731	3.3231	1.45251e-14	4.61918e-12	0	59.41	0
c103415_g4	-8.75069	3.67804	1.45298e-14	4.61918e-12	11.22	23.03	0.05
c78998_g1	-11.4687	3.31872	1.49252e-14	4.72501e-12	0	17.04	0
c100094_g2	-6.3859	7.69874	1.5722e-14	4.95774e-12	190.13	156.24	1.86
c94315_g1	-11.4465	3.29658	1.75961e-14	5.52702e-12	14.31	9.29	0
c96699_g3	-6.84154	5.07091	1.76977e-14	5.53731e-12	46.36	49.98	0.43
c100648_g1	-11.4285	3.27863	1.96671e-14	6.12967e-12	7.3	16.67	0
c102863_g3	-8.0469	3.88768	2.09249e-14	6.49649e-12	8.68	12.86	0.05
c84671_g1	-11.4148	3.26502	2.13965e-14	6.61735e-12	29.79	24.96	0
c102090_g1	-11.4102	3.26045	2.20095e-14	6.78087e-12	6.06	27.2	0
c73372_g1	-6.52086	5.98377	2.31187e-14	7.09542e-12	70.33	125.79	1.36
c91162_g1	-6.50971	5.91647	2.60058e-14	7.92103e-12	30.04	63.95	0.7
c84886_g1	-11.3871	3.2374	2.61193e-14	7.92559e-12	0	23.24	0
c98137_g1	-11.3824	3.23274	2.6883e-14	8.12666e-12	42.42	14.92	0
c100923_g1	-7.03955	4.40798	2.72458e-14	8.20549e-12	12.14	32.28	0.24
c88107_g2	-11.3777	3.22807	2.76714e-14	8.30256e-12	14.9	15.57	0
c73158_g1	-11.3683	3.21869	2.93255e-14	8.76616e-12	0	22.73	0
c102729_g8	-11.3635	3.21397	3.01932e-14	8.9589e-12	10.45	26.07	0
c87911_g1	-11.3492	3.19973	3.297e-14	9.74688e-12	0.15	10.64	0
c101578_g1	-7.63438	4.03101	3.39069e-14	9.98714e-12	0.39	5.96	0.03
c89636_g1	-11.3396	3.19016	3.60304e-14	1.05354e-11	0	21.24	0
c103114_g1	-11.3396	3.19016	3.60304e-14	1.05354e-11	3.84	12.63	0
c102860_g2	-11.33	3.18053	3.82438e-14	1.10951e-11	35.9	45.34	0
c97813_g6	-11.3104	3.16106	4.31331e-14	1.23871e-11	27.55	27.79	0
c97739_g1	-6.26678	7.07184	4.37895e-14	1.25308e-11	76.3	177.62	2.3
c98605_g1	-6.15362	10.0754	4.67171e-14	1.32741e-11	407.56	467.64	6.56
c92727_g3	-11.2956	3.14629	4.72515e-14	1.33787e-11	12.58	9.64	0
c101307_g2	-7.36401	4.16138	4.84672e-14	1.36747e-11	40.72	31.76	0.19
c101712_g4	-11.2856	3.13635	5.02367e-14	1.41244e-11	9.95	16.18	0
c98992_g1	-11.2806	3.13136	5.18066e-14	1.4515e-11	9.23	7.16	0
c92405_g2	-11.2755	3.12635	5.51108e-14	1.53872e-11	10.59	9.52	0
c100331_g7	-11.2654	3.11628	5.86483e-14	1.6262e-11	19.14	46.92	0
c94841_g3	-6.696	4.79119	5.95195e-14	1.64468e-11	6.07	24.92	0.24
c97011_g2	-11.2603	3.11122	6.05102e-14	1.66064e-11	21.54	6.2	0
c99896_g1	-11.2603	3.11122	6.05102e-14	1.66064e-11	138.05	23.94	0
c99590_g2	-11.2501	3.10104	6.44321e-14	1.76226e-11	6.12	16.86	0
c93171_g1	-8.50756	3.43623	7.33391e-14	1.99232e-11	17.84	12.01	0.03
c95020_g1	-11.2242	3.07528	7.5517e-14	2.04458e-11	19.66	7.66	0
c119964_g1	-8.49939	3.42811	7.71251e-14	2.08111e-11	0	43.58	0.11
c99604_g2	-6.97544	4.08816	8.01758e-14	2.15619e-11	6.34	15.17	0.12
c94880_g1	-11.2084	3.0596	8.5901e-14	2.30246e-11	3.11	7.49	0
c103205_g3	-11.1818	3.03308	1.01151e-13	2.69326e-11	0.51	6.76	0
c95901_g1	-11.171	3.02233	1.08065e-13	2.86786e-11	8.35	7.1	0
c101942_g1	-6.09138	7.32939	1.13676e-13	3.00684e-11	62.6	110.31	1.61
c2011_g1	-11.1601	3.0115	1.15503e-13	3.04515e-11	0	8.69	0
c114557_g1	-11.1546	3.00606	1.19432e-13	3.12821e-11	40.17	39.3	0
c97032_g1	-11.1546	3.00606	1.19432e-13	3.12821e-11	3.7	12.94	0
c102494_g4	-6.5409	4.77343	1.33116e-13	3.47532e-11	8.67	52.12	0.55
c99730_g2	-11.1325	2.98408	1.41413e-13	3.67719e-11	0	13.68	0
c77955_g1	-11.1269	2.97853	1.46323e-13	3.77114e-11	334.42	64.31	0
c97142_g1	-11.1157	2.96737	1.56716e-13	4.01327e-11	11.76	8.96	0
c98775_g2	-11.1157	2.96737	1.56716e-13	4.01327e-11	24.59	47.59	0
c77566_g1	-11.0987	2.95047	1.7386e-13	4.41018e-11	0	18.16	0
c92103_g1	-11.093	2.94479	1.80025e-13	4.55221e-11	0	9.93	0
c86077_g1	-8.36643	3.29601	1.89108e-13	4.76689e-11	20.38	25.74	0.07
c102592_g1	-7.71684	3.55985	1.90253e-13	4.78077e-11	3.08	10.47	0.05
c101525_g2	-11.0757	2.92762	2.07206e-13	5.19053e-11	48.79	9.05	0
c89916_g1	-6.41191	4.8841	2.17334e-13	5.42734e-11	83.06	48.19	0.56
c101682_g1	-7.34854	3.74738	2.26051e-13	5.62755e-11	1.5	9.03	0.05
c90332_g1	-5.97535	7.29385	2.50896e-13	6.22619e-11	198.5	306.65	4.86
c94625_g1	-6.80425	3.91874	2.51646e-13	6.22619e-11	18.77	15.48	0.13
c99995_g1	-11.0346	2.88674	2.66306e-13	6.5687e-11	8.43	4.31	0
c94689_g1	-6.56196	4.34189	2.7081e-13	6.65936e-11	14.16	16.94	0.18
c84354_g1	-11.0227	2.87484	2.86436e-13	7.02214e-11	6.22	13.92	0
c96600_g1	-11.0106	2.86285	3.08252e-13	7.51117e-11	9.26	18.09	0
c83942_g1	-10.9984	2.85076	3.44483e-13	8.34343e-11	0	11.92	0
c93100_g1	-6.26122	5.11862	3.50784e-13	8.44518e-11	14.84	34.25	0.44
c100331_g9	-8.25921	3.18955	3.86538e-13	9.27817e-11	2.62	8.28	0.02
c98511_g2	-10.9675	2.82007	4.15732e-13	9.83218e-11	12.92	5.76	0
c94353_g1	-10.9675	2.82007	4.15732e-13	9.83218e-11	0	10.69	0
c93721_g2	-10.9675	2.82007	4.15732e-13	9.83218e-11	24.73	10.25	0
c86690_g1	-10.9487	2.80135	4.66174e-13	1.09607e-10	0	8.86	0
c77526_g1	-6.53939	4.13066	4.69224e-13	1.10002e-10	15.05	22.17	0.23
c96795_g1	-10.9296	2.78237	5.23431e-13	1.22354e-10	4.85	6.86	0
c97285_g1	-8.20497	3.13572	5.38474e-13	1.25142e-10	25.59	9.68	0.03
c45672_g1	-7.55863	3.40293	5.41174e-13	1.25407e-10	13.19	13.5	0.07
c82885_g1	-10.9232	2.77599	5.65883e-13	1.30756e-10	22.88	16.84	0
c92857_g1	-10.9167	2.76958	5.88519e-13	1.34824e-10	14.32	8.41	0
c99085_g3	-10.8972	2.75019	6.62621e-13	1.5094e-10	8.05	7.88	0
c70019_g1	-10.8972	2.75019	6.62621e-13	1.5094e-10	18.53	9	0
c86487_g6	-8.1745	3.10549	6.68857e-13	1.51931e-10	0	24.58	0.07
c84306_g2	-10.8774	2.73053	7.47116e-13	1.68754e-10	84.22	34.83	0
c100164_g3	-7.16626	3.56678	7.72208e-13	1.73933e-10	393.6	12.03	0.08
c45966_g1	-6.0027	5.41632	7.81987e-13	1.75643e-10	23.86	33.23	0.52
c95249_g1	-5.82184	6.54368	8.72396e-13	1.94862e-10	17.21	96.14	1.7
c100417_g4	-5.99792	5.22835	9.29322e-13	2.0643e-10	12.35	41.85	0.65
c102815_g1	-6.01172	5.10541	9.40806e-13	2.08405e-10	24.62	19.59	0.3
c86909_g1	-10.837	2.69038	9.94254e-13	2.1964e-10	0	31.57	0
c97596_g1	-10.8301	2.68358	1.03638e-12	2.2832e-10	23.82	15.99	0
c91860_g1	-5.78995	6.55806	1.07669e-12	2.36551e-10	74.08	73.01	1.32
c70159_g2	-10.8094	2.66299	1.17501e-12	2.56054e-10	65.2	23.8	0
c72730_g1	-10.8024	2.65606	1.22566e-12	2.66369e-10	64.82	20.22	0
c99915_g1	-8.07903	3.01082	1.23517e-12	2.67713e-10	15.19	6.82	0.02
c101360_g2	-8.07354	3.00537	1.27706e-12	2.75665e-10	28.84	5.11	0.02
c97039_g2	-10.7954	2.6491	1.27872e-12	2.75665e-10	3.68	26.43	0
c79482_g1	-6.08164	4.85498	1.30719e-12	2.803e-10	15.27	34.91	0.51
c91318_g1	-5.78978	6.17364	1.3165e-12	2.81544e-10	61.85	72.83	1.31
c99387_g2	-6.16578	4.52725	1.34087e-12	2.85997e-10	12.43	21.83	0.3
c85657_g1	-5.77507	6.40178	1.40402e-12	2.98673e-10	32.74	90.94	1.66
c100591_g1	-10.7741	2.628	1.45366e-12	3.07606e-10	11.42	6.18	0
c88405_g1	-10.7741	2.628	1.45366e-12	3.07606e-10	0	27.69	0
c19804_g1	-10.767	2.6209	1.5177e-12	3.20314e-10	0	10.7	0
c98602_g2	-5.6714	7.5896	1.54622e-12	3.2548e-10	137.72	305.35	5.98
c102367_g2	-10.7598	2.61377	1.58485e-12	3.32741e-10	0.11	6.23	0
c89366_g1	-6.09715	4.57378	1.77477e-12	3.70678e-10	3.97	43.74	0.63
c67898_g1	-6.07135	4.65412	1.79734e-12	3.74419e-10	107.88	30.98	0.46
c100168_g4	-10.7453	2.59939	1.80673e-12	3.74436e-10	10.18	10.22	0
c88473_g1	-10.7453	2.59939	1.80673e-12	3.74436e-10	0	8.39	0
c49412_g1	-10.738	2.59215	1.88812e-12	3.90296e-10	0	9.21	0
c98520_g1	-10.7158	2.5702	2.15747e-12	4.41436e-10	0	11.73	0
c96980_g2	-10.7084	2.56281	2.25644e-12	4.59162e-10	15.99	17.85	0
c94172_g1	-10.7084	2.56281	2.25644e-12	4.59162e-10	5.25	11.6	0
c101562_g1	-6.78535	3.58833	2.26124e-12	4.59162e-10	13.6	11.49	0.1
c96749_g2	-10.7009	2.55538	2.36042e-12	4.76894e-10	0	16.47	0
c32849_g1	-7.9768	2.90951	2.46037e-12	4.94008e-10	15.96	12.42	0.04
c89800_g1	-10.6934	2.54792	2.4697e-12	4.94008e-10	123.94	9.71	0
c101587_g1	-10.6934	2.54792	2.4697e-12	4.94008e-10	2.75	7.07	0
c97280_g2	-10.6858	2.54041	2.58457e-12	5.13155e-10	3.63	11.09	0
c96256_g1	-10.6858	2.54041	2.58457e-12	5.13155e-10	4.41	4.39	0
c95355_g1	-5.68288	6.31132	2.6e-12	5.14947e-10	68.46	64.98	1.26
c99923_g1	-10.6782	2.53287	2.70534e-12	5.32869e-10	12.59	5.32	0
c89551_g3	-6.21471	3.99937	2.71334e-12	5.32869e-10	1152.94	105.34	1.39
c80697_g1	-5.65117	6.44421	2.71699e-12	5.32869e-10	135.74	73.72	1.46
c92816_g1	-5.56448	8.20484	2.74243e-12	5.36548e-10	341.47	256.84	5.42
c95547_g1	-10.6705	2.52528	2.83236e-12	5.50127e-10	3.92	3.91	0
c98242_g2	-10.6705	2.52528	2.83236e-12	5.50127e-10	0.44	3.16	0
c94595_g1	-5.82905	5.06238	2.84454e-12	5.51162e-10	21.28	22.32	0.39
c94512_g1	-6.20633	3.99112	2.85611e-12	5.52073e-10	18.47	19.34	0.26
c97653_g1	-7.29819	3.14503	2.96193e-12	5.70564e-10	8.97	21.51	0.13
c87746_g1	-10.6629	2.51766	2.96596e-12	5.70564e-10	19.29	16.96	0
c93419_g1	-6.33299	3.70969	3.05616e-12	5.86512e-10	10.46	13.98	0.17
c78417_g1	-10.6551	2.51	3.25445e-12	6.21601e-10	0	7.85	0
c100599_g1	-5.49246	8.95357	4.08757e-12	7.73379e-10	2151.99	999.43	22.18
c102684_g1	-10.6158	2.47106	4.12031e-12	7.7592e-10	7.92	5.23	0
c79265_g2	-10.6158	2.47106	4.12031e-12	7.7592e-10	17.84	20.64	0
c93800_g1	-5.61427	6.05905	4.20699e-12	7.8855e-10	12.41	56.99	1.16
c94362_g1	-10.6079	2.46314	4.32228e-12	8.08277e-10	1.69	2.68	0
c100417_g5	-7.8857	2.8193	4.42803e-12	8.2613e-10	3.65	17.68	0.07
c97306_g2	-10.5998	2.45518	4.5352e-12	8.44167e-10	23.15	6.44	0
c102596_g1	-7.23158	3.07915	4.57398e-12	8.49419e-10	3.38	6.44	0.04
c94406_g2	-6.08047	4.03422	4.75448e-12	8.80903e-10	7.65	18.26	0.27
c94069_g1	-6.35771	3.47806	4.89544e-12	9.04936e-10	7.9	23.06	0.27
c96556_g2	-6.88223	3.2859	4.95835e-12	9.14463e-10	10.33	12.67	0.1
c99086_g1	-5.85432	4.71815	5.30633e-12	9.71953e-10	14.37	21.67	0.37
c91732_g1	-6.16855	3.76513	5.43817e-12	9.93837e-10	2.33	16.68	0.23
c90717_g1	-5.8441	4.70812	5.64921e-12	1.02773e-09	36.21	42.34	0.73
c1639_g1	-10.559	2.41472	6.08208e-12	1.09656e-09	0	34.63	0
c92453_g1	-10.559	2.41472	6.08208e-12	1.09656e-09	21.11	10.04	0
c93647_g1	-5.50038	6.66575	6.57818e-12	1.18335e-09	80.58	51.15	1.13
c96757_g1	-6.07138	3.85836	6.99539e-12	1.25001e-09	8.31	13.79	0.2
c81581_g1	-10.5339	2.38989	7.06661e-12	1.25438e-09	0	12.9	0
c93430_g2	-10.5339	2.38989	7.06661e-12	1.25438e-09	6.14	11.15	0
c97715_g1	-10.5339	2.38989	7.06661e-12	1.25438e-09	15.71	3.28	0
c100341_g2	-6.82185	3.22627	7.35497e-12	1.29982e-09	22.61	9.93	0.08
c100833_g1	-5.97349	4.07866	7.3718e-12	1.29994e-09	6.05	10.56	0.17
c95682_g2	-10.5254	2.38151	7.43276e-12	1.30782e-09	0	4.3	0
c66442_g1	-6.28815	3.40959	7.66125e-12	1.34215e-09	24.78	11.52	0.14
c132637_g1	-5.87292	4.35336	7.84658e-12	1.37163e-09	75.16	119.55	2.02
c97881_g4	-5.51513	6.04423	8.02875e-12	1.3974e-09	55.44	67	1.46
c97302_g1	-10.5084	2.36462	8.2293e-12	1.42613e-09	9.99	2.96	0
c98045_g2	-10.5084	2.36462	8.2293e-12	1.42613e-09	22.36	24.14	0
c98972_g1	-10.4998	2.3561	8.66242e-12	1.49797e-09	1.99	3.74	0
c91794_g1	-5.36707	9.79541	8.87568e-12	1.53155e-09	414.03	544.83	13.19
c85762_g1	-6.78339	3.18832	9.55742e-12	1.64566e-09	6.39	10.17	0.09
c95343_g2	-7.11134	2.96034	1.00973e-11	1.7349e-09	90.17	8.74	0.06
c97948_g1	-6.14816	3.52782	1.02975e-11	1.76176e-09	12.91	11.27	0.16
c100166_g1	-10.4648	2.32151	1.06636e-11	1.81668e-09	0	5.54	0
c99214_g1	-10.4648	2.32151	1.06636e-11	1.81668e-09	0	4.22	0
c90019_g1	-5.99885	3.7871	1.13037e-11	1.9176e-09	12.84	18.04	0.28
c87741_g2	-10.447	2.3039	1.24985e-11	2.11583e-09	21.26	23.99	0
c101287_g1	-5.97603	3.7647	1.29841e-11	2.19342e-09	3.99	14.7	0.23
c90253_g2	-6.51427	3.32084	1.36301e-11	2.29291e-09	25.81	15.02	0.16
c83814_g2	-10.429	2.28607	1.39137e-11	2.32602e-09	3.63	5.43	0
c44323_g1	-10.429	2.28607	1.39137e-11	2.32602e-09	0	6.25	0
c33220_g1	-10.429	2.28607	1.39137e-11	2.32602e-09	0	10.82	0
c90250_g1	-5.35741	6.83367	1.43062e-11	2.38174e-09	102.72	177.63	4.33
c132366_g1	-10.4199	2.27707	1.46867e-11	2.44003e-09	0	17.18	0
c97365_g1	-10.3923	2.24974	1.73037e-11	2.86888e-09	15.36	6.33	0
c100210_g2	-10.3829	2.24052	1.82869e-11	3.00079e-09	5.51	9.09	0
c92310_g1	-10.3829	2.24052	1.82869e-11	3.00079e-09	6.19	8.29	0
c92540_g1	-5.45174	5.23024	1.83227e-11	3.00079e-09	57.01	29.97	0.68
c86341_g1	-5.27454	7.92156	1.87746e-11	3.06224e-09	203.95	142.82	3.69
c44230_g1	-5.30142	6.58672	2.21728e-11	3.5874e-09	74.94	110.58	2.8
c95509_g1	-6.02723	3.40906	2.24897e-11	3.63136e-09	7.96	10.09	0.15
c99023_g1	-10.345	2.20302	2.28818e-11	3.66523e-09	6.89	6.53	0
c88765_g1	-10.345	2.20302	2.28818e-11	3.66523e-09	5.49	9.43	0
c93176_g1	-7.62531	2.56191	2.3885e-11	3.81832e-09	6.78	11.07	0.05
c94780_g1	-10.3354	2.19349	2.42199e-11	3.86418e-09	4.64	7.93	0
c95530_g2	-6.01456	3.39663	2.42767e-11	3.86557e-09	6.44	9.25	0.14
c95072_g1	-5.37538	5.61318	2.59573e-11	4.125e-09	17.7	28.11	0.67
c94085_g1	-10.3257	2.1839	2.7162e-11	4.30794e-09	0	7.48	0
c70336_g1	-5.49943	4.60302	2.8014e-11	4.43432e-09	18.5	42.1	0.92
c89006_g1	-10.3159	2.17424	2.87788e-11	4.51979e-09	2.24	8.09	0
c80136_g1	-10.3159	2.17424	2.87788e-11	4.51979e-09	14.29	7.25	0
c92010_g3	-10.3159	2.17424	2.87788e-11	4.51979e-09	11.37	11.44	0
c100331_g3	-5.26799	6.40417	3.04816e-11	4.74411e-09	74.45	136.69	3.54
c102337_g3	-10.306	2.16452	3.05021e-11	4.74411e-09	0	9.5	0
c76239_g1	-10.2961	2.15474	3.23396e-11	5.00088e-09	68.12	12.34	0
c39398_g1	-10.2961	2.15474	3.23396e-11	5.00088e-09	0	10.76	0
c90686_g1	-10.2862	2.14488	3.42995e-11	5.2236e-09	17.65	3.21	0
c36505_g1	-10.2862	2.14488	3.42995e-11	5.2236e-09	0	10.76	0
c99732_g1	-10.2862	2.14488	3.42995e-11	5.2236e-09	6.75	3.58	0
c87590_g1	-10.2862	2.14488	3.42995e-11	5.2236e-09	0	3.06	0
c95107_g1	-10.2862	2.14488	3.42995e-11	5.2236e-09	9.68	4.76	0
c91942_g1	-10.2862	2.14488	3.42995e-11	5.2236e-09	6.98	3.51	0
c95593_g1	-10.2862	2.14488	3.42995e-11	5.2236e-09	0	5.23	0
c84074_g1	-5.17412	8.30628	3.53874e-11	5.37908e-09	122.08	267	7.39
c84968_g1	-10.2761	2.13496	3.6391e-11	5.5108e-09	11.92	6.05	0
c85148_g2	-10.266	2.12498	3.86235e-11	5.83789e-09	20.09	8.53	0
c99087_g1	-7.54819	2.48582	3.95777e-11	5.97088e-09	1.18	5.51	0.03
c102978_g1	-5.58291	4.27337	3.96614e-11	5.9723e-09	5.26	9.71	0.2
c88892_g1	-10.2558	2.11492	4.10077e-11	6.152e-09	2.61	3.28	0
c97075_g1	-10.2558	2.11492	4.10077e-11	6.152e-09	0.68	7.42	0
c98782_g3	-7.54025	2.47799	4.14905e-11	6.21284e-09	19.25	21.56	0.1
c98384_g1	-7.53226	2.47011	4.35056e-11	6.48571e-09	6.19	4.78	0.02
c81582_g1	-5.11513	11.3607	4.43149e-11	6.57455e-09	2350.16	3713.85	107.09
c100104_g1	-7.52423	2.46219	4.56288e-11	6.75702e-09	4.78	6.69	0.03
c101167_g1	-6.32424	3.13381	4.67196e-11	6.90582e-09	14.07	15.56	0.19
c100648_g2	-7.51615	2.45423	4.78666e-11	7.06239e-09	4.8	10.1	0.05
c90645_g1	-6.31915	3.12881	4.81681e-11	7.09385e-09	7.69	20.46	0.25
c91083_g1	-10.2248	2.08432	4.91875e-11	7.23074e-09	0.15	4.67	0
c92347_g1	-6.00154	3.12818	4.96661e-11	7.28777e-09	17.5	25.26	0.38
c102621_g3	-6.86318	2.71563	4.98858e-11	7.30053e-09	37.18	15.42	0.12
c82664_g2	-5.2805	5.41916	4.99346e-11	7.30053e-09	130.03	49.76	1.28
c98570_g1	-7.50803	2.44622	5.02257e-11	7.32976e-09	29.25	5.12	0.02
c89745_g4	-7.49986	2.43817	5.27133e-11	7.66497e-09	21.19	29.95	0.15
c101374_g1	-5.52043	4.30447	5.30276e-11	7.69675e-09	14.88	16.15	0.35
c80362_g1	-5.26683	5.25836	5.74716e-11	8.31179e-09	182.23	115.68	2.99
c94541_g1	-10.2038	2.06356	5.9198e-11	8.5003e-09	9.04	4.45	0
c96696_g1	-10.2038	2.06356	5.9198e-11	8.5003e-09	5.81	2.45	0
c87665_g1	-10.2038	2.06356	5.9198e-11	8.5003e-09	0.56	9.71	0
c90767_g1	-10.1931	2.05306	6.30172e-11	9.01651e-09	0	5.04	0
c103420_g1	-10.1931	2.05306	6.30172e-11	9.01651e-09	13.85	7.09	0
c93387_g1	-6.48695	2.89633	6.46267e-11	9.23037e-09	7.6	9.81	0.1
c95477_g1	-6.27254	3.08302	6.57106e-11	9.36853e-09	5.05	11.69	0.15
c97596_g2	-10.1716	2.03185	7.14954e-11	1.01394e-08	23.48	16.8	0
c93693_g2	-10.1716	2.03185	7.14954e-11	1.01394e-08	6.97	16.01	0
c93013_g1	-10.1716	2.03185	7.14954e-11	1.01394e-08	0	2.48	0
c95559_g1	-5.84364	3.22915	7.35233e-11	1.04086e-08	4.2	7.6	0.13
c92122_g1	-10.1607	2.02112	7.61991e-11	1.0712e-08	4.83	5.81	0
c102729_g7	-7.44135	2.38052	7.82762e-11	1.09848e-08	9.84	16.59	0.08
c98758_g1	-10.1498	2.01031	8.12454e-11	1.13421e-08	8.4	3.06	0
c42940_g1	-10.1498	2.01031	8.12454e-11	1.13421e-08	0	4.57	0
c91634_g1	-5.21875	5.09012	8.16108e-11	1.13733e-08	50.06	40.23	1.08
c101513_g4	-5.64176	3.60408	8.37489e-11	1.16511e-08	6.49	13.78	0.27
c89931_g1	-5.34045	4.29719	8.99777e-11	1.24545e-08	87.3	16.94	0.41
c90605_g1	-5.81469	3.20084	8.99886e-11	1.24545e-08	4.15	10.07	0.17
c90013_g1	-10.1276	1.98846	9.2478e-11	1.27551e-08	3.63	11.04	0
c86678_g1	-10.1276	1.98846	9.2478e-11	1.27551e-08	6.88	4.43	0
c98368_g1	-5.26229	4.80171	9.65441e-11	1.32704e-08	41.65	44.91	1.16
c101741_g2	-10.1164	1.9774	9.87265e-11	1.35012e-08	5.4	2.34	0
c6746_g1	-10.1164	1.9774	9.87265e-11	1.35012e-08	0	11.8	0
c86487_g1	-10.1164	1.9774	9.87265e-11	1.35012e-08	0	23.26	0
c93954_g1	-5.03843	6.81109	1.04749e-10	1.42762e-08	96.75	97.16	2.95
c102259_g2	-10.1051	1.96627	1.05443e-10	1.43464e-08	0.77	2.41	0
c71368_g2	-7.38923	2.32921	1.06419e-10	1.44304e-08	0	7.25	0.04
c43910_g1	-10.0937	1.95504	1.12665e-10	1.5226e-08	78.4	20.51	0
c102600_g3	-5.16246	5.07701	1.16206e-10	1.56783e-08	3.27	23.06	0.64
c89562_g1	-10.0822	1.94373	1.20435e-10	1.61944e-08	25.18	10.46	0
c102355_g4	-5.03404	6.22846	1.26354e-10	1.6962e-08	22.4	39.17	1.19
c92687_g1	-10.0706	1.93233	1.28798e-10	1.7204e-08	0	2.71	0
c85790_g1	-10.0706	1.93233	1.28798e-10	1.7204e-08	22.1	8.59	0
c96980_g1	-10.0706	1.93233	1.28798e-10	1.7204e-08	14.76	12.38	0
c121009_g1	-5.41762	4.01354	1.32251e-10	1.76359e-08	12.98	35.2	0.82
c82279_g1	-5.37727	4.16477	1.33159e-10	1.77276e-08	27.63	22.33	0.53
c99899_g4	-5.60321	3.39971	1.46681e-10	1.94131e-08	12.21	18.07	0.37
c84464_g1	-10.0589	1.92084	1.4751e-10	1.94131e-08	0	9.29	0
c99984_g1	-10.0589	1.92084	1.4751e-10	1.94131e-08	7.02	3.14	0
c97273_g1	-10.0589	1.92084	1.4751e-10	1.94131e-08	10.02	3.67	0
c92911_g1	-5.44433	3.81998	1.5203e-10	1.99428e-08	6.18	14.52	0.33
c88484_g1	-5.65882	3.26547	1.5267e-10	1.99941e-08	16.8	23.55	0.46
c97603_g2	-6.68316	2.53859	1.57763e-10	2.04551e-08	5.84	6.84	0.06
c99768_g2	-10.0472	1.90926	1.57971e-10	2.04551e-08	7.67	10.61	0
c87694_g1	-10.0472	1.90926	1.57971e-10	2.04551e-08	0	3.68	0
c93871_g1	-10.0472	1.90926	1.57971e-10	2.04551e-08	8.01	4.25	0
c98381_g1	-4.9475	7.34831	1.68422e-10	2.17034e-08	69.54	120.44	3.9
c124018_g1	-10.0353	1.89758	1.69255e-10	2.17065e-08	0	26.73	0
c86558_g1	-10.0353	1.89758	1.69255e-10	2.17065e-08	0	7.86	0
c115378_g1	-10.0353	1.89758	1.69255e-10	2.17065e-08	6.8	6.26	0
c95909_g1	-5.10593	4.98048	1.70872e-10	2.1879e-08	18.56	20.44	0.59
c94438_g1	-5.33398	4.1226	1.78043e-10	2.27609e-08	16.82	24.84	0.61
c99986_g1	-10.0234	1.88581	1.81432e-10	2.30189e-08	14.14	3.05	0
c85512_g1	-10.0234	1.88581	1.81432e-10	2.30189e-08	3.36	5.36	0
c51521_g1	-10.0234	1.88581	1.81432e-10	2.30189e-08	0	10.53	0
c91012_g1	-7.30735	2.24867	1.81492e-10	2.30189e-08	2.32	7.79	0.04
c93427_g1	-5.16322	4.65126	1.90089e-10	2.40334e-08	27.45	32.15	0.89
c97197_g1	-7.29796	2.23944	1.91751e-10	2.41675e-08	15.45	17.99	0.1
c94675_g1	-7.29796	2.23944	1.91751e-10	2.41675e-08	2.44	4.27	0.02
c90162_g1	-10.0113	1.87395	1.94579e-10	2.44856e-08	14.51	8.22	0
c79365_g1	-6.65216	2.50815	1.98273e-10	2.49115e-08	11.32	22.73	0.21
c114628_g1	-4.90072	8.47881	2.01186e-10	2.51987e-08	472.21	415.51	13.9
c2524_g1	-5.39576	3.77265	2.07281e-10	2.58815e-08	19.89	12.1	0.28
c94725_g1	-9.99913	1.86198	2.08782e-10	2.5948e-08	4.23	8.25	0
c85742_g1	-9.99913	1.86198	2.08782e-10	2.5948e-08	3.47	2.92	0
c102635_g2	-9.98686	1.84992	2.24133e-10	2.78129e-08	1.89	9.85	0
c101375_g2	-7.26941	2.21139	2.26555e-10	2.80269e-08	3.74	3.06	0.02
c99085_g4	-7.25977	2.20191	2.39656e-10	2.95829e-08	213.04	11.44	0.07
c98957_g1	-9.97449	1.83776	2.40736e-10	2.95991e-08	0	12.17	0
c85929_g1	-9.97449	1.83776	2.40736e-10	2.95991e-08	0	15.3	0
c97881_g2	-5.36245	3.74021	2.57985e-10	3.15666e-08	32.88	34.05	0.82
c98782_g2	-9.96201	1.82549	2.58701e-10	3.15666e-08	6	13.3	0
c92777_g1	-9.96201	1.82549	2.58701e-10	3.15666e-08	7.94	7.44	0
c97908_g1	-9.96201	1.82549	2.58701e-10	3.15666e-08	8.98	3.93	0
c87746_g2	-6.26766	2.68108	2.66408e-10	3.23597e-08	19.12	16.71	0.21
c100130_g2	-7.25006	2.19238	2.68434e-10	3.25566e-08	2.67	3.81	0.02
c98764_g1	-9.94942	1.81312	2.78152e-10	3.3533e-08	0	2.59	0
c91719_g1	-9.94942	1.81312	2.78152e-10	3.3533e-08	0.74	4.46	0
c85385_g1	-6.58807	2.44526	2.89036e-10	3.4689e-08	2.22	13.72	0.13
c99246_g3	-6.58807	2.44526	2.89036e-10	3.4689e-08	7.58	7.95	0.08
c95886_g2	-4.84648	8.34604	2.89843e-10	3.4734e-08	319.53	318.46	11.06
c101301_g1	-4.94068	5.66045	2.9198e-10	3.49381e-08	102.04	34.14	1.11
c79173_g2	-9.93673	1.80064	2.99224e-10	3.57518e-08	2.39	20.8	0
c98470_g1	-4.90943	5.86879	3.12972e-10	3.72835e-08	25.58	52.8	1.75
c128537_g1	-9.92392	1.78806	3.22066e-10	3.82535e-08	22.96	19.97	0
c92641_g2	-9.92392	1.78806	3.22066e-10	3.82535e-08	8.07	7.02	0
c89747_g1	-5.23885	3.93794	3.67102e-10	4.34103e-08	15.16	20.75	0.54
c57659_g1	-9.91099	1.77536	3.73727e-10	4.40642e-08	10.59	11.62	0
c97023_g1	-4.81181	7.76692	3.87203e-10	4.55863e-08	483.22	211.73	7.53
c83327_g1	-9.89795	1.76256	4.02924e-10	4.69171e-08	0.45	28.69	0
c99108_g3	-9.89795	1.76256	4.02924e-10	4.69171e-08	6.82	2.3	0
c98397_g1	-9.89795	1.76256	4.02924e-10	4.69171e-08	6.44	3.19	0
c97517_g1	-9.89795	1.76256	4.02924e-10	4.69171e-08	1.82	2.49	0
c93708_g2	-7.18021	2.12382	4.03401e-10	4.69171e-08	11.44	17.77	0.11
c95308_g1	-7.18021	2.12382	4.03401e-10	4.69171e-08	20.42	5.38	0.03
c82819_g1	-4.79482	8.1129	4.04514e-10	4.6937e-08	424.24	263.29	9.48
c93430_g1	-7.16995	2.11376	4.28161e-10	4.94668e-08	7	8.72	0.05
c103337_g5	-7.16995	2.11376	4.28161e-10	4.94668e-08	1.39	3.41	0.02
c74065_g1	-9.88479	1.74964	4.34651e-10	5.01445e-08	2.66	3.57	0
c79627_g1	-5.06356	4.24865	4.51468e-10	5.19356e-08	12.72	32.42	0.96
c94284_g1	-9.8715	1.7366	4.69147e-10	5.36623e-08	3.3	2.43	0
c88958_g2	-9.8715	1.7366	4.69147e-10	5.36623e-08	0	3.86	0
c85148_g1	-9.8715	1.7366	4.69147e-10	5.36623e-08	21.44	8.09	0
c98132_g1	-9.8715	1.7366	4.69147e-10	5.36623e-08	32.6	3.72	0
c102494_g5	-6.51239	2.37109	4.72748e-10	5.39974e-08	2.42	3.38	0.03
c94201_g3	-9.8581	1.72344	5.06679e-10	5.7709e-08	0.88	3.51	0
c126090_g1	-9.8581	1.72344	5.06679e-10	5.7709e-08	0	6.9	0
c99572_g2	-5.07196	4.03634	5.15062e-10	5.85808e-08	17.41	11.79	0.35
c99497_g2	-4.84817	5.57101	5.31513e-10	6.02814e-08	30.21	35.46	1.23
c76159_g1	-9.84456	1.71017	5.4754e-10	6.20116e-08	0	5.64	0
c100395_g1	-5.53018	2.92328	5.54121e-10	6.25806e-08	6.4	11.76	0.25
c87625_g1	-9.8309	1.69677	5.92055e-10	6.66775e-08	0.96	2.21	0
c96166_g1	-5.51226	2.90586	6.15748e-10	6.92488e-08	8.88	11.57	0.25
c85095_g1	-5.91615	2.73387	6.26344e-10	7.0244e-08	28.75	15.44	0.25
c95623_g1	-5.60364	2.73963	6.26344e-10	7.0244e-08	24.94	8.56	0.17
c96258_g1	-5.5901	2.72646	6.78059e-10	7.55172e-08	1.34	9.7	0.2
c81588_g1	-9.80319	1.6696	6.93525e-10	7.71329e-08	9.76	11.51	0
c98239_g1	-7.09602	2.04129	6.98725e-10	7.76039e-08	1.96	4.57	0.03
c94725_g2	-6.11342	2.53013	7.19491e-10	7.98e-08	2.87	9.21	0.13
c94666_g1	-9.78913	1.65583	7.51319e-10	8.31008e-08	3.92	1.68	0
c91175_g1	-9.78913	1.65583	7.51319e-10	8.31008e-08	15.8	5.47	0
c99155_g3	-9.77493	1.64192	8.14455e-10	8.9837e-08	0.04	4.47	0
c102237_g2	-5.24726	3.36925	8.17862e-10	9.00892e-08	3.68	7.94	0.21
c9658_g1	-7.06313	2.00909	8.44952e-10	9.29459e-08	33.02	22.88	0.15
c95400_g1	-9.76059	1.62787	8.83477e-10	9.69185e-08	3.17	3.78	0
c85810_g1	-9.76059	1.62787	8.83477e-10	9.69185e-08	0	2.66	0
c93742_g2	-9.74611	1.61369	9.58988e-10	1.04348e-07	4.79	3.72	0
c74660_g2	-9.74611	1.61369	9.58988e-10	1.04348e-07	7.85	15.24	0
c96033_g1	-9.74611	1.61369	9.58988e-10	1.04348e-07	11.33	3.85	0
c98237_g2	-5.18394	3.4431	9.92007e-10	1.0765e-07	32.73	29.13	0.79
c89735_g3	-6.37671	2.23836	1.09646e-09	1.18504e-07	2.46	19.63	0.22
c97181_g1	-9.73148	1.59937	1.13224e-09	1.21393e-07	60.28	4.49	0
c103905_g1	-9.73148	1.59937	1.13224e-09	1.21393e-07	140.04	16.33	0
c90030_g1	-9.73148	1.59937	1.13224e-09	1.21393e-07	0	5.07	0
c91229_g1	-9.73148	1.59937	1.13224e-09	1.21393e-07	4.36	5.55	0
c89255_g1	-9.73148	1.59937	1.13224e-09	1.21393e-07	7.69	6.46	0
c99270_g1	-6.03375	2.45231	1.14515e-09	1.22613e-07	0.47	10.58	0.15
c87911_g2	-9.7167	1.58491	1.23156e-09	1.30993e-07	0	6.06	0
c101787_g4	-9.7167	1.58491	1.23156e-09	1.30993e-07	2.43	5.25	0
c91680_g1	-9.7167	1.58491	1.23156e-09	1.30993e-07	6.29	8.41	0
c69421_g1	-9.7167	1.58491	1.23156e-09	1.30993e-07	0	5.02	0
c102442_g1	-5.40633	2.80296	1.23375e-09	1.31053e-07	4.58	4.03	0.09
c102945_g1	-4.61449	8.16322	1.29083e-09	1.36936e-07	274.52	258.31	10.54
c93476_g1	-5.05911	3.66527	1.32274e-09	1.39951e-07	6.14	15.69	0.47
c77850_g1	-9.70177	1.5703	1.34054e-09	1.41277e-07	0.27	3.27	0
c99857_g1	-9.70177	1.5703	1.34054e-09	1.41277e-07	38.29	3.8	0
c93284_g1	-9.70177	1.5703	1.34054e-09	1.41277e-07	0.04	3.9	0
c95341_g1	-4.59402	8.82016	1.41169e-09	1.48193e-07	2192.07	425.63	17.61
c95779_g1	-9.68668	1.55555	1.46024e-09	1.52889e-07	24.27	18.14	0
c32975_g1	-9.67143	1.54064	1.59179e-09	1.65371e-07	0	10.3	0
c94717_g2	-9.67143	1.54064	1.59179e-09	1.65371e-07	21.4	3.57	0
c66510_g1	-9.67143	1.54064	1.59179e-09	1.65371e-07	0	8.49	0
c98374_g2	-9.67143	1.54064	1.59179e-09	1.65371e-07	14.09	10.14	0
c84009_g2	-9.67143	1.54064	1.59179e-09	1.65371e-07	0	3.21	0
c87864_g2	-4.70452	5.23034	1.59711e-09	1.6571e-07	54.11	50.28	1.92
c85911_g1	-9.65602	1.52558	1.7365e-09	1.78331e-07	3.87	5.7	0
c77318_g1	-9.65602	1.52558	1.7365e-09	1.78331e-07	2.74	4.68	0
c72291_g1	-9.65602	1.52558	1.7365e-09	1.78331e-07	0.02	2.62	0
c96532_g1	-9.65602	1.52558	1.7365e-09	1.78331e-07	5.94	3.26	0
c103151_g2	-5.34692	2.74537	1.74521e-09	1.78998e-07	3.93	5.1	0.12
c86450_g1	-4.97813	3.77736	1.75925e-09	1.79979e-07	14.49	27.17	0.85
c97134_g1	-5.95807	2.37852	1.86432e-09	1.90244e-07	7.84	8.28	0.13
c101442_g1	-9.64045	1.51036	1.89581e-09	1.92723e-07	5.25	1.76	0
c77538_g1	-9.64045	1.51036	1.89581e-09	1.92723e-07	0	6.86	0
c94749_g1	-6.28873	2.15247	1.92747e-09	1.95694e-07	8.85	3.81	0.05
c131009_g1	-4.71058	4.90183	1.98122e-09	2.00898e-07	5.03	51.94	1.98
c88004_g1	-6.92354	1.87263	2.01254e-09	2.0357e-07	0	7.58	0.06
c101592_g1	-5.14465	3.1206	2.01264e-09	2.0357e-07	15.65	11.1	0.31
c102080_g3	-4.95142	3.75155	2.05873e-09	2.0797e-07	18.73	26.49	0.85
c91711_g1	-9.6247	1.49499	2.07135e-09	2.08721e-07	11.32	3.96	0
c78995_g1	-9.6247	1.49499	2.07135e-09	2.08721e-07	4.04	12.5	0
c103081_g3	-6.91127	1.86065	2.15843e-09	2.17224e-07	23.21	2.99	0.02
c67471_g1	-4.6243	5.51171	2.23033e-09	2.24179e-07	120.34	88.33	3.57
c89537_g1	-9.60878	1.47944	2.26493e-09	2.27089e-07	5.65	3.06	0
c99303_g1	-9.60878	1.47944	2.26493e-09	2.27089e-07	6.62	2.13	0
c77251_g1	-5.92312	2.34448	2.28116e-09	2.28432e-07	7.28	9.33	0.15
c90846_g1	-4.64323	4.99871	2.41239e-09	2.40375e-07	12.94	52.15	2.08
c101133_g6	-4.67653	4.83447	2.47484e-09	2.44249e-07	41.74	45.37	1.77
c89723_g1	-9.59268	1.46373	2.4786e-09	2.44249e-07	20.52	2.95	0
c92803_g1	-9.59268	1.46373	2.4786e-09	2.44249e-07	6.23	2.9	0
c92298_g1	-9.59268	1.46373	2.4786e-09	2.44249e-07	7.11	2.57	0
c98282_g1	-9.59268	1.46373	2.4786e-09	2.44249e-07	7.08	2.78	0
c87398_g1	-9.59268	1.46373	2.4786e-09	2.44249e-07	4.68	4.73	0
c102819_g1	-9.59268	1.46373	2.4786e-09	2.44249e-07	6.17	1.15	0
c86487_g7	-6.88642	1.83641	2.4864e-09	2.44718e-07	26.73	27.57	0.21
c95246_g1	-4.67293	4.75919	2.59529e-09	2.5423e-07	32.89	28.1	1.1
c95753_g1	-4.48631	9.27853	2.6636e-09	2.60563e-07	459.23	485.81	21.66
c77745_g1	-9.5764	1.44785	2.71466e-09	2.64592e-07	17.68	15.25	0
c92780_g1	-9.5764	1.44785	2.71466e-09	2.64592e-07	8.85	3.11	0
c103171_g3	-9.5764	1.44785	2.71466e-09	2.64592e-07	4.8	4.4	0
c13261_g1	-6.86113	1.81176	2.87003e-09	2.79059e-07	12.24	16.84	0.13
c93216_g1	-5.8873	2.30962	2.95286e-09	2.86075e-07	2.41	5.54	0.09
c93422_g1	-5.8873	2.30962	2.95286e-09	2.86075e-07	5.26	10.75	0.17
c75469_g1	-4.71581	4.42389	2.9738e-09	2.86904e-07	39.41	33.17	1.26
c95946_g1	-9.55993	1.4318	2.97568e-09	2.86904e-07	7.82	3.47	0
c87325_g1	-9.55993	1.4318	2.97568e-09	2.86904e-07	6.36	3.35	0
c83120_g1	-9.55993	1.4318	2.97568e-09	2.86904e-07	0	3.74	0
c32079_g1	-9.54327	1.41556	3.26459e-09	3.11768e-07	27.14	6.94	0
c97254_g1	-9.54327	1.41556	3.26459e-09	3.11768e-07	23.52	2.71	0
c92753_g1	-9.54327	1.41556	3.26459e-09	3.11768e-07	69.35	7.13	0
c89942_g1	-9.54327	1.41556	3.26459e-09	3.11768e-07	0	2.36	0
c86936_g1	-9.54327	1.41556	3.26459e-09	3.11768e-07	5.76	14.68	0
c89979_g1	-4.70913	4.31855	3.2919e-09	3.13632e-07	29.73	20.18	0.77
c93644_g3	-4.98839	3.25398	3.37869e-09	3.21139e-07	17.09	14.13	0.44
c97351_g1	-5.05885	3.03769	3.5344e-09	3.35543e-07	3.5	12.87	0.38
c95422_g1	-4.83745	3.72816	3.85574e-09	3.64329e-07	15.27	11.41	0.4
c93101_g2	-9.52642	1.39914	3.93956e-09	3.70941e-07	2.19	3.72	0
c79903_g1	-9.52642	1.39914	3.93956e-09	3.70941e-07	0	5.93	0
c100116_g1	-4.85022	3.65396	3.96203e-09	3.72621e-07	3.62	10.98	0.38
c90289_g1	-4.61253	4.50425	4.05032e-09	3.79593e-07	158.27	127.64	5.19
c97519_g1	-9.50937	1.38254	4.33351e-09	4.02381e-07	0.22	3.56	0
c99590_g5	-9.50937	1.38254	4.33351e-09	4.02381e-07	1.33	8.07	0
c88075_g1	-9.50937	1.38254	4.33351e-09	4.02381e-07	11.65	4.32	0
c94492_g1	-9.50937	1.38254	4.33351e-09	4.02381e-07	0	6.48	0
c77016_g1	-9.50937	1.38254	4.33351e-09	4.02381e-07	3.4	3.15	0
c86208_g1	-9.50937	1.38254	4.33351e-09	4.02381e-07	4.29	7.72	0
c94618_g1	-4.42959	7.3538	4.43768e-09	4.11578e-07	127.12	147.36	6.83
c81766_g2	-9.49212	1.36574	4.77124e-09	4.36971e-07	0	4.27	0
c99023_g2	-9.49212	1.36574	4.77124e-09	4.36971e-07	4.41	4.28	0
c81032_g1	-9.49212	1.36574	4.77124e-09	4.36971e-07	8.15	4.23	0
c82862_g2	-9.49212	1.36574	4.77124e-09	4.36971e-07	6.87	6.53	0
c96749_g3	-9.49212	1.36574	4.77124e-09	4.36971e-07	0	7.77	0
c85276_g1	-9.49212	1.36574	4.77124e-09	4.36971e-07	16.35	3.3	0
c94678_g1	-9.49212	1.36574	4.77124e-09	4.36971e-07	0	7.58	0
c87082_g1	-9.49212	1.36574	4.77124e-09	4.36971e-07	15.63	7.51	0
c100930_g1	-4.9685	3.09966	4.8195e-09	4.40888e-07	6.04	9	0.28
c100500_g1	-6.12899	1.99696	5.10709e-09	4.66666e-07	75.64	8.14	0.11
c100303_g1	-6.76897	1.72201	5.20571e-09	4.75138e-07	6.57	2.71	0.02
c94948_g1	-9.47466	1.34875	5.25811e-09	4.76251e-07	14.11	1.77	0
c93336_g3	-9.47466	1.34875	5.25811e-09	4.76251e-07	9.3	4.55	0
c92720_g1	-9.47466	1.34875	5.25811e-09	4.76251e-07	2.73	4.55	0
c125471_g1	-9.47466	1.34875	5.25811e-09	4.76251e-07	0	6.91	0
c87685_g1	-9.47466	1.34875	5.25811e-09	4.76251e-07	0	7.44	0
c93506_g3	-4.43966	6.14056	5.25937e-09	4.76251e-07	62.19	113.43	5.22
c75098_g1	-4.37736	9.64878	5.3092e-09	4.80223e-07	1419.07	1204.71	57.93
c88352_g1	-4.48084	5.28702	5.55396e-09	5.01797e-07	41.09	41.4	1.85
c86435_g1	-4.98517	2.96664	5.60398e-09	5.05748e-07	27.99	11.34	0.35
c84864_g1	-5.25471	2.40157	5.65535e-09	5.09812e-07	0.7	5.42	0.14
c98174_g2	-5.08806	2.71153	5.69908e-09	5.13179e-07	2.41	4.74	0.14
c86857_g1	-9.45698	1.33156	5.80018e-09	5.19374e-07	0	6.4	0
c93693_g3	-9.45698	1.33156	5.80018e-09	5.19374e-07	5.58	10.47	0
c84708_g1	-9.45698	1.33156	5.80018e-09	5.19374e-07	0	2.06	0
c92062_g1	-9.45698	1.33156	5.80018e-09	5.19374e-07	20.51	6.45	0
c62726_g2	-9.45698	1.33156	5.80018e-09	5.19374e-07	0.3	3.5	0
c101950_g3	-5.15246	2.55742	5.83471e-09	5.21885e-07	14.17	5.3	0.15
c90702_g1	-4.43347	5.66695	6.05403e-09	5.403e-07	44.97	45.92	2.12
c100886_g1	-4.53842	4.51527	6.32184e-09	5.62952e-07	0.05	19.08	0.82
c101155_g1	-9.43908	1.31416	6.40436e-09	5.68412e-07	35.73	6.52	0
c103167_g5	-9.43908	1.31416	6.40436e-09	5.68412e-07	14.32	11.32	0
c97954_g1	-4.85476	3.24878	6.47067e-09	5.73664e-07	2.74	5.93	0.2
c90749_g1	-6.7276	1.68179	6.56996e-09	5.81825e-07	3.09	2.65	0.02
c82184_g1	-9.42096	1.29656	7.07851e-09	6.22746e-07	10.42	3.89	0
c95631_g1	-9.42096	1.29656	7.07851e-09	6.22746e-07	3.66	4.52	0
c100886_g5	-4.81521	3.32452	7.11888e-09	6.25614e-07	0.07	13.39	0.47
c90635_g1	-4.32953	9.01524	7.44759e-09	6.52362e-07	556.72	554.09	27.54
c93125_g1	-5.73441	2.16114	7.49027e-09	6.55386e-07	6.59	5.89	0.11
c100886_g2	-4.85901	3.12936	7.58218e-09	6.62707e-07	0	17.02	0.58
c76292_g2	-9.40261	1.27873	7.83154e-09	6.80802e-07	0.05	2.46	0
c83242_g1	-9.40261	1.27873	7.83154e-09	6.80802e-07	2.1	6.77	0
c80438_g1	-9.40261	1.27873	7.83154e-09	6.80802e-07	17.24	7.82	0
c90212_g1	-6.685	1.64042	8.33781e-09	7.2247e-07	8.22	5.73	0.05
c98996_g1	-4.47776	4.67859	8.6485e-09	7.45145e-07	61.43	16.8	0.75
c96154_g1	-9.38402	1.26069	8.67364e-09	7.45145e-07	22.39	5.67	0
c93721_g1	-9.38402	1.26069	8.67364e-09	7.45145e-07	18.99	3.34	0
c101334_g1	-9.38402	1.26069	8.67364e-09	7.45145e-07	4.57	1.81	0
c94619_g2	-9.38402	1.26069	8.67364e-09	7.45145e-07	5.6	2.64	0
c63528_g1	-9.36519	1.24242	9.61643e-09	8.20877e-07	0	4.14	0
c99264_g2	-9.36519	1.24242	9.61643e-09	8.20877e-07	5.33	2.81	0
c86985_g1	-9.36519	1.24242	9.61643e-09	8.20877e-07	6.33	3.55	0
c96162_g1	-9.36519	1.24242	9.61643e-09	8.20877e-07	2.31	4.83	0
c98230_g2	-4.92628	2.74376	1.0546e-08	8.94933e-07	10.44	5.06	0.16
c99305_g1	-6.01174	1.88319	1.05926e-08	8.94933e-07	13.67	19.44	0.28
c89103_g3	-6.01174	1.88319	1.05926e-08	8.94933e-07	0.1	4.45	0.06
c98633_g2	-6.65589	1.61218	1.0643e-08	8.94933e-07	4.28	4.81	0.04
c93363_g1	-9.34611	1.22392	1.06732e-08	8.94933e-07	3.47	5.9	0
c94050_g2	-9.34611	1.22392	1.06732e-08	8.94933e-07	6.08	2.29	0
c94581_g1	-9.34611	1.22392	1.06732e-08	8.94933e-07	4.62	3.46	0
c94230_g1	-9.34611	1.22392	1.06732e-08	8.94933e-07	11.29	3.45	0
c92528_g1	-9.34611	1.22392	1.06732e-08	8.94933e-07	34.78	6.1	0
c99724_g1	-9.34611	1.22392	1.06732e-08	8.94933e-07	3.58	1.5	0
c73492_g1	-9.34611	1.22392	1.06732e-08	8.94933e-07	0.37	1.77	0
c79409_g1	-9.34611	1.22392	1.06732e-08	8.94933e-07	0	6.62	0
c15195_g1	-9.34611	1.22392	1.06732e-08	8.94933e-07	0	3.18	0
c99919_g1	-9.34611	1.22392	1.06732e-08	8.94933e-07	10.82	4.84	0
c89893_g1	-4.87024	2.85609	1.12573e-08	9.40971e-07	9.29	26.45	0.89
c99823_g2	-6.64111	1.59785	1.15607e-08	9.65328e-07	49.35	6.62	0.06
c93639_g1	-4.86393	2.85003	1.16721e-08	9.71602e-07	5.36	6.15	0.21
c87066_g1	-9.32678	1.20519	1.18591e-08	9.82081e-07	30.07	4.8	0
c95540_g1	-9.32678	1.20519	1.18591e-08	9.82081e-07	4.89	1.9	0
c94251_g1	-9.32678	1.20519	1.18591e-08	9.82081e-07	9.26	3.93	0
c99942_g1	-9.32678	1.20519	1.18591e-08	9.82081e-07	3.8	1.71	0
c97306_g1	-6.62618	1.58337	1.25662e-08	1.03637e-06	22.42	6.19	0.06
c92547_g1	-4.34821	5.24767	1.28106e-08	1.05545e-06	17.03	15.15	0.74
c93454_g1	-4.37674	4.68131	1.30627e-08	1.07511e-06	34.96	47.95	2.3
c93012_g1	-4.24743	7.81919	1.3385e-08	1.09939e-06	89.46	155.97	8.21
c94185_g1	-4.48227	4.04909	1.41949e-08	1.16234e-06	21.11	29.95	1.33
c50746_g1	-9.30718	1.18621	1.46906e-08	1.19322e-06	19.37	15.29	0
c96344_g1	-9.30718	1.18621	1.46906e-08	1.19322e-06	6.87	1.84	0
c90639_g1	-9.30718	1.18621	1.46906e-08	1.19322e-06	3.32	1.86	0
c88048_g1	-9.30718	1.18621	1.46906e-08	1.19322e-06	9.77	6.71	0
c78924_g1	-9.30718	1.18621	1.46906e-08	1.19322e-06	0	5.13	0
c95360_g1	-9.30718	1.18621	1.46906e-08	1.19322e-06	4.21	1.91	0
c95838_g2	-9.30718	1.18621	1.46906e-08	1.19322e-06	2.35	4.62	0
c100017_g1	-9.30718	1.18621	1.46906e-08	1.19322e-06	0.79	4.44	0
c82837_g1	-4.35213	4.86562	1.48184e-08	1.20238e-06	38.49	38.5	1.88
c99171_g1	-9.28731	1.16698	1.63792e-08	1.31182e-06	0	7.41	0
c97622_g1	-9.28731	1.16698	1.63792e-08	1.31182e-06	2.4	1.15	0
c93331_g1	-9.28731	1.16698	1.63792e-08	1.31182e-06	3.81	3.45	0
c97356_g1	-9.28731	1.16698	1.63792e-08	1.31182e-06	12.81	2.38	0
c103323_g4	-9.28731	1.16698	1.63792e-08	1.31182e-06	0.25	6.89	0
c77904_g1	-6.56485	1.524	1.76677e-08	1.40661e-06	24.07	14.98	0.14
c89220_g1	-9.26716	1.14749	1.82837e-08	1.44992e-06	1.35	1.56	0
c95092_g1	-9.26716	1.14749	1.82837e-08	1.44992e-06	5.39	0.86	0
c99660_g1	-9.26716	1.14749	1.82837e-08	1.44992e-06	3.52	4.99	0
c83629_g1	-9.26716	1.14749	1.82837e-08	1.44992e-06	11.18	5.19	0
c96260_g1	-4.20945	7.04771	1.84803e-08	1.46118e-06	273.1	138.47	7.48
c99436_g2	-5.37471	2.20809	1.87975e-08	1.4848e-06	6.34	6.96	0.16
c103340_g1	-5.36487	2.1986	1.98729e-08	1.56666e-06	7.1	6.37	0.15
c95013_g1	-9.24673	1.12774	2.04348e-08	1.59069e-06	4.22	6.57	0
c77334_g1	-9.24673	1.12774	2.04348e-08	1.59069e-06	1.58	2.33	0
c89745_g2	-9.24673	1.12774	2.04348e-08	1.59069e-06	1.82	7.36	0
c95889_g1	-9.24673	1.12774	2.04348e-08	1.59069e-06	5.48	2.44	0
c93636_g2	-9.24673	1.12774	2.04348e-08	1.59069e-06	0	3.8	0
c88341_g1	-9.24673	1.12774	2.04348e-08	1.59069e-06	4.87	11.96	0
c95679_g2	-9.24673	1.12774	2.04348e-08	1.59069e-06	0.8	2.16	0
c96163_g1	-9.24673	1.12774	2.04348e-08	1.59069e-06	4.59	2.86	0
c95617_g1	-9.24673	1.12774	2.04348e-08	1.59069e-06	7.34	2.06	0
c89514_g2	-9.24673	1.12774	2.04348e-08	1.59069e-06	0	1.82	0
c96722_g2	-9.24673	1.12774	2.04348e-08	1.59069e-06	4.15	2.2	0
c96672_g1	-6.53318	1.49338	2.10426e-08	1.63559e-06	1.16	2.8	0.03
c97898_g1	-4.23531	5.46147	2.10522e-08	1.63559e-06	35.77	31.14	1.65
c83113_g1	-9.22601	1.10772	2.28675e-08	1.7613e-06	52.51	4.41	0
c98541_g1	-9.22601	1.10772	2.28675e-08	1.7613e-06	11.75	1.83	0
c110310_g1	-9.22601	1.10772	2.28675e-08	1.7613e-06	0	3.72	0
c96686_g1	-9.22601	1.10772	2.28675e-08	1.7613e-06	2.57	1.59	0
c102034_g1	-9.22601	1.10772	2.28675e-08	1.7613e-06	5.13	1.55	0
c73672_g1	-9.22601	1.10772	2.28675e-08	1.7613e-06	0	3.74	0
c82177_g1	-9.22601	1.10772	2.28675e-08	1.7613e-06	13.83	6.77	0
c103436_g1	-6.51709	1.47782	2.29912e-08	1.76913e-06	34.5	2.96	0.03
c103284_g1	-4.41589	3.87561	2.30504e-08	1.77031e-06	6.87	10.59	0.49
c99807_g1	-4.20201	5.81414	2.49634e-08	1.90992e-06	28.88	25.03	1.36
c96480_g1	-9.20498	1.08742	2.56226e-08	1.94739e-06	4.36	1.38	0
c93155_g1	-9.20498	1.08742	2.56226e-08	1.94739e-06	34.47	2.33	0
c91200_g1	-9.20498	1.08742	2.56226e-08	1.94739e-06	5.98	2.03	0
c13581_g1	-9.20498	1.08742	2.56226e-08	1.94739e-06	0	2.77	0
c95367_g1	-9.20498	1.08742	2.56226e-08	1.94739e-06	1.2	3.5	0
c88583_g1	-4.17907	5.85586	2.68751e-08	2.04066e-06	61.8	57.58	3.17
c81384_g2	-4.36389	4.08724	2.72019e-08	2.06352e-06	1249.16	141.36	6.83
c95989_g2	-9.18365	1.06683	2.87473e-08	2.16239e-06	6.62	4.63	0
c93389_g1	-9.18365	1.06683	2.87473e-08	2.16239e-06	3.03	4.27	0
c93703_g1	-9.18365	1.06683	2.87473e-08	2.16239e-06	4.73	1.78	0
c92243_g3	-9.18365	1.06683	2.87473e-08	2.16239e-06	5.48	2.99	0
c85237_g1	-9.18365	1.06683	2.87473e-08	2.16239e-06	0	2.54	0
c90763_g1	-4.58378	3.10282	3.01404e-08	2.26295e-06	5.39	12.57	0.52
c63144_g1	-4.97113	2.12923	3.1371e-08	2.35315e-06	36.37	24.6	0.76
c96384_g1	-5.82973	1.70729	3.14745e-08	2.35871e-06	4.79	4.89	0.08
c95432_g1	-4.12215	6.75663	3.20567e-08	2.4001e-06	118.93	81.77	4.69
c84990_g1	-4.11277	7.19103	3.22319e-08	2.40684e-06	34.82	153.21	8.85
c91447_g2	-9.16199	1.04596	3.22964e-08	2.40684e-06	2.65	1.68	0
c116873_g1	-9.16199	1.04596	3.22964e-08	2.40684e-06	0	2.26	0
c98103_g1	-4.17839	5.20808	3.27099e-08	2.4354e-06	12.2	19.93	1.1
c85374_g1	-4.13502	6.31303	3.27606e-08	2.43692e-06	141.86	149.63	8.51
c89848_g1	-5.81581	1.69387	3.39933e-08	2.52395e-06	8.06	13.72	0.23
c89392_g1	-4.15369	5.54425	3.56161e-08	2.642e-06	353.24	94.34	5.29
c103010_g4	-4.13926	5.58999	3.59144e-08	2.66167e-06	87.01	53.71	3.04
c98332_g1	-6.45083	1.41389	3.62368e-08	2.67301e-06	0.86	4.03	0.04
c88942_g1	-9.14	1.02477	3.63334e-08	2.67301e-06	2.27	2.4	0
c88438_g2	-9.14	1.02477	3.63334e-08	2.67301e-06	22.88	8.87	0
c95343_g1	-9.14	1.02477	3.63334e-08	2.67301e-06	108.22	13.56	0
c88788_g1	-9.14	1.02477	3.63334e-08	2.67301e-06	0	4.59	0
c88467_g1	-9.14	1.02477	3.63334e-08	2.67301e-06	9.73	3.55	0
c76805_g1	-5.80175	1.68033	3.67357e-08	2.69767e-06	0.86	2.41	0.04
c69918_g1	-4.08282	7.46742	3.80712e-08	2.78811e-06	234.6	183.59	10.82
c90289_g2	-4.06375	8.48856	3.98765e-08	2.91501e-06	604.38	292.41	17.47
c87837_g1	-9.11767	1.00328	4.09326e-08	2.95726e-06	0	3.79	0
c94402_g1	-9.11767	1.00328	4.09326e-08	2.95726e-06	7.03	2.5	0
c92351_g1	-9.11767	1.00328	4.09326e-08	2.95726e-06	2.8	3.84	0
c101671_g1	-9.11767	1.00328	4.09326e-08	2.95726e-06	3.31	0.74	0
c98839_g5	-9.11767	1.00328	4.09326e-08	2.95726e-06	2.6	7.4	0
c78016_g1	-9.11767	1.00328	4.09326e-08	2.95726e-06	0	3.05	0
c103114_g2	-9.11767	1.00328	4.09326e-08	2.95726e-06	0.59	3.39	0
c99231_g1	-9.11767	1.00328	4.09326e-08	2.95726e-06	7.02	1.04	0
c91157_g1	-9.11767	1.00328	4.09326e-08	2.95726e-06	1.88	3.98	0
c90314_g1	-9.11767	1.00328	4.09326e-08	2.95726e-06	2.17	3.28	0
c79627_g2	-4.19332	4.50715	4.10783e-08	2.96512e-06	10.98	27.26	1.49
c91381_g1	-6.41653	1.38084	4.37291e-08	3.13675e-06	8.1	3.17	0.03
c95428_g1	-6.41653	1.38084	4.37291e-08	3.13675e-06	1.48	2.23	0.02
c85665_g1	-4.21131	4.49191	4.45894e-08	3.19277e-06	10.56	19.64	1.06
c100652_g2	-4.17899	4.49359	4.45894e-08	3.19277e-06	21.51	18.51	1.02
c79201_g1	-9.095	0.98147	4.61803e-08	3.26597e-06	0	3.97	0
c87179_g1	-9.095	0.98147	4.61803e-08	3.26597e-06	4.03	5.55	0
c88961_g1	-9.095	0.98147	4.61803e-08	3.26597e-06	0.31	3.72	0
c89261_g1	-9.095	0.98147	4.61803e-08	3.26597e-06	0	3.18	0
c100372_g1	-9.095	0.98147	4.61803e-08	3.26597e-06	4.59	0.88	0
c87684_g1	-9.095	0.98147	4.61803e-08	3.26597e-06	19.46	4.86	0
c78563_g1	-9.095	0.98147	4.61803e-08	3.26597e-06	0	4.01	0
c86056_g1	-9.095	0.98147	4.61803e-08	3.26597e-06	32.04	4.46	0
c95591_g1	-9.095	0.98147	4.61803e-08	3.26597e-06	10.04	0.95	0
c98013_g1	-4.81526	2.23403	4.8065e-08	3.39627e-06	5.57	5.15	0.18
c90262_g1	-4.01991	8.99383	5.03971e-08	3.55481e-06	193.49	682.2	42.03
c88428_g3	-4.89609	2.05759	5.06115e-08	3.5668e-06	11.27	7.39	0.24
c100613_g1	-4.08403	5.62255	5.12299e-08	3.60406e-06	55.9	47.28	2.78
c96449_g2	-4.04988	6.49685	5.14981e-08	3.61695e-06	64.86	70.54	4.25
c95475_g1	-4.47257	3.10217	5.18801e-08	3.61695e-06	1.99	11.08	0.49
c93274_g1	-9.07195	0.959328	5.21778e-08	3.61695e-06	0	4.46	0
c101513_g3	-9.07195	0.959328	5.21778e-08	3.61695e-06	0.65	1.55	0
c94378_g1	-9.07195	0.959328	5.21778e-08	3.61695e-06	2.16	4.3	0
c77147_g1	-9.07195	0.959328	5.21778e-08	3.61695e-06	45.74	4.93	0
c94678_g2	-9.07195	0.959328	5.21778e-08	3.61695e-06	0	6.42	0
c91309_g1	-9.07195	0.959328	5.21778e-08	3.61695e-06	7.22	2.85	0
c91113_g3	-9.07195	0.959328	5.21778e-08	3.61695e-06	23.6	15.25	0
c100268_g1	-9.07195	0.959328	5.21778e-08	3.61695e-06	1.87	3.72	0
c90157_g1	-9.07195	0.959328	5.21778e-08	3.61695e-06	1.51	4.34	0
c88908_g1	-9.07195	0.959328	5.21778e-08	3.61695e-06	0	2.34	0
c103307_g3	-9.07195	0.959328	5.21778e-08	3.61695e-06	0.48	3.14	0
c64859_g1	-4.78574	2.20589	5.66914e-08	3.89958e-06	16.89	7.82	0.28
c99303_g2	-9.04854	0.936845	5.90433e-08	4.03375e-06	14.68	7.3	0
c97918_g2	-9.04854	0.936845	5.90433e-08	4.03375e-06	4.09	1.95	0
c100094_g3	-9.04854	0.936845	5.90433e-08	4.03375e-06	13.34	14.94	0
c90805_g2	-9.04854	0.936845	5.90433e-08	4.03375e-06	7.02	1.72	0
c97092_g1	-4.12509	4.67772	6.08526e-08	4.15383e-06	31.34	30.18	1.72
c78527_g1	-4.76571	2.18683	6.33829e-08	4.31923e-06	12.23	16.99	0.61
c95287_g1	-4.85139	2.01501	6.48548e-08	4.41205e-06	0.83	5.54	0.19
c93397_g1	-4.6825	2.32304	6.82903e-08	4.6223e-06	6.01	4.07	0.16
c94199_g1	-4.43777	2.96382	7.34226e-08	4.94886e-06	9.4	28.22	1.29
c89340_g1	-4.46052	2.87188	7.40024e-08	4.98376e-06	3.86	12.61	0.57
c98451_g2	-4.48691	2.77369	7.45657e-08	5.01749e-06	2.32	3.4	0.15
c90249_g1	-9.02474	0.914012	7.59584e-08	5.03121e-06	4.1	1.81	0
c94357_g1	-9.02474	0.914012	7.59584e-08	5.03121e-06	4.78	2.63	0
c92244_g1	-9.02474	0.914012	7.59584e-08	5.03121e-06	9.61	1.76	0
c95507_g1	-9.02474	0.914012	7.59584e-08	5.03121e-06	5.51	2.08	0
c77284_g1	-9.02474	0.914012	7.59584e-08	5.03121e-06	9.04	6.6	0
c91306_g1	-9.02474	0.914012	7.59584e-08	5.03121e-06	3.97	2.2	0
c98854_g1	-9.02474	0.914012	7.59584e-08	5.03121e-06	1.41	4.24	0
c78287_g1	-9.02474	0.914012	7.59584e-08	5.03121e-06	0	6.95	0
c82377_g1	-9.02474	0.914012	7.59584e-08	5.03121e-06	0	2.25	0
c76889_g1	-9.02474	0.914012	7.59584e-08	5.03121e-06	0.69	1.92	0
c98731_g1	-9.02474	0.914012	7.59584e-08	5.03121e-06	3.45	0.95	0
c96444_g1	-9.02474	0.914012	7.59584e-08	5.03121e-06	8.82	3.56	0
c90663_g1	-9.02474	0.914012	7.59584e-08	5.03121e-06	2.66	1.18	0
c89080_g2	-9.02474	0.914012	7.59584e-08	5.03121e-06	8.56	9.74	0
c97207_g1	-4.04177	5.07911	7.64893e-08	5.06221e-06	18.52	19.69	1.19
c96319_g1	-4.81694	1.98224	7.84322e-08	5.18652e-06	5.71	3.96	0.14
c92010_g4	-5.34308	1.78391	8.13848e-08	5.37735e-06	3.69	5.29	0.12
c97757_g1	-4.39549	3.02896	8.26516e-08	5.45657e-06	1.97	8.54	0.4
c98444_g1	-9.00054	0.890817	8.63636e-08	5.63227e-06	2.99	1.35	0
c32496_g1	-9.00054	0.890817	8.63636e-08	5.63227e-06	8.64	1.77	0
c90880_g1	-9.00054	0.890817	8.63636e-08	5.63227e-06	0.37	1.82	0
c95587_g1	-9.00054	0.890817	8.63636e-08	5.63227e-06	10.77	4.04	0
c88919_g2	-9.00054	0.890817	8.63636e-08	5.63227e-06	1.18	4.02	0
c74352_g1	-9.00054	0.890817	8.63636e-08	5.63227e-06	43.08	8.91	0
c90500_g1	-9.00054	0.890817	8.63636e-08	5.63227e-06	5.39	2.27	0
c92010_g1	-9.00054	0.890817	8.63636e-08	5.63227e-06	4.39	6.11	0
c94232_g1	-9.00054	0.890817	8.63636e-08	5.63227e-06	4.22	3.51	0
c93196_g4	-9.00054	0.890817	8.63636e-08	5.63227e-06	3.63	4.51	0
c77161_g1	-9.00054	0.890817	8.63636e-08	5.63227e-06	4.83	3.02	0
c85792_g2	-6.2896	1.25889	8.6925e-08	5.65512e-06	0	9.04	0.1
c94195_g2	-4.45971	2.74787	9.02165e-08	5.86451e-06	3.71	8.58	0.39
c92642_g1	-4.23554	3.31234	9.1652e-08	5.95276e-06	9.88	14.01	0.74
c94867_g1	-4.57362	2.40688	9.17222e-08	5.95276e-06	9.46	6.96	0.29
c95480_g2	-3.95301	6.17625	9.6334e-08	6.23696e-06	39.5	73.61	4.75
c103092_g1	-3.98878	5.22867	9.67187e-08	6.2518e-06	20.4	38.25	2.4
c88476_g1	-8.97592	0.867249	9.83586e-08	6.28705e-06	2.56	1.91	0
c95251_g1	-8.97592	0.867249	9.83586e-08	6.28705e-06	10.01	3.38	0
c69446_g1	-8.97592	0.867249	9.83586e-08	6.28705e-06	4.76	2.53	0
c96601_g5	-8.97592	0.867249	9.83586e-08	6.28705e-06	2.92	0.99	0
c121181_g1	-8.97592	0.867249	9.83586e-08	6.28705e-06	0	9.7	0
c67997_g1	-8.97592	0.867249	9.83586e-08	6.28705e-06	0	3.31	0
c97280_g1	-8.97592	0.867249	9.83586e-08	6.28705e-06	4.17	9.64	0
c96888_g1	-8.97592	0.867249	9.83586e-08	6.28705e-06	4.98	1.11	0
c94617_g1	-8.97592	0.867249	9.83586e-08	6.28705e-06	15.49	1.37	0
c89085_g1	-8.97592	0.867249	9.83586e-08	6.28705e-06	0	2.45	0
c66512_g1	-8.97592	0.867249	9.83586e-08	6.28705e-06	0	8.49	0
c94699_g1	-8.97592	0.867249	9.83586e-08	6.28705e-06	4.93	2.22	0
c97418_g1	-4.41576	2.82941	9.85928e-08	6.29702e-06	0.05	6.53	0.3
c92188_g1	-4.17981	3.59335	1.00455e-07	6.40579e-06	74.27	10.3	0.56
c95093_g1	-5.09414	1.93864	1.01637e-07	6.47602e-06	2.95	4.04	0.11
c84735_g1	-3.98053	5.27083	1.02274e-07	6.51146e-06	34.53	38.4	2.43
c90944_g1	-5.62139	1.50717	1.06815e-07	6.7898e-06	32.01	5.27	0.1
c100417_g2	-3.97055	5.34101	1.09719e-07	6.96889e-06	13.22	28.53	1.82
c99104_g1	-3.91005	7.2623	1.11474e-07	7.07137e-06	135.95	126.54	8.41
c101681_g1	-4.0255	4.55651	1.11967e-07	7.07137e-06	27.95	24.42	1.49
c99459_g1	-8.95088	0.843296	1.12212e-07	7.07137e-06	0.87	2.6	0
c70316_g1	-8.95088	0.843296	1.12212e-07	7.07137e-06	0	8.05	0
c97502_g1	-8.95088	0.843296	1.12212e-07	7.07137e-06	11.8	2.03	0
c84306_g1	-8.95088	0.843296	1.12212e-07	7.07137e-06	43.69	12.69	0
c75281_g1	-8.95088	0.843296	1.12212e-07	7.07137e-06	35.02	6.31	0
c85521_g1	-8.95088	0.843296	1.12212e-07	7.07137e-06	0	4.69	0
c82754_g1	-8.95088	0.843296	1.12212e-07	7.07137e-06	3.37	2.96	0
c89596_g1	-8.95088	0.843296	1.12212e-07	7.07137e-06	49.12	4.85	0
c92216_g1	-4.59739	2.24221	1.15535e-07	7.27509e-06	13.58	3.73	0.15
c98603_g1	-3.97348	5.07206	1.16228e-07	7.313e-06	14.87	23.34	1.48
c87995_g2	-5.60529	1.49177	1.16525e-07	7.32595e-06	4.21	5.63	0.11
c97434_g1	-4.52953	2.36507	1.23056e-07	7.70045e-06	3.03	7.73	0.33
c86487_g4	-8.9254	0.818944	1.28242e-07	7.91411e-06	0	5.28	0
c92320_g1	-8.9254	0.818944	1.28242e-07	7.91411e-06	14.37	2.1	0
c93134_g1	-8.9254	0.818944	1.28242e-07	7.91411e-06	10	5.63	0
c86405_g1	-8.9254	0.818944	1.28242e-07	7.91411e-06	0	2.31	0
c97162_g3	-8.9254	0.818944	1.28242e-07	7.91411e-06	3.5	3.07	0
c98786_g1	-8.9254	0.818944	1.28242e-07	7.91411e-06	6.09	1.8	0
c95346_g1	-8.9254	0.818944	1.28242e-07	7.91411e-06	2.77	1.13	0
c96275_g1	-8.9254	0.818944	1.28242e-07	7.91411e-06	19.29	5.92	0
c92641_g1	-8.9254	0.818944	1.28242e-07	7.91411e-06	13.57	5.5	0
c95317_g2	-8.9254	0.818944	1.28242e-07	7.91411e-06	0.82	2.21	0
c86155_g1	-8.9254	0.818944	1.28242e-07	7.91411e-06	0	2.91	0
c95679_g1	-6.23159	1.20334	1.31616e-07	8.11608e-06	1.7	3.87	0.05
c99618_g1	-3.97092	4.73467	1.33045e-07	8.19793e-06	12.22	23.67	1.51
c95135_g1	-3.92779	5.46182	1.33816e-07	8.2391e-06	53.96	73.82	4.84
c93814_g1	-5.57255	1.46047	1.38992e-07	8.53821e-06	1.56	5.4	0.11
c98410_g12	-4.42048	2.576	1.40471e-07	8.62247e-06	13.19	12.61	0.58
c89427_g1	-6.21172	1.18434	1.464e-07	8.95796e-06	2.53	3.3	0.04
c93196_g3	-8.89946	0.794182	1.46828e-07	8.95796e-06	2.59	5.68	0
c45106_g1	-8.89946	0.794182	1.46828e-07	8.95796e-06	0	5.42	0
c89323_g2	-8.89946	0.794182	1.46828e-07	8.95796e-06	0	3.33	0
c82293_g1	-8.89946	0.794182	1.46828e-07	8.95796e-06	19.11	3.47	0
c97265_g1	-3.90336	5.60853	1.47551e-07	8.99525e-06	62.12	72.93	4.87
c101846_g1	-4.16051	3.1645	1.51109e-07	9.19124e-06	7.8	5.63	0.31
c91262_g1	-4.27407	3.01209	1.51424e-07	9.20346e-06	5.98	7.33	0.38
c99503_g1	-5.02084	1.86866	1.51889e-07	9.22476e-06	1.11	2.47	0.07
c80050_g1	-4.13904	3.22135	1.61706e-07	9.784e-06	31.04	12.81	0.72
c100799_g5	-5.00825	1.85666	1.62666e-07	9.8273e-06	5.41	9.14	0.27
c95850_g1	-8.87304	0.768993	1.6842e-07	1.00765e-05	20.9	1.58	0
c82696_g1	-8.87304	0.768993	1.6842e-07	1.00765e-05	0	2.19	0
c87793_g1	-8.87304	0.768993	1.6842e-07	1.00765e-05	0	5.17	0
c84215_g1	-8.87304	0.768993	1.6842e-07	1.00765e-05	0	2.14	0
c91171_g1	-8.87304	0.768993	1.6842e-07	1.00765e-05	4.88	2.35	0
c90710_g1	-8.87304	0.768993	1.6842e-07	1.00765e-05	3.42	2.61	0
c70249_g1	-8.87304	0.768993	1.6842e-07	1.00765e-05	2.95	3.28	0
c78583_g1	-8.87304	0.768993	1.6842e-07	1.00765e-05	0	2.22	0
c92787_g1	-8.87304	0.768993	1.6842e-07	1.00765e-05	4.4	2.99	0
c85456_g1	-4.01363	3.84869	1.71898e-07	1.02693e-05	0.34	16.09	0.99
c97673_g1	-3.95196	4.40211	1.76568e-07	1.05326e-05	6.08	23.5	1.51
c80591_g1	-3.83352	7.1828	1.77594e-07	1.05782e-05	133.24	114.19	8
c86339_g3	-6.17114	1.14559	1.81762e-07	1.08104e-05	0.73	2.82	0.03
c43537_g1	-8.84613	0.743365	1.93558e-07	1.14191e-05	5.33	14.85	0
c94881_g1	-8.84613	0.743365	1.93558e-07	1.14191e-05	0.89	1.95	0
c83514_g1	-8.84613	0.743365	1.93558e-07	1.14191e-05	0.9	2.75	0
c8169_g1	-8.84613	0.743365	1.93558e-07	1.14191e-05	6.4	7.01	0
c87805_g1	-8.84613	0.743365	1.93558e-07	1.14191e-05	0	1.8	0
c93606_g1	-8.84613	0.743365	1.93558e-07	1.14191e-05	8.28	2.63	0
c96435_g1	-8.84613	0.743365	1.93558e-07	1.14191e-05	28.71	2.11	0
c88532_g1	-4.57179	2.00294	1.95568e-07	1.15292e-05	0.77	5.55	0.23
c101367_g1	-3.81769	6.58151	2.08603e-07	1.22707e-05	48.48	73.02	5.17
c93588_g1	-8.81871	0.717281	2.22885e-07	1.29591e-05	9.78	2.57	0
c97091_g1	-8.81871	0.717281	2.22885e-07	1.29591e-05	0.77	2.43	0
c97279_g1	-8.81871	0.717281	2.22885e-07	1.29591e-05	14.47	2.18	0
c76509_g1	-8.81871	0.717281	2.22885e-07	1.29591e-05	0.34	4.05	0
c83361_g1	-8.81871	0.717281	2.22885e-07	1.29591e-05	6.38	5.81	0
c98144_g1	-8.81871	0.717281	2.22885e-07	1.29591e-05	10.69	2.3	0
c14608_g1	-8.81871	0.717281	2.22885e-07	1.29591e-05	9.11	6.15	0
c86402_g1	-8.81871	0.717281	2.22885e-07	1.29591e-05	5.82	3.4	0
c96851_g1	-8.81871	0.717281	2.22885e-07	1.29591e-05	2.45	2.73	0
c91073_g1	-8.81871	0.717281	2.22885e-07	1.29591e-05	3.12	6.96	0
c93625_g1	-8.81871	0.717281	2.22885e-07	1.29591e-05	2.22	3.11	0
c90050_g1	-8.81871	0.717281	2.22885e-07	1.29591e-05	5.57	2.31	0
c91701_g1	-8.81871	0.717281	2.22885e-07	1.29591e-05	3.29	1.88	0
c90671_g1	-8.81871	0.717281	2.22885e-07	1.29591e-05	2.51	3.97	0
c92039_g1	-8.81871	0.717281	2.22885e-07	1.29591e-05	36.76	2.58	0
c102090_g4	-4.37118	2.38094	2.28287e-07	1.32349e-05	0.74	5.33	0.25
c72161_g1	-5.16007	1.60915	2.3834e-07	1.38078e-05	4.8	13.32	0.36
c100377_g1	-5.48727	1.37914	2.40506e-07	1.39032e-05	0.92	1.77	0.04
c101713_g4	-4.25805	2.68038	2.45749e-07	1.4196e-05	2.8	4.91	0.25
c69835_g1	-8.79076	0.690725	2.57175e-07	1.46873e-05	3.1	1.72	0
c91062_g3	-8.79076	0.690725	2.57175e-07	1.46873e-05	3.39	1.46	0
c77796_g1	-8.79076	0.690725	2.57175e-07	1.46873e-05	0	4.84	0
c99919_g2	-8.79076	0.690725	2.57175e-07	1.46873e-05	23.83	4.11	0
c90209_g1	-8.79076	0.690725	2.57175e-07	1.46873e-05	8.36	4.89	0
c83472_g1	-8.79076	0.690725	2.57175e-07	1.46873e-05	0	4.43	0
c94217_g1	-8.79076	0.690725	2.57175e-07	1.46873e-05	0.7	2.31	0
c99721_g3	-8.79076	0.690725	2.57175e-07	1.46873e-05	0.97	11.45	0
c86502_g1	-8.79076	0.690725	2.57175e-07	1.46873e-05	0	4.09	0
c103211_g3	-8.79076	0.690725	2.57175e-07	1.46873e-05	1.82	4.67	0
c119777_g1	-8.79076	0.690725	2.57175e-07	1.46873e-05	0	3.83	0
c92331_g1	-5.46959	1.36232	2.64309e-07	1.50626e-05	20.59	1.96	0.04
c96396_g3	-3.99277	3.63793	2.77667e-07	1.57903e-05	1.54	8.52	0.53
c99916_g1	-5.4517	1.3453	2.90727e-07	1.64699e-05	4.57	6.12	0.13
c112009_g1	-8.76226	0.663679	2.97358e-07	1.65742e-05	0	13.61	0
c98956_g1	-8.76226	0.663679	2.97358e-07	1.65742e-05	2.8	1.12	0
c93166_g1	-8.76226	0.663679	2.97358e-07	1.65742e-05	5.58	1.86	0
c33092_g1	-8.76226	0.663679	2.97358e-07	1.65742e-05	0	3.54	0
c98499_g2	-8.76226	0.663679	2.97358e-07	1.65742e-05	3.84	4.73	0
c76813_g1	-8.76226	0.663679	2.97358e-07	1.65742e-05	0	2.7	0
c90336_g1	-8.76226	0.663679	2.97358e-07	1.65742e-05	31.4	4.23	0
c89080_g1	-8.76226	0.663679	2.97358e-07	1.65742e-05	6.75	5.58	0
c86321_g2	-8.76226	0.663679	2.97358e-07	1.65742e-05	0	9.27	0
c97813_g7	-8.76226	0.663679	2.97358e-07	1.65742e-05	11.34	12.86	0
c96426_g1	-8.76226	0.663679	2.97358e-07	1.65742e-05	8.04	1.67	0
c58013_g1	-8.76226	0.663679	2.97358e-07	1.65742e-05	0	1.79	0
c90602_g1	-8.76226	0.663679	2.97358e-07	1.65742e-05	11.99	3.57	0
c81018_g1	-8.76226	0.663679	2.97358e-07	1.65742e-05	0.98	1.77	0
c94478_g1	-8.76226	0.663679	2.97358e-07	1.65742e-05	6.52	1.12	0
c94406_g1	-8.76226	0.663679	2.97358e-07	1.65742e-05	1.53	7.39	0
c68425_g1	-8.76226	0.663679	2.97358e-07	1.65742e-05	0	2.05	0
c88599_g1	-8.76226	0.663679	2.97358e-07	1.65742e-05	9.48	3.01	0
c88603_g1	-8.76226	0.663679	2.97358e-07	1.65742e-05	2.57	2.29	0
c83936_g1	-4.37863	2.22253	2.9743e-07	1.65742e-05	84.71	16.5	0.78
c95504_g1	-3.8363	4.72196	3.01144e-07	1.6758e-05	14.89	14.51	1.01
c96121_g1	-5.11432	1.56566	3.04815e-07	1.69388e-05	3.48	4.12	0.11
c84393_g1	-4.36866	2.21314	3.14059e-07	1.74405e-05	47.86	8.78	0.42
c93504_g1	-5.43358	1.32808	3.20078e-07	1.77502e-05	1.91	2.56	0.06
c98178_g1	-4.02485	3.11418	3.22615e-07	1.78786e-05	3.78	12.81	0.78
c94926_g1	-4.20642	2.6318	3.39722e-07	1.88136e-05	3.25	8.48	0.45
c86400_g1	-3.84166	4.29899	3.44114e-07	1.8925e-05	20.34	23.37	1.62
c92238_g2	-8.73318	0.636125	3.44558e-07	1.8925e-05	6.01	2.28	0
c92323_g1	-8.73318	0.636125	3.44558e-07	1.8925e-05	3.29	1.54	0
c100561_g2	-8.73318	0.636125	3.44558e-07	1.8925e-05	0.78	3.39	0
c95163_g2	-8.73318	0.636125	3.44558e-07	1.8925e-05	3.46	3.5	0
c80863_g1	-8.73318	0.636125	3.44558e-07	1.8925e-05	0.43	4.08	0
c96000_g1	-8.73318	0.636125	3.44558e-07	1.8925e-05	1.06	1.47	0
c75615_g2	-8.73318	0.636125	3.44558e-07	1.8925e-05	0	2.36	0
c77909_g1	-8.73318	0.636125	3.44558e-07	1.8925e-05	0.8	1.57	0
c100162_g3	-8.73318	0.636125	3.44558e-07	1.8925e-05	1.88	1.06	0
c88081_g2	-3.72472	6.68369	3.51162e-07	1.92615e-05	105.71	139.92	10.57
c99371_g3	-3.96898	3.39524	3.56605e-07	1.95333e-05	14.89	14.53	0.92
c100256_g1	-4.56344	1.74257	3.57192e-07	1.95522e-05	5.8	5.13	0.21
c100430_g1	-5.39664	1.29301	3.8906e-07	2.12244e-05	6.22	4.82	0.11
c92184_g1	-8.7035	0.608045	4.00132e-07	2.16667e-05	5.68	2.01	0
c87573_g1	-8.7035	0.608045	4.00132e-07	2.16667e-05	3.28	1.44	0
c17761_g1	-8.7035	0.608045	4.00132e-07	2.16667e-05	2.1	2.01	0
c114910_g1	-8.7035	0.608045	4.00132e-07	2.16667e-05	0.48	2.41	0
c109861_g1	-8.7035	0.608045	4.00132e-07	2.16667e-05	0	3.43	0
c83809_g1	-8.7035	0.608045	4.00132e-07	2.16667e-05	1.19	2.55	0
c97281_g1	-8.7035	0.608045	4.00132e-07	2.16667e-05	10.76	0.99	0
c86483_g1	-8.7035	0.608045	4.00132e-07	2.16667e-05	0	2.04	0
c88757_g1	-3.70275	6.70937	4.07843e-07	2.20397e-05	91.63	109.94	8.44
c81233_g1	-3.76357	4.83805	4.16111e-07	2.24563e-05	57.54	60.04	4.41
c101744_g1	-3.94202	3.37005	4.24081e-07	2.28711e-05	5.6	13.47	0.87
c99795_g1	-3.85986	3.70489	4.27801e-07	2.30562e-05	13.8	10.17	0.7
c90448_g1	-3.6815	7.49797	4.30764e-07	2.32004e-05	20.58	160.28	12.48
c85868_g1	-3.80035	4.23091	4.40069e-07	2.3654e-05	10.17	18.18	1.3
c99640_g1	-3.6868	6.59007	4.47709e-07	2.40326e-05	46.31	73.46	5.7
c33012_g1	-3.79183	4.36527	4.59419e-07	2.45954e-05	15.81	13.55	0.98
c101728_g1	-3.76311	4.58693	4.67113e-07	2.49244e-05	14.89	18.3	1.34
c97915_g1	-3.67495	6.79042	4.71442e-07	2.5122e-05	27.88	29.51	2.31
c88453_g2	-4.50692	1.68951	4.8312e-07	2.56434e-05	2.23	5.38	0.23
c96449_g1	-4.50692	1.68951	4.8312e-07	2.56434e-05	3.07	4.5	0.19
c97603_g3	-5.33939	1.23879	5.25205e-07	2.77296e-05	4.33	4.56	0.11
c103025_g2	-3.63948	7.92482	5.4125e-07	2.82791e-05	227.29	312.97	25.1
c9271_g1	-8.6732	0.579418	5.43348e-07	2.82791e-05	0	2.26	0
c99616_g1	-8.6732	0.579418	5.43348e-07	2.82791e-05	19.95	1.98	0
c89738_g1	-8.6732	0.579418	5.43348e-07	2.82791e-05	23.07	3.99	0
c88396_g1	-8.6732	0.579418	5.43348e-07	2.82791e-05	0.68	2.46	0
c79116_g1	-8.6732	0.579418	5.43348e-07	2.82791e-05	0.6	1.42	0
c83087_g1	-8.6732	0.579418	5.43348e-07	2.82791e-05	0	6.29	0
c94181_g2	-8.6732	0.579418	5.43348e-07	2.82791e-05	2.01	1.5	0
c92329_g1	-8.6732	0.579418	5.43348e-07	2.82791e-05	2.69	3.18	0
c96555_g2	-8.6732	0.579418	5.43348e-07	2.82791e-05	3.28	1.3	0
c67224_g1	-8.6732	0.579418	5.43348e-07	2.82791e-05	0	4.59	0
c95317_g1	-8.6732	0.579418	5.43348e-07	2.82791e-05	2.91	1.4	0
c98127_g1	-8.6732	0.579418	5.43348e-07	2.82791e-05	5.86	0.67	0
c70152_g1	-8.6732	0.579418	5.43348e-07	2.82791e-05	0	2.56	0
c88185_g1	-8.6732	0.579418	5.43348e-07	2.82791e-05	3.92	2.57	0
c97995_g2	-8.6732	0.579418	5.43348e-07	2.82791e-05	10.76	1.31	0
c87375_g2	-8.6732	0.579418	5.43348e-07	2.82791e-05	1.48	2.87	0
c101068_g2	-3.66763	5.92711	5.45608e-07	2.83783e-05	20.1	78.23	6.15
c103886_g1	-4.33068	1.99077	5.57819e-07	2.8976e-05	28.59	14.38	0.7
c87860_g1	-3.64855	6.72321	5.6089e-07	2.91167e-05	87.7	99.08	7.89
c72920_g1	-4.47781	1.66224	6.09633e-07	3.1444e-05	33.55	13.11	0.57
c94412_g1	-3.7132	4.54059	6.2914e-07	3.24294e-05	11.39	29.97	2.28
c90436_g1	-3.66462	5.45819	6.31733e-07	3.24422e-05	79.17	62.18	4.9
c75529_g1	-8.64225	0.550221	6.35441e-07	3.24422e-05	0	4.04	0
c95843_g2	-8.64225	0.550221	6.35441e-07	3.24422e-05	10.7	2.6	0
c32784_g1	-8.64225	0.550221	6.35441e-07	3.24422e-05	10.29	5.89	0
c86093_g1	-8.64225	0.550221	6.35441e-07	3.24422e-05	0	4.34	0
c97441_g3	-8.64225	0.550221	6.35441e-07	3.24422e-05	0	2.96	0
c86536_g1	-8.64225	0.550221	6.35441e-07	3.24422e-05	73.62	2.56	0
c93159_g1	-8.64225	0.550221	6.35441e-07	3.24422e-05	0.96	2.33	0
c97703_g2	-8.64225	0.550221	6.35441e-07	3.24422e-05	3.24	1.37	0
c90608_g1	-8.64225	0.550221	6.35441e-07	3.24422e-05	3.98	2.05	0
c93460_g1	-8.64225	0.550221	6.35441e-07	3.24422e-05	3.06	0.57	0
c95843_g5	-8.64225	0.550221	6.35441e-07	3.24422e-05	0.7	2.1	0
c91368_g2	-8.64225	0.550221	6.35441e-07	3.24422e-05	0.51	2.49	0
c89742_g1	-8.64225	0.550221	6.35441e-07	3.24422e-05	3.65	1.25	0
c70323_g1	-8.64225	0.550221	6.35441e-07	3.24422e-05	0.34	1.98	0
c97501_g1	-3.79345	3.64311	6.41815e-07	3.2726e-05	11.74	10.92	0.78
c101504_g2	-3.9182	2.93762	6.51291e-07	3.31252e-05	8.77	9.31	0.61
c9204_g1	-5.94915	0.934756	6.54689e-07	3.3277e-05	0.15	2.69	0.04
c83936_g2	-3.87295	3.18144	6.85526e-07	3.47785e-05	78.55	17.02	1.15
c93564_g1	-3.86517	3.23763	6.87612e-07	3.48623e-05	10.75	17.87	1.22
c96303_g1	-4.36111	1.80492	6.95706e-07	3.51839e-05	1.26	4.48	0.21
c89735_g6	-4.44809	1.63445	7.14054e-07	3.60438e-05	1.81	8.72	0.39
c84313_g1	-3.59793	6.76069	7.35981e-07	3.6888e-05	90.39	120.56	9.95
c93724_g1	-5.92494	0.911902	7.41895e-07	3.6888e-05	5.85	4.87	0.07
c79543_g1	-8.61062	0.520433	7.45e-07	3.6888e-05	0	2.14	0
c76182_g2	-8.61062	0.520433	7.45e-07	3.6888e-05	0	4.92	0
c87956_g1	-8.61062	0.520433	7.45e-07	3.6888e-05	7.16	2.52	0
c93094_g1	-8.61062	0.520433	7.45e-07	3.6888e-05	2.07	1.83	0
c97547_g1	-8.61062	0.520433	7.45e-07	3.6888e-05	8.43	0.88	0
c17236_g1	-8.61062	0.520433	7.45e-07	3.6888e-05	0	5.91	0
c88380_g1	-8.61062	0.520433	7.45e-07	3.6888e-05	1.98	2.78	0
c93153_g3	-8.61062	0.520433	7.45e-07	3.6888e-05	9.8	3.11	0
c93007_g1	-8.61062	0.520433	7.45e-07	3.6888e-05	2.09	1.28	0
c76136_g1	-8.61062	0.520433	7.45e-07	3.6888e-05	58.51	4.96	0
c101350_g5	-8.61062	0.520433	7.45e-07	3.6888e-05	0	6.91	0
c94021_g1	-8.61062	0.520433	7.45e-07	3.6888e-05	7.55	1.54	0
c84622_g1	-8.61062	0.520433	7.45e-07	3.6888e-05	0.99	2.06	0
c94427_g1	-8.61062	0.520433	7.45e-07	3.6888e-05	6.55	1.33	0
c93059_g1	-8.61062	0.520433	7.45e-07	3.6888e-05	7.1	1.4	0
c76457_g2	-8.61062	0.520433	7.45e-07	3.6888e-05	1.44	5.37	0
c82236_g1	-8.61062	0.520433	7.45e-07	3.6888e-05	4.1	1.43	0
c86896_g1	-3.58064	8.13096	7.52862e-07	3.72315e-05	255.01	211.85	17.7
c94536_g1	-3.76293	3.61478	7.58415e-07	3.7483e-05	7.06	7.61	0.56
c99979_g1	-3.88719	2.90878	7.70928e-07	3.80165e-05	1.02	8.74	0.59
c88832_g1	-5.27978	1.18247	7.94989e-07	3.90506e-05	0.99	1.7	0.04
c86347_g1	-5.27978	1.18247	7.94989e-07	3.90506e-05	12.1	2.93	0.07
c95577_g1	-3.57767	7.04815	8.21774e-07	4.03171e-05	265.36	141.27	11.82
c82727_g1	-5.90033	0.888686	8.42045e-07	4.12361e-05	2.29	3.66	0.05
c84988_g1	-3.57452	6.73909	8.47515e-07	4.14787e-05	24.69	64.54	5.41
c94517_g1	-4.93295	1.39409	8.70192e-07	4.2501e-05	1.14	2.85	0.09
c76884_g2	-8.57829	0.490028	8.75702e-07	4.2501e-05	0	1.95	0
c99570_g1	-8.57829	0.490028	8.75702e-07	4.2501e-05	3.7	1.16	0
c84841_g1	-8.57829	0.490028	8.75702e-07	4.2501e-05	1.64	1.9	0
c79674_g1	-8.57829	0.490028	8.75702e-07	4.2501e-05	0.17	2.18	0
c81468_g1	-8.57829	0.490028	8.75702e-07	4.2501e-05	0	2.57	0
c65218_g1	-8.57829	0.490028	8.75702e-07	4.2501e-05	0	7.13	0
c88867_g1	-8.57829	0.490028	8.75702e-07	4.2501e-05	2.3	1.11	0
c90432_g1	-8.57829	0.490028	8.75702e-07	4.2501e-05	3.81	1.5	0
c8441_g1	-8.57829	0.490028	8.75702e-07	4.2501e-05	0	3.62	0
c81938_g1	-8.57829	0.490028	8.75702e-07	4.2501e-05	7.59	3.36	0
c88645_g1	-8.57829	0.490028	8.75702e-07	4.2501e-05	0.77	1.86	0
c96396_g1	-4.71485	1.57876	9.09469e-07	4.4002e-05	0.6	7.2	0.27
c94546_g1	-3.83323	3.00867	9.59073e-07	4.6235e-05	12.39	11.41	0.79
c78477_g1	-4.38677	1.57722	9.87131e-07	4.75307e-05	10.34	9.17	0.43
c92205_g1	-8.54521	0.458982	1.03208e-06	4.91358e-05	6.61	1.11	0
c94740_g1	-8.54521	0.458982	1.03208e-06	4.91358e-05	14.95	1.39	0
c96198_g1	-8.54521	0.458982	1.03208e-06	4.91358e-05	2.78	1.2	0
c87673_g1	-8.54521	0.458982	1.03208e-06	4.91358e-05	2.03	1.87	0
c69912_g1	-8.54521	0.458982	1.03208e-06	4.91358e-05	2.53	2.42	0
c95804_g1	-8.54521	0.458982	1.03208e-06	4.91358e-05	0.92	1.83	0
c95603_g1	-8.54521	0.458982	1.03208e-06	4.91358e-05	3.79	5.09	0
c92766_g1	-8.54521	0.458982	1.03208e-06	4.91358e-05	7.46	2.46	0
c104367_g1	-8.54521	0.458982	1.03208e-06	4.91358e-05	0	3.19	0
c96877_g1	-8.54521	0.458982	1.03208e-06	4.91358e-05	14.77	2.02	0
c93135_g1	-8.54521	0.458982	1.03208e-06	4.91358e-05	2.47	1.03	0
c86333_g1	-8.54521	0.458982	1.03208e-06	4.91358e-05	4.94	2.34	0
c91606_g1	-8.54521	0.458982	1.03208e-06	4.91358e-05	1.03	3.41	0
c97596_g3	-8.54521	0.458982	1.03208e-06	4.91358e-05	9.96	5.57	0
c77303_g1	-8.54521	0.458982	1.03208e-06	4.91358e-05	2.14	0.9	0
c92181_g1	-8.54521	0.458982	1.03208e-06	4.91358e-05	37.61	6.73	0
c99965_g4	-3.52011	9.16766	1.04231e-06	4.95641e-05	202.63	223.7	19.49
c86802_g1	-3.6536	4.00225	1.0588e-06	5.02891e-05	62.59	84.15	6.66
c93953_g1	-5.84981	0.841121	1.09006e-06	5.16211e-05	5.08	0.9	0.01
c91861_g1	-5.84981	0.841121	1.09006e-06	5.16211e-05	1.85	2.55	0.04
c92232_g1	-3.52757	6.57742	1.13697e-06	5.36848e-05	157.61	105.47	9.14
c89848_g2	-4.87926	1.34357	1.15169e-06	5.43479e-05	9.74	13.91	0.45
c101706_g1	-3.80992	2.83711	1.2116e-06	5.64974e-05	15.52	11.38	0.81
c85873_g1	-3.50597	7.44668	1.2163e-06	5.64974e-05	38.53	130.48	11.48
c85624_g1	-8.51135	0.427266	1.21973e-06	5.64974e-05	3.83	2.7	0
c75084_g2	-8.51135	0.427266	1.21973e-06	5.64974e-05	17.69	10.11	0
c92521_g1	-8.51135	0.427266	1.21973e-06	5.64974e-05	1.32	1.07	0
c92629_g1	-8.51135	0.427266	1.21973e-06	5.64974e-05	6.37	3.37	0
c85117_g1	-8.51135	0.427266	1.21973e-06	5.64974e-05	0.85	1.53	0
c91012_g2	-8.51135	0.427266	1.21973e-06	5.64974e-05	0.8	3.91	0
c93196_g2	-8.51135	0.427266	1.21973e-06	5.64974e-05	3.62	3.38	0
c69470_g1	-8.51135	0.427266	1.21973e-06	5.64974e-05	0	2.49	0
c87716_g1	-8.51135	0.427266	1.21973e-06	5.64974e-05	4.58	1.93	0
c77899_g1	-8.51135	0.427266	1.21973e-06	5.64974e-05	0	1.81	0
c87419_g1	-8.51135	0.427266	1.21973e-06	5.64974e-05	0.11	2.74	0
c99858_g1	-8.51135	0.427266	1.21973e-06	5.64974e-05	4.53	1.14	0
c73199_g3	-8.51135	0.427266	1.21973e-06	5.64974e-05	0.54	2.02	0
c99777_g1	-8.51135	0.427266	1.21973e-06	5.64974e-05	8.11	1.46	0
c85240_g1	-8.51135	0.427266	1.21973e-06	5.64974e-05	4.2	2.06	0
c79590_g1	-8.51135	0.427266	1.21973e-06	5.64974e-05	2.89	1.35	0
c85003_g1	-8.51135	0.427266	1.21973e-06	5.64974e-05	1.02	3.53	0
c102680_g2	-8.51135	0.427266	1.21973e-06	5.64974e-05	2.12	2.15	0
c75147_g1	-8.51135	0.427266	1.21973e-06	5.64974e-05	2.44	2.28	0
c103746_g1	-8.51135	0.427266	1.21973e-06	5.64974e-05	0	3.51	0
c78848_g1	-8.51135	0.427266	1.21973e-06	5.64974e-05	0	2.79	0
c88431_g3	-5.19626	1.10385	1.22501e-06	5.6644e-05	0.06	2.18	0.06
c99216_g2	-4.08684	2.11459	1.24221e-06	5.73622e-05	1.34	3.9	0.23
c79383_g1	-3.91743	2.67787	1.27186e-06	5.86083e-05	23.2	4.43	0.29
c92702_g1	-4.12968	1.98953	1.27664e-06	5.87947e-05	0.84	2.68	0.15
c100030_g2	-3.87177	2.81318	1.34879e-06	6.19759e-05	3.84	12.56	0.85
c87823_g1	-3.54045	5.08815	1.35772e-06	6.23146e-05	21.99	21.23	1.82
c102035_g1	-3.65712	3.64523	1.37282e-06	6.28643e-05	3.13	9.24	0.73
c95361_g1	-4.84232	1.30889	1.39446e-06	6.38192e-05	7.95	4.14	0.14
c93336_g1	-5.79745	0.791961	1.42078e-06	6.4703e-05	13.02	3.78	0.06
c82232_g1	-3.48834	6.561	1.4426e-06	6.4703e-05	44.49	204	18.16
c78583_g3	-8.47668	0.394851	1.4456e-06	6.4703e-05	0	1.59	0
c119655_g1	-8.47668	0.394851	1.4456e-06	6.4703e-05	0	2.7	0
c86289_g1	-8.47668	0.394851	1.4456e-06	6.4703e-05	3.94	1.67	0
c97212_g1	-8.47668	0.394851	1.4456e-06	6.4703e-05	5.08	1.5	0
c94840_g1	-8.47668	0.394851	1.4456e-06	6.4703e-05	7.14	3.14	0
c96749_g1	-8.47668	0.394851	1.4456e-06	6.4703e-05	0	6.52	0
c88453_g1	-8.47668	0.394851	1.4456e-06	6.4703e-05	1.94	4.85	0
c100578_g1	-8.47668	0.394851	1.4456e-06	6.4703e-05	1.59	3.43	0
c64232_g1	-8.47668	0.394851	1.4456e-06	6.4703e-05	1.48	3.35	0
c85973_g3	-8.47668	0.394851	1.4456e-06	6.4703e-05	6.16	1.47	0
c101525_g7	-8.47668	0.394851	1.4456e-06	6.4703e-05	37.16	6.36	0
c95402_g1	-8.47668	0.394851	1.4456e-06	6.4703e-05	2.19	4.15	0
c104025_g1	-8.47668	0.394851	1.4456e-06	6.4703e-05	0.38	2.24	0
c87805_g2	-8.47668	0.394851	1.4456e-06	6.4703e-05	0	1.78	0
c100420_g1	-8.47668	0.394851	1.4456e-06	6.4703e-05	5.43	0.78	0
c92790_g2	-8.47668	0.394851	1.4456e-06	6.4703e-05	4.83	0.77	0
c91315_g1	-8.47668	0.394851	1.4456e-06	6.4703e-05	23.58	1.74	0
c90303_g1	-8.47668	0.394851	1.4456e-06	6.4703e-05	3.06	3.92	0
c81156_g1	-8.47668	0.394851	1.4456e-06	6.4703e-05	1.52	1.13	0
c74096_g1	-8.47668	0.394851	1.4456e-06	6.4703e-05	0	6.58	0
c94521_g1	-8.47668	0.394851	1.4456e-06	6.4703e-05	7.6	1.25	0
c92947_g1	-8.47668	0.394851	1.4456e-06	6.4703e-05	0	2.55	0
c78132_g1	-8.47668	0.394851	1.4456e-06	6.4703e-05	1.73	2.83	0
c56733_g1	-8.47668	0.394851	1.4456e-06	6.4703e-05	0	3.27	0
c8625_g1	-8.47668	0.394851	1.4456e-06	6.4703e-05	0	4.94	0
c83327_g2	-8.47668	0.394851	1.4456e-06	6.4703e-05	23.78	3.97	0
c89950_g1	-8.47668	0.394851	1.4456e-06	6.4703e-05	18.19	1.33	0
c84122_g1	-8.47668	0.394851	1.4456e-06	6.4703e-05	3.08	1.2	0
c96153_g1	-8.47668	0.394851	1.4456e-06	6.4703e-05	14.11	1.47	0
c77706_g1	-4.30625	1.50238	1.50238e-06	6.7153e-05	2.74	4.06	0.2
c120094_g1	-5.15262	1.06289	1.53159e-06	6.83446e-05	2.27	14.19	0.37
c69853_g1	-4.82349	1.29124	1.53653e-06	6.8489e-05	17.37	15.74	0.53
c89735_g5	-4.00057	2.18238	1.58587e-06	7.06099e-05	1.49	18.47	1.14
c84451_g1	-4.14324	1.81599	1.61669e-06	7.19422e-05	6.63	6.42	0.36
c90601_g1	-5.77054	0.766749	1.62639e-06	7.22538e-05	0.57	2.07	0.03
c79147_g1	-5.77054	0.766749	1.62639e-06	7.22538e-05	34.37	4.99	0.08
c92441_g2	-4.03161	2.06329	1.6641e-06	7.3807e-05	1.39	4.9	0.3
c96099_g1	-8.44116	0.361706	1.71836e-06	7.46085e-05	5.45	1.14	0
c76680_g1	-8.44116	0.361706	1.71836e-06	7.46085e-05	0.81	3.14	0
c101525_g5	-8.44116	0.361706	1.71836e-06	7.46085e-05	18.78	6.21	0
c84079_g1	-8.44116	0.361706	1.71836e-06	7.46085e-05	1.18	1.33	0
c109943_g1	-8.44116	0.361706	1.71836e-06	7.46085e-05	0	2.83	0
c98420_g1	-8.44116	0.361706	1.71836e-06	7.46085e-05	0.4	1.84	0
c72346_g1	-8.44116	0.361706	1.71836e-06	7.46085e-05	0	4.01	0
c89341_g1	-8.44116	0.361706	1.71836e-06	7.46085e-05	2.61	0.91	0
c97278_g4	-8.44116	0.361706	1.71836e-06	7.46085e-05	0	5.24	0
c100458_g1	-8.44116	0.361706	1.71836e-06	7.46085e-05	11.21	0.7	0
c79256_g1	-8.44116	0.361706	1.71836e-06	7.46085e-05	0	2.26	0
c102368_g3	-8.44116	0.361706	1.71836e-06	7.46085e-05	7.25	3.36	0
c102867_g4	-8.44116	0.361706	1.71836e-06	7.46085e-05	3.19	1.84	0
c95603_g3	-8.44116	0.361706	1.71836e-06	7.46085e-05	4.63	3.76	0
c92675_g1	-8.44116	0.361706	1.71836e-06	7.46085e-05	0.93	1.13	0
c87278_g1	-8.44116	0.361706	1.71836e-06	7.46085e-05	1.95	1.14	0
c94344_g1	-8.44116	0.361706	1.71836e-06	7.46085e-05	0.99	2.41	0
c86414_g1	-8.44116	0.361706	1.71836e-06	7.46085e-05	11.13	4.22	0
c83911_g1	-8.44116	0.361706	1.71836e-06	7.46085e-05	0.1	4.72	0
c97365_g2	-8.44116	0.361706	1.71836e-06	7.46085e-05	7.73	4.02	0
c125301_g1	-8.44116	0.361706	1.71836e-06	7.46085e-05	0	5.13	0
c94849_g1	-8.44116	0.361706	1.71836e-06	7.46085e-05	20.88	1.43	0
c82996_g6	-8.44116	0.361706	1.71836e-06	7.46085e-05	0.5	1.28	0
c92293_g1	-8.44116	0.361706	1.71836e-06	7.46085e-05	6.77	2.7	0
c89081_g1	-8.44116	0.361706	1.71836e-06	7.46085e-05	1.74	1.68	0
c89373_g1	-8.44116	0.361706	1.71836e-06	7.46085e-05	0.4	2.62	0
c98451_g3	-4.12984	1.80355	1.73458e-06	7.5272e-05	4.17	4.3	0.24
c94054_g1	-3.74913	2.78094	1.74022e-06	7.5476e-05	8.54	13.67	1.01
c94877_g1	-3.89965	2.45872	1.76435e-06	7.63989e-05	9.38	6.77	0.45
c91689_g1	-3.47073	5.78743	1.77e-06	7.66027e-05	42.1	68.78	6.2
c115162_g1	-5.74312	0.741096	1.86519e-06	8.05489e-05	0.86	4.33	0.07
c38083_g1	-4.00891	2.04225	1.87508e-06	8.08458e-05	0.06	4.04	0.25
c94802_g2	-3.47965	5.31101	1.89853e-06	8.17689e-05	13.72	32.97	2.95
c79132_g1	-4.58525	1.4572	1.94978e-06	8.38414e-05	10.83	6.12	0.25
c91800_g1	-8.40474	0.327798	2.04881e-06	8.68461e-05	7.33	1.53	0
c95330_g1	-8.40474	0.327798	2.04881e-06	8.68461e-05	4.56	1.67	0
c87532_g1	-8.40474	0.327798	2.04881e-06	8.68461e-05	16.32	2.84	0
c88518_g1	-8.40474	0.327798	2.04881e-06	8.68461e-05	10.34	2.42	0
c92477_g1	-8.40474	0.327798	2.04881e-06	8.68461e-05	3.9	3.2	0
c109195_g1	-8.40474	0.327798	2.04881e-06	8.68461e-05	0	3.56	0
c92434_g1	-8.40474	0.327798	2.04881e-06	8.68461e-05	1.76	1.47	0
c68517_g1	-8.40474	0.327798	2.04881e-06	8.68461e-05	1.33	2.86	0
c91123_g2	-8.40474	0.327798	2.04881e-06	8.68461e-05	2.8	1.6	0
c2688_g1	-8.40474	0.327798	2.04881e-06	8.68461e-05	0	2.65	0
c98909_g1	-8.40474	0.327798	2.04881e-06	8.68461e-05	3.2	0.98	0
c85462_g1	-8.40474	0.327798	2.04881e-06	8.68461e-05	0	2.16	0
c84224_g1	-8.40474	0.327798	2.04881e-06	8.68461e-05	11.44	6.29	0
c94422_g1	-8.40474	0.327798	2.04881e-06	8.68461e-05	10.21	1.64	0
c93225_g1	-8.40474	0.327798	2.04881e-06	8.68461e-05	2.81	1.36	0
c96634_g1	-8.40474	0.327798	2.04881e-06	8.68461e-05	0.15	3.34	0
c33181_g1	-8.40474	0.327798	2.04881e-06	8.68461e-05	0.21	1.87	0
c74653_g1	-8.40474	0.327798	2.04881e-06	8.68461e-05	0.73	3.3	0
c101400_g3	-3.57196	3.8948	2.06033e-06	8.72881e-05	12	26.68	2.24
c92334_g1	-5.71517	0.714987	2.14312e-06	9.03673e-05	12.57	3.27	0.05
c97815_g1	-5.71517	0.714987	2.14312e-06	9.03673e-05	12.61	1.31	0.02
c100688_g2	-5.08457	0.999225	2.16178e-06	9.10109e-05	1.74	2.08	0.06
c96327_g1	-3.57111	3.56608	2.27411e-06	9.54401e-05	1.52	14.32	1.2
c87976_g1	-3.77469	2.72331	2.34734e-06	9.83595e-05	5.06	17.05	1.24
c85509_g1	-5.06115	0.977373	2.43143e-06	0.000100948	12.83	8.38	0.24
c99652_g1	-4.00642	1.87529	2.43852e-06	0.000100948	0	3.8	0.23
c100861_g2	-8.36738	0.293091	2.45054e-06	0.000100948	4.38	1.64	0
c75577_g1	-8.36738	0.293091	2.45054e-06	0.000100948	0	6.13	0
c86187_g1	-8.36738	0.293091	2.45054e-06	0.000100948	2.96	1.21	0
c102008_g1	-8.36738	0.293091	2.45054e-06	0.000100948	3.72	1.6	0
c100799_g2	-8.36738	0.293091	2.45054e-06	0.000100948	0.45	3.3	0
c91227_g1	-8.36738	0.293091	2.45054e-06	0.000100948	6.44	2.92	0
c144_g1	-8.36738	0.293091	2.45054e-06	0.000100948	4.96	3.36	0
c98538_g1	-8.36738	0.293091	2.45054e-06	0.000100948	3.73	0.67	0
c91153_g2	-8.36738	0.293091	2.45054e-06	0.000100948	3.19	1.28	0
c64578_g1	-8.36738	0.293091	2.45054e-06	0.000100948	0	2.65	0
c33429_g1	-8.36738	0.293091	2.45054e-06	0.000100948	0	1.89	0
c30974_g1	-8.36738	0.293091	2.45054e-06	0.000100948	11.45	1.38	0
c86073_g1	-8.36738	0.293091	2.45054e-06	0.000100948	2.27	1.61	0
c95141_g1	-8.36738	0.293091	2.45054e-06	0.000100948	1.45	4.54	0
c78237_g1	-8.36738	0.293091	2.45054e-06	0.000100948	0	5.5	0
c86427_g1	-8.36738	0.293091	2.45054e-06	0.000100948	2.24	0.91	0
c96565_g1	-8.36738	0.293091	2.45054e-06	0.000100948	3.58	1.57	0
c99368_g1	-8.36738	0.293091	2.45054e-06	0.000100948	6.44	0.77	0
c102726_g1	-8.36738	0.293091	2.45054e-06	0.000100948	21.65	1.58	0
c95317_g3	-8.36738	0.293091	2.45054e-06	0.000100948	3.16	1.74	0
c81766_g1	-8.36738	0.293091	2.45054e-06	0.000100948	0	4.46	0
c92243_g5	-8.36738	0.293091	2.45054e-06	0.000100948	6.37	2.83	0
c77692_g1	-8.36738	0.293091	2.45054e-06	0.000100948	0	3.41	0
c93416_g1	-8.36738	0.293091	2.45054e-06	0.000100948	0.48	1.33	0
c80255_g1	-8.36738	0.293091	2.45054e-06	0.000100948	0	4.26	0
c99207_g1	-8.36738	0.293091	2.45054e-06	0.000100948	3.5	1.41	0
c89757_g1	-8.36738	0.293091	2.45054e-06	0.000100948	36.81	1.75	0
c100561_g3	-5.68666	0.688406	2.46727e-06	0.000101377	0.29	3.36	0.06
c76694_g1	-5.68666	0.688406	2.46727e-06	0.000101377	12.07	4.13	0.07
c89000_g1	-5.68666	0.688406	2.46727e-06	0.000101377	5.01	7.43	0.13
c73760_g1	-3.61492	3.33729	2.48564e-06	0.000102028	42.01	16.43	1.33
c101162_g2	-3.43523	5.05991	2.53878e-06	0.000104052	7.83	13.21	1.22
c85163_g1	-4.22098	1.4235	2.54794e-06	0.000104372	2.21	4.28	0.22
c94520_g2	-3.46915	4.19702	2.60881e-06	0.000106811	9.36	13.17	1.19
c98500_g1	-3.54682	3.50231	2.63002e-06	0.00010757	25.91	22.04	1.88
c93089_g1	-3.35594	9.56144	2.72282e-06	0.000111309	807.46	556.1	54.28
c95741_g1	-3.3614	7.94549	2.75648e-06	0.000112513	232.31	177	17.21
c85961_g1	-3.38637	6.03347	2.78314e-06	0.000113429	53.56	71.78	6.86
c92174_g1	-4.51581	1.3924	2.79009e-06	0.000113654	0.45	3.28	0.14
c43649_g1	-4.72546	1.19964	2.80694e-06	0.000114283	3.05	2.69	0.1
c93028_g1	-5.65759	0.661334	2.84614e-06	0.000115586	0.87	3.09	0.05
c96385_g2	-5.65759	0.661334	2.84614e-06	0.000115586	1.91	4.33	0.08
c90743_g1	-8.32902	0.257546	2.94065e-06	0.00011735	0.92	2.08	0
c85340_g1	-8.32902	0.257546	2.94065e-06	0.00011735	8.97	2.34	0
c45850_g1	-8.32902	0.257546	2.94065e-06	0.00011735	0	2.67	0
c100166_g2	-8.32902	0.257546	2.94065e-06	0.00011735	0	3.3	0
c100578_g3	-8.32902	0.257546	2.94065e-06	0.00011735	0.51	2.75	0
c69831_g1	-8.32902	0.257546	2.94065e-06	0.00011735	0	2.25	0
c82258_g1	-8.32902	0.257546	2.94065e-06	0.00011735	0.51	2.72	0
c85003_g3	-8.32902	0.257546	2.94065e-06	0.00011735	2.63	4.68	0
c79574_g1	-8.32902	0.257546	2.94065e-06	0.00011735	8.52	3.31	0
c77032_g1	-8.32902	0.257546	2.94065e-06	0.00011735	0	1.61	0
c97813_g3	-8.32902	0.257546	2.94065e-06	0.00011735	6.9	5.47	0
c69246_g1	-8.32902	0.257546	2.94065e-06	0.00011735	5.7	2.1	0
c85408_g1	-8.32902	0.257546	2.94065e-06	0.00011735	0.82	1.53	0
c90648_g1	-8.32902	0.257546	2.94065e-06	0.00011735	1.05	2.24	0
c93682_g1	-8.32902	0.257546	2.94065e-06	0.00011735	10.16	2.6	0
c78349_g1	-8.32902	0.257546	2.94065e-06	0.00011735	0	1.68	0
c73690_g1	-8.32902	0.257546	2.94065e-06	0.00011735	0	2.98	0
c102355_g6	-8.32902	0.257546	2.94065e-06	0.00011735	0.93	3.32	0
c53410_g1	-8.32902	0.257546	2.94065e-06	0.00011735	0	1.51	0
c90965_g1	-8.32902	0.257546	2.94065e-06	0.00011735	1.94	1.24	0
c90624_g1	-8.32902	0.257546	2.94065e-06	0.00011735	5.73	3.15	0
c85721_g1	-8.32902	0.257546	2.94065e-06	0.00011735	2.34	1.28	0
c83762_g2	-8.32902	0.257546	2.94065e-06	0.00011735	1.22	1.94	0
c94199_g2	-3.50974	3.83772	2.97636e-06	0.000118716	10.46	31.81	2.78
c97946_g2	-4.18541	1.39071	3.05776e-06	0.000121722	2.4	1.99	0.11
c90889_g1	-5.03735	0.95519	3.08876e-06	0.000122807	2.68	2.65	0.08
c55393_g1	-3.77653	2.44979	3.12742e-06	0.00012401	11.82	10.09	0.73
c83175_g1	-5.62791	0.633755	3.28997e-06	0.000130128	4.7	2.97	0.05
c101020_g1	-3.42133	4.15336	3.46435e-06	0.000136823	25.93	29.55	2.75
c96279_g1	-8.28962	0.221122	3.54078e-06	0.000137811	4.68	1.45	0
c58937_g1	-8.28962	0.221122	3.54078e-06	0.000137811	0	2.51	0
c95278_g1	-8.28962	0.221122	3.54078e-06	0.000137811	1.29	1.63	0
c99844_g2	-8.28962	0.221122	3.54078e-06	0.000137811	0.4	2.74	0
c97574_g1	-8.28962	0.221122	3.54078e-06	0.000137811	9.01	1.05	0
c105242_g1	-8.28962	0.221122	3.54078e-06	0.000137811	1.22	2.67	0
c93457_g1	-8.28962	0.221122	3.54078e-06	0.000137811	2.58	0.64	0
c88911_g1	-8.28962	0.221122	3.54078e-06	0.000137811	2.86	1.14	0
c102782_g3	-8.28962	0.221122	3.54078e-06	0.000137811	3.13	1.42	0
c92378_g1	-8.28962	0.221122	3.54078e-06	0.000137811	2.98	1.13	0
c66068_g2	-8.28962	0.221122	3.54078e-06	0.000137811	0	6.2	0
c93803_g1	-8.28962	0.221122	3.54078e-06	0.000137811	5.36	1.39	0
c7448_g1	-8.28962	0.221122	3.54078e-06	0.000137811	0	2.12	0
c115158_g1	-8.28962	0.221122	3.54078e-06	0.000137811	2.36	1.27	0
c95123_g1	-8.28962	0.221122	3.54078e-06	0.000137811	4.31	1.45	0
c86059_g1	-8.28962	0.221122	3.54078e-06	0.000137811	1.97	1.37	0
c131639_g1	-8.28962	0.221122	3.54078e-06	0.000137811	0	3.36	0
c79895_g2	-8.28962	0.221122	3.54078e-06	0.000137811	0	1.85	0
c85834_g2	-8.28962	0.221122	3.54078e-06	0.000137811	5.27	0.89	0
c91316_g1	-8.28962	0.221122	3.54078e-06	0.000137811	2.3	0.53	0
c96373_g1	-8.28962	0.221122	3.54078e-06	0.000137811	4.11	0.97	0
c94619_g1	-8.28962	0.221122	3.54078e-06	0.000137811	5.61	0.68	0
c99260_g2	-3.55822	3.18319	3.56473e-06	0.000138676	5.53	13.46	1.14
c97843_g1	-3.43074	4.11156	3.78644e-06	0.000147088	13.07	29.6	2.74
c95810_g1	-4.04954	1.51607	3.81468e-06	0.000148042	3.8	4.3	0.25
c96170_g1	-4.66328	1.14179	3.84753e-06	0.000149245	4.92	6.57	0.25
c102822_g1	-3.42671	3.91624	3.92065e-06	0.000151715	3.87	10.83	1
c91582_g1	-3.46885	3.43102	4.0686e-06	0.000157289	4.83	5.27	0.47
c103603_g1	-3.28374	8.35379	4.18538e-06	0.00016157	326.91	179.01	18.37
c89505_g1	-3.97351	1.65929	4.2035e-06	0.000162192	4.23	2.64	0.16
c100784_g1	-3.91341	1.78963	4.22355e-06	0.00016251	0	11.37	0.74
c86776_g1	-8.24911	0.183775	4.27844e-06	0.00016251	1.26	0.73	0
c89463_g1	-8.24911	0.183775	4.27844e-06	0.00016251	1.86	1.88	0
c86311_g1	-8.24911	0.183775	4.27844e-06	0.00016251	1.02	1.48	0
c91617_g2	-8.24911	0.183775	4.27844e-06	0.00016251	2.47	1.15	0
c95293_g1	-8.24911	0.183775	4.27844e-06	0.00016251	2.45	0.8	0
c100331_g6	-8.24911	0.183775	4.27844e-06	0.00016251	2.08	4.21	0
c76642_g1	-8.24911	0.183775	4.27844e-06	0.00016251	1.21	3.07	0
c120934_g1	-8.24911	0.183775	4.27844e-06	0.00016251	0	2.21	0
c85429_g2	-8.24911	0.183775	4.27844e-06	0.00016251	3.47	1.51	0
c90323_g1	-8.24911	0.183775	4.27844e-06	0.00016251	1.3	1.6	0
c67335_g1	-8.24911	0.183775	4.27844e-06	0.00016251	0	2.82	0
c67632_g1	-8.24911	0.183775	4.27844e-06	0.00016251	0.2	1.65	0
c62429_g1	-8.24911	0.183775	4.27844e-06	0.00016251	2.92	2.04	0
c90193_g2	-8.24911	0.183775	4.27844e-06	0.00016251	1.02	2.76	0
c100578_g2	-8.24911	0.183775	4.27844e-06	0.00016251	0.04	1.81	0
c83762_g1	-8.24911	0.183775	4.27844e-06	0.00016251	1.14	2.01	0
c78998_g2	-8.24911	0.183775	4.27844e-06	0.00016251	0	6.1	0
c115005_g1	-8.24911	0.183775	4.27844e-06	0.00016251	4.42	3.73	0
c89839_g1	-8.24911	0.183775	4.27844e-06	0.00016251	12.44	1.74	0
c101350_g1	-8.24911	0.183775	4.27844e-06	0.00016251	0	7.36	0
c95701_g1	-8.24911	0.183775	4.27844e-06	0.00016251	3.63	2.89	0
c68680_g1	-8.24911	0.183775	4.27844e-06	0.00016251	2.83	1.04	0
c86219_g1	-8.24911	0.183775	4.27844e-06	0.00016251	0	2.32	0
c97011_g3	-8.24911	0.183775	4.27844e-06	0.00016251	1.9	1.67	0
c98232_g2	-8.24911	0.183775	4.27844e-06	0.00016251	3.28	0.78	0
c84933_g1	-8.24911	0.183775	4.27844e-06	0.00016251	3.92	2.09	0
c86204_g1	-3.27466	9.14783	4.37037e-06	0.000165689	461.01	542.06	55.98
c102322_g2	-3.31074	5.44801	4.47104e-06	0.000169043	48.41	74.75	7.52
c95745_g1	-3.69518	2.47265	4.48257e-06	0.000169383	10.74	10.33	0.79
c94185_g2	-3.37478	4.33946	4.52578e-06	0.000170936	25.17	34.73	3.34
c101411_g1	-3.3979	3.86043	4.67958e-06	0.000176331	3.97	5.57	0.53
c95725_g1	-3.38838	4.0471	4.84067e-06	0.000182145	12.26	21.74	2.07
c102776_g3	-3.88569	1.76421	4.86846e-06	0.000183019	2.66	5.27	0.35
c100880_g2	-3.94317	1.63146	4.90998e-06	0.000184494	5.73	9.9	0.63
c86507_g2	-3.30253	5.206	4.97851e-06	0.000186807	21.46	24.92	2.52
c100503_g1	-3.87163	1.75132	5.23089e-06	0.000194913	2.24	6.29	0.42
c84052_g1	-3.92776	1.61734	5.31135e-06	0.000197819	5.89	7.29	0.47
c90400_g1	-3.40601	3.71009	5.41288e-06	0.00020132	15.53	10.87	1.02
c100316_g2	-3.42561	3.30493	5.42624e-06	0.000201724	12.04	11.62	1.08
c82812_g2	-3.49776	2.89928	5.66512e-06	0.000210216	7.59	10.03	0.88
c67500_g1	-4.91207	0.838944	5.76672e-06	0.000213592	8.07	2.7	0.08
c86765_g1	-3.23421	7.51169	5.7876e-06	0.000214266	149.5	118.61	12.6
c77146_g1	-4.57597	1.06092	5.95245e-06	0.000219964	1.44	1.87	0.08
c102832_g1	-5.53503	0.547768	6.00382e-06	0.000221253	13.98	1.91	0.04
c64489_g1	-5.53503	0.547768	6.00382e-06	0.000221253	0.73	3.45	0.07
c91056_g2	-3.61993	2.49514	6.26497e-06	0.000228903	2.05	3.39	0.27
c90620_g1	-3.24971	5.71227	6.28691e-06	0.000228903	143.51	77.72	8.16
c97062_g1	-3.31618	4.08236	6.28815e-06	0.000228903	12.06	20.02	2
c89718_g1	-8.20743	0.145458	6.31674e-06	0.000228903	3.3	0.45	0
c82066_g1	-8.20743	0.145458	6.31674e-06	0.000228903	25.78	2.25	0
c75357_g1	-8.20743	0.145458	6.31674e-06	0.000228903	0	3.04	0
c96611_g1	-8.20743	0.145458	6.31674e-06	0.000228903	4.75	0.93	0
c96342_g1	-8.20743	0.145458	6.31674e-06	0.000228903	4.17	1.53	0
c89522_g1	-8.20743	0.145458	6.31674e-06	0.000228903	1.98	0.9	0
c95696_g3	-8.20743	0.145458	6.31674e-06	0.000228903	5.65	1.84	0
c92047_g3	-8.20743	0.145458	6.31674e-06	0.000228903	2.27	1.37	0
c77869_g2	-8.20743	0.145458	6.31674e-06	0.000228903	0	1.86	0
c93363_g2	-8.20743	0.145458	6.31674e-06	0.000228903	1.03	1.93	0
c67817_g3	-8.20743	0.145458	6.31674e-06	0.000228903	0	2.15	0
c94225_g1	-8.20743	0.145458	6.31674e-06	0.000228903	4.11	1.62	0
c94821_g1	-8.20743	0.145458	6.31674e-06	0.000228903	1.77	1.54	0
c91320_g1	-8.20743	0.145458	6.31674e-06	0.000228903	10.1	1.31	0
c97441_g1	-8.20743	0.145458	6.31674e-06	0.000228903	0	1.84	0
c93570_g1	-8.20743	0.145458	6.31674e-06	0.000228903	1.69	1.66	0
c93742_g1	-8.20743	0.145458	6.31674e-06	0.000228903	9.83	1.23	0
c82729_g1	-8.20743	0.145458	6.31674e-06	0.000228903	8.19	2.48	0
c84222_g1	-8.20743	0.145458	6.31674e-06	0.000228903	3.83	1.84	0
c91624_g1	-8.20743	0.145458	6.31674e-06	0.000228903	2.33	2.35	0
c62740_g1	-8.20743	0.145458	6.31674e-06	0.000228903	2.68	3.63	0
c92490_g1	-8.20743	0.145458	6.31674e-06	0.000228903	10.27	2.03	0
c89926_g1	-8.20743	0.145458	6.31674e-06	0.000228903	6.49	1.65	0
c90989_g1	-8.20743	0.145458	6.31674e-06	0.000228903	2.37	1.03	0
c51693_g1	-8.20743	0.145458	6.31674e-06	0.000228903	0	2.17	0
c74116_g1	-8.20743	0.145458	6.31674e-06	0.000228903	0	2.18	0
c98753_g1	-8.20743	0.145458	6.31674e-06	0.000228903	13.16	1.11	0
c89310_g1	-8.20743	0.145458	6.31674e-06	0.000228903	8.75	2.57	0
c90950_g1	-8.20743	0.145458	6.31674e-06	0.000228903	4.89	1.98	0
c88431_g1	-4.88566	0.814548	6.56495e-06	0.000237362	0.18	2.3	0.07
c89103_g1	-4.55329	1.03998	6.65856e-06	0.000240531	0.05	3.7	0.15
c95598_g1	-3.20178	8.51082	6.67764e-06	0.000241112	168.2	149.29	16.22
c95928_g1	-3.49081	2.69409	6.77408e-06	0.000244374	9.4	6.47	0.57
c95708_g1	-3.68792	2.15096	6.78549e-06	0.000244676	5.14	4.89	0.38
c87644_g2	-3.19521	8.33421	6.94908e-06	0.000250463	560.66	334.35	36.48
c95032_g3	-3.81398	1.69863	7.00755e-06	0.000252293	4.97	4.41	0.31
c80059_g1	-5.50269	0.517951	7.01868e-06	0.000252293	4.73	10.46	0.2
c99264_g4	-5.50269	0.517951	7.01868e-06	0.000252293	8.72	2.96	0.06
c95603_g2	-3.77333	1.82561	7.20711e-06	0.00025895	4.74	6.75	0.49
c95777_g2	-3.18852	8.0146	7.25525e-06	0.000260469	1167.27	178.15	19.53
c92271_g1	-4.34614	1.23515	7.25586e-06	0.000260469	1.17	1.33	0.06
c97236_g2	-3.488	2.61867	7.27032e-06	0.000260872	0.85	3.76	0.33
c77611_g1	-3.195	7.06431	7.3474e-06	0.000263402	96.87	105.36	11.5
c98410_g7	-4.85875	0.789739	7.48629e-06	0.000267785	1.36	2.15	0.07
c84168_g1	-3.66625	2.13117	7.5836e-06	0.000268749	6.4	7.63	0.59
c92154_g1	-3.92869	1.40552	7.66182e-06	0.000268749	16.56	16.84	1.08
c67256_g1	-8.16451	0.106119	7.72046e-06	0.000268749	1.41	0.75	0
c42644_g1	-8.16451	0.106119	7.72046e-06	0.000268749	3.18	4.49	0
c91367_g1	-8.16451	0.106119	7.72046e-06	0.000268749	3.11	1.35	0
c99207_g2	-8.16451	0.106119	7.72046e-06	0.000268749	2.49	3.28	0
c94088_g2	-8.16451	0.106119	7.72046e-06	0.000268749	4.1	1.27	0
c88010_g1	-8.16451	0.106119	7.72046e-06	0.000268749	1.77	1.13	0
c81427_g1	-8.16451	0.106119	7.72046e-06	0.000268749	2.05	1.22	0
c96831_g2	-8.16451	0.106119	7.72046e-06	0.000268749	3.21	0.87	0
c89136_g2	-8.16451	0.106119	7.72046e-06	0.000268749	3.02	0.46	0
c92640_g1	-8.16451	0.106119	7.72046e-06	0.000268749	3.79	0.83	0
c78391_g1	-8.16451	0.106119	7.72046e-06	0.000268749	0	1.69	0
c84344_g1	-8.16451	0.106119	7.72046e-06	0.000268749	1.72	1.78	0
c34366_g1	-8.16451	0.106119	7.72046e-06	0.000268749	0	3.06	0
c91478_g2	-8.16451	0.106119	7.72046e-06	0.000268749	2.11	0.73	0
c87113_g1	-8.16451	0.106119	7.72046e-06	0.000268749	1	2.54	0
c45549_g1	-8.16451	0.106119	7.72046e-06	0.000268749	0	2.16	0
c101054_g2	-8.16451	0.106119	7.72046e-06	0.000268749	2.04	2.17	0
c87991_g1	-8.16451	0.106119	7.72046e-06	0.000268749	1.38	1.05	0
c85468_g1	-8.16451	0.106119	7.72046e-06	0.000268749	7.78	3.46	0
c41753_g1	-8.16451	0.106119	7.72046e-06	0.000268749	0.5	1.59	0
c99706_g1	-8.16451	0.106119	7.72046e-06	0.000268749	6.42	0.68	0
c78769_g1	-8.16451	0.106119	7.72046e-06	0.000268749	2.5	1.38	0
c90939_g1	-8.16451	0.106119	7.72046e-06	0.000268749	2.96	2.17	0
c86823_g1	-8.16451	0.106119	7.72046e-06	0.000268749	5.23	8.69	0
c65600_g1	-8.16451	0.106119	7.72046e-06	0.000268749	1.27	1.73	0
c15966_g1	-8.16451	0.106119	7.72046e-06	0.000268749	1.02	1.56	0
c88908_g4	-8.16451	0.106119	7.72046e-06	0.000268749	0	1.94	0
c69692_g1	-8.16451	0.106119	7.72046e-06	0.000268749	0	2.12	0
c97918_g1	-8.16451	0.106119	7.72046e-06	0.000268749	3.36	2.33	0
c93371_g1	-8.16451	0.106119	7.72046e-06	0.000268749	3.21	0.6	0
c53787_g1	-8.16451	0.106119	7.72046e-06	0.000268749	0	4.04	0
c97703_g4	-8.16451	0.106119	7.72046e-06	0.000268749	2.74	0.63	0
c78147_g1	-8.16451	0.106119	7.72046e-06	0.000268749	0.53	1.7	0
c92004_g1	-8.16451	0.106119	7.72046e-06	0.000268749	12.66	2.06	0
c97127_g2	-8.16451	0.106119	7.72046e-06	0.000268749	9.58	1.48	0
c93347_g2	-8.16451	0.106119	7.72046e-06	0.000268749	1.46	1.26	0
c75193_g1	-8.16451	0.106119	7.72046e-06	0.000268749	2.27	0.95	0
c76852_g1	-8.16451	0.106119	7.72046e-06	0.000268749	0.18	6.94	0
c87715_g1	-8.16451	0.106119	7.72046e-06	0.000268749	23.41	3.14	0
c94143_g1	-3.42734	3.00999	7.74959e-06	0.000269646	16.37	9.85	0.91
c103291_g5	-3.27875	4.18757	7.78877e-06	0.000270892	7.96	11.8	1.21
c95320_g1	-3.35683	3.28653	7.818e-06	0.000271791	10.03	14.07	1.37
c97421_g1	-3.68854	2.0292	7.94649e-06	0.000276139	8.35	8.49	0.65
c98410_g10	-3.65529	2.12118	8.02088e-06	0.000278363	16.99	14.88	1.17
c85820_g1	-4.32599	1.21658	8.02481e-06	0.000278379	1.62	1.72	0.08
c94822_g1	-3.19865	5.82326	8.06738e-06	0.000279735	16	40.76	4.43
c98086_g1	-3.5584	2.52491	8.20109e-06	0.00028411	2.82	5.58	0.47
c96726_g3	-5.46961	0.487517	8.22534e-06	0.00028411	25.05	3.99	0.08
c103291_g4	-5.46961	0.487517	8.22534e-06	0.00028411	1.33	1.57	0.03
c89466_g2	-5.46961	0.487517	8.22534e-06	0.00028411	0.93	3.07	0.06
c87072_g1	-5.46961	0.487517	8.22534e-06	0.00028411	3.57	2.5	0.05
c88125_g1	-3.26896	4.06379	8.26076e-06	0.000285088	50.38	13.78	1.43
c91506_g2	-3.67677	2.01847	8.4387e-06	0.000290855	4.01	6.23	0.48
c93453_g1	-3.20578	5.30526	8.52724e-06	0.000293655	74.69	56.38	6.1
c100019_g2	-3.42378	2.89267	8.52724e-06	0.000293655	4.11	6.67	0.62
c102908_g4	-3.41155	2.82098	9.1547e-06	0.000314321	4.13	5.34	0.5
c101127_g1	-3.24806	4.06867	9.30684e-06	0.000319055	22.63	25.66	2.69
c97586_g1	-3.2714	3.99236	9.38344e-06	0.000319055	8.31	17.03	1.76
c78483_g1	-8.12027	0.0657017	9.4751e-06	0.000319055	3.19	1.6	0
c96771_g1	-8.12027	0.0657017	9.4751e-06	0.000319055	5.5	1.53	0
c76167_g1	-8.12027	0.0657017	9.4751e-06	0.000319055	0.78	2.63	0
c64139_g1	-8.12027	0.0657017	9.4751e-06	0.000319055	8.09	0.94	0
c89843_g1	-8.12027	0.0657017	9.4751e-06	0.000319055	0	2.3	0
c96803_g6	-8.12027	0.0657017	9.4751e-06	0.000319055	1.26	3.1	0
c91718_g1	-8.12027	0.0657017	9.4751e-06	0.000319055	1.92	0.78	0
c91122_g1	-8.12027	0.0657017	9.4751e-06	0.000319055	2.92	0.51	0
c92083_g1	-8.12027	0.0657017	9.4751e-06	0.000319055	2.38	0.66	0
c70425_g1	-8.12027	0.0657017	9.4751e-06	0.000319055	0	2.21	0
c94915_g4	-8.12027	0.0657017	9.4751e-06	0.000319055	0	5.29	0
c93990_g1	-8.12027	0.0657017	9.4751e-06	0.000319055	2.35	1.55	0
c1626_g1	-8.12027	0.0657017	9.4751e-06	0.000319055	2.47	2.13	0
c96990_g3	-8.12027	0.0657017	9.4751e-06	0.000319055	11.49	1.92	0
c86464_g2	-8.12027	0.0657017	9.4751e-06	0.000319055	3.67	1.56	0
c33760_g1	-8.12027	0.0657017	9.4751e-06	0.000319055	1.66	0.89	0
c120307_g1	-8.12027	0.0657017	9.4751e-06	0.000319055	1.95	1.15	0
c94411_g1	-8.12027	0.0657017	9.4751e-06	0.000319055	5.09	1.46	0
c83806_g1	-8.12027	0.0657017	9.4751e-06	0.000319055	1.35	0.76	0
c125574_g1	-8.12027	0.0657017	9.4751e-06	0.000319055	0	2.45	0
c108906_g1	-8.12027	0.0657017	9.4751e-06	0.000319055	4.27	4.39	0
c89408_g2	-8.12027	0.0657017	9.4751e-06	0.000319055	1.42	1.64	0
c77843_g1	-8.12027	0.0657017	9.4751e-06	0.000319055	3.26	1.83	0
c16241_g1	-8.12027	0.0657017	9.4751e-06	0.000319055	0	3.39	0
c84954_g2	-8.12027	0.0657017	9.4751e-06	0.000319055	1.3	1.61	0
c39025_g1	-8.12027	0.0657017	9.4751e-06	0.000319055	1.27	0.91	0
c128921_g1	-8.12027	0.0657017	9.4751e-06	0.000319055	0	4.73	0
c93506_g1	-8.12027	0.0657017	9.4751e-06	0.000319055	0.36	4.43	0
c86766_g1	-8.12027	0.0657017	9.4751e-06	0.000319055	2.64	2.97	0
c80483_g1	-8.12027	0.0657017	9.4751e-06	0.000319055	48.13	2.5	0
c103478_g4	-8.12027	0.0657017	9.4751e-06	0.000319055	0.56	5.19	0
c86256_g1	-8.12027	0.0657017	9.4751e-06	0.000319055	5.67	0.91	0
c86711_g1	-8.12027	0.0657017	9.4751e-06	0.000319055	6.71	1.25	0
c94940_g1	-8.12027	0.0657017	9.4751e-06	0.000319055	0.88	1.56	0
c86692_g1	-3.65295	1.99678	9.52672e-06	0.000320658	4.77	7.53	0.59
c100030_g1	-3.24217	4.26101	9.60951e-06	0.000323175	6.09	16.69	1.76
c101549_g3	-5.43576	0.456441	9.66399e-06	0.0003246	1.79	2.9	0.06
c86184_g1	-3.44284	2.50102	9.75224e-06	0.00032729	7.35	11.68	1.07
c97534_g3	-4.80338	0.738826	9.78617e-06	0.000328155	0.09	1.85	0.06
c82344_g1	-3.97233	1.19593	9.84581e-06	0.00032988	4.03	7.67	0.48
c88342_g1	-3.97233	1.19593	9.84581e-06	0.00032988	20.89	6.72	0.42
c98641_g4	-3.41343	2.69326	9.95652e-06	0.000333311	5.78	8.49	0.79
c87780_g1	-3.1535	6.11364	1.00585e-05	0.000336584	97.96	134.02	15.05
c91898_g1	-3.13426	7.68747	1.01123e-05	0.000338244	221.49	140.77	16.02
c97097_g2	-3.70436	1.76281	1.02143e-05	0.000341374	1.9	2.36	0.18
c101002_g3	-3.25731	3.79166	1.03197e-05	0.000344751	28.51	13.89	1.45
c98682_g4	-3.17132	5.09859	1.05007e-05	0.000350363	21.69	25.04	2.78
c81866_g1	-3.12856	7.49994	1.05087e-05	0.000350482	12.15	36.58	4.18
c102768_g2	-3.39091	2.80229	1.0545e-05	0.000351547	1.92	5.26	0.5
c101245_g3	-3.52349	2.40728	1.0761e-05	0.000358006	17	11.58	1
c102580_g3	-3.16998	4.93471	1.09479e-05	0.000363622	25.18	27.14	3.01
c7348_g1	-3.10968	8.82552	1.1209e-05	0.000371834	478.8	357.45	41.39
c94245_g1	-5.40109	0.424694	1.13841e-05	0.000376092	4.28	0.59	0.01
c90267_g1	-5.40109	0.424694	1.13841e-05	0.000376092	14.39	4.81	0.1
c95616_g2	-5.40109	0.424694	1.13841e-05	0.000376092	3.69	1.46	0.03
c95999_g1	-3.35056	3.04618	1.14216e-05	0.000377022	2.25	8.22	0.8
c89509_g1	-3.13651	5.88429	1.14393e-05	0.000377451	182.45	55.32	6.28
c91662_g1	-8.07463	0.0241465	1.16786e-05	0.00037943	1.22	0.52	0
c83699_g1	-8.07463	0.0241465	1.16786e-05	0.00037943	0	3.4	0
c74913_g2	-8.07463	0.0241465	1.16786e-05	0.00037943	0.67	1.42	0
c94881_g2	-8.07463	0.0241465	1.16786e-05	0.00037943	0.33	1.95	0
c105042_g1	-8.07463	0.0241465	1.16786e-05	0.00037943	0	1.96	0
c81256_g1	-8.07463	0.0241465	1.16786e-05	0.00037943	8.03	1.87	0
c92867_g2	-8.07463	0.0241465	1.16786e-05	0.00037943	0	5.65	0
c86643_g2	-8.07463	0.0241465	1.16786e-05	0.00037943	0.28	1.42	0
c87173_g1	-8.07463	0.0241465	1.16786e-05	0.00037943	0.83	1.76	0
c95131_g1	-8.07463	0.0241465	1.16786e-05	0.00037943	5.17	2.72	0
c96559_g4	-8.07463	0.0241465	1.16786e-05	0.00037943	1	3.25	0
c91123_g1	-8.07463	0.0241465	1.16786e-05	0.00037943	3.69	1.59	0
c87896_g1	-8.07463	0.0241465	1.16786e-05	0.00037943	0.55	1.78	0
c93018_g1	-8.07463	0.0241465	1.16786e-05	0.00037943	1.99	1.13	0
c91112_g1	-8.07463	0.0241465	1.16786e-05	0.00037943	0.57	1.21	0
c103191_g1	-8.07463	0.0241465	1.16786e-05	0.00037943	2.46	3.39	0
c90028_g1	-8.07463	0.0241465	1.16786e-05	0.00037943	2.08	1.02	0
c95736_g1	-8.07463	0.0241465	1.16786e-05	0.00037943	4.08	0.86	0
c87824_g1	-8.07463	0.0241465	1.16786e-05	0.00037943	1.9	5.69	0
c120584_g1	-8.07463	0.0241465	1.16786e-05	0.00037943	0.38	2.72	0
c82670_g1	-8.07463	0.0241465	1.16786e-05	0.00037943	1.84	1.05	0
c88840_g1	-8.07463	0.0241465	1.16786e-05	0.00037943	4.15	1.07	0
c82459_g2	-8.07463	0.0241465	1.16786e-05	0.00037943	0.12	4.15	0
c87604_g1	-8.07463	0.0241465	1.16786e-05	0.00037943	2.24	1.07	0
c91999_g1	-8.07463	0.0241465	1.16786e-05	0.00037943	1.36	0.86	0
c95332_g2	-8.07463	0.0241465	1.16786e-05	0.00037943	4.56	1.14	0
c87237_g1	-8.07463	0.0241465	1.16786e-05	0.00037943	2.28	1.38	0
c92706_g1	-4.45883	0.95312	1.18914e-05	0.000385877	1.5	3.54	0.15
c100935_g1	-3.10901	7.19663	1.19623e-05	0.00038802	81.71	73.38	8.5
c99783_g2	-3.22942	3.67784	1.20199e-05	0.000389731	42.22	44.93	4.78
c91697_g1	-3.15578	4.99393	1.20257e-05	0.000389763	40.67	40.28	4.51
c97390_g2	-3.10408	6.90643	1.23294e-05	0.000399443	109.71	88.85	10.33
c98373_g1	-3.17179	4.33464	1.28751e-05	0.000416619	16.9	17.01	1.88
c79547_g1	-4.74579	0.686086	1.28863e-05	0.000416646	0.21	11.95	0.42
c98993_g1	-3.48676	2.37396	1.29723e-05	0.000418921	9.8	10.58	0.94
c101231_g4	-5.36557	0.392248	1.34468e-05	0.000432336	3.2	2.9	0.06
c40192_g1	-5.36557	0.392248	1.34468e-05	0.000432336	1.34	3.45	0.07
c94766_g2	-5.36557	0.392248	1.34468e-05	0.000432336	10.15	1.68	0.04
c98237_g5	-5.36557	0.392248	1.34468e-05	0.000432336	4.8	5.05	0.11
c88008_g1	-5.36557	0.392248	1.34468e-05	0.000432336	0.79	1.45	0.03
c96733_g1	-5.36557	0.392248	1.34468e-05	0.000432336	9.48	0.88	0.02
c95172_g1	-3.90831	1.13798	1.34873e-05	0.000433292	1.91	3.39	0.22
c102791_g6	-3.12955	4.87363	1.36327e-05	0.000437614	25.07	26.86	3.06
c92358_g1	-3.0936	6.23685	1.36688e-05	0.000438598	72.31	69.65	8.15
c87926_g1	-3.0947	6.25673	1.36978e-05	0.00043935	28.32	39.65	4.64
c99508_g2	-3.11264	5.46294	1.38024e-05	0.000442528	49.2	44.11	5.09
c95797_g1	-3.17464	4.11575	1.38812e-05	0.000444526	8.74	14.7	1.62
c90130_g1	-3.69128	1.58715	1.39765e-05	0.00044722	11.1	9.32	0.71
c102311_g2	-3.3033	3.10201	1.40623e-05	0.000449786	0.58	6.28	0.62
c93890_g4	-3.55269	2.02798	1.43005e-05	0.000455061	4.38	8.24	0.69
c102259_g1	-8.0275	-0.0186123	1.44592e-05	0.000455061	0.87	1.89	0
c78750_g1	-8.0275	-0.0186123	1.44592e-05	0.000455061	0.58	2.51	0
c95333_g2	-8.0275	-0.0186123	1.44592e-05	0.000455061	4.86	2.34	0
c103436_g2	-8.0275	-0.0186123	1.44592e-05	0.000455061	11.47	1.47	0
c114870_g1	-8.0275	-0.0186123	1.44592e-05	0.000455061	0	2.34	0
c32774_g1	-8.0275	-0.0186123	1.44592e-05	0.000455061	0	6.1	0
c87615_g1	-8.0275	-0.0186123	1.44592e-05	0.000455061	2.13	0.99	0
c81936_g1	-8.0275	-0.0186123	1.44592e-05	0.000455061	5.9	1.78	0
c76958_g1	-8.0275	-0.0186123	1.44592e-05	0.000455061	0	3.44	0
c96629_g1	-8.0275	-0.0186123	1.44592e-05	0.000455061	2.88	0.76	0
c87925_g1	-8.0275	-0.0186123	1.44592e-05	0.000455061	2.13	0.67	0
c96586_g2	-8.0275	-0.0186123	1.44592e-05	0.000455061	2.56	0.98	0
c85755_g1	-8.0275	-0.0186123	1.44592e-05	0.000455061	6.63	2.07	0
c81459_g2	-8.0275	-0.0186123	1.44592e-05	0.000455061	0.39	1.51	0
c67370_g1	-8.0275	-0.0186123	1.44592e-05	0.000455061	2.07	1.47	0
c50256_g1	-8.0275	-0.0186123	1.44592e-05	0.000455061	0	2.96	0
c86638_g2	-8.0275	-0.0186123	1.44592e-05	0.000455061	0.4	1.97	0
c131162_g1	-8.0275	-0.0186123	1.44592e-05	0.000455061	0.47	2.35	0
c77560_g1	-8.0275	-0.0186123	1.44592e-05	0.000455061	0.51	1.47	0
c84653_g1	-8.0275	-0.0186123	1.44592e-05	0.000455061	1.27	1.57	0
c131174_g1	-8.0275	-0.0186123	1.44592e-05	0.000455061	1.54	1.07	0
c77776_g1	-8.0275	-0.0186123	1.44592e-05	0.000455061	5.05	3.24	0
c94722_g1	-8.0275	-0.0186123	1.44592e-05	0.000455061	10.24	2.56	0
c73199_g1	-8.0275	-0.0186123	1.44592e-05	0.000455061	0.32	1.56	0
c109274_g1	-8.0275	-0.0186123	1.44592e-05	0.000455061	7.34	3.07	0
c63227_g1	-8.0275	-0.0186123	1.44592e-05	0.000455061	0	1.85	0
c87735_g1	-8.0275	-0.0186123	1.44592e-05	0.000455061	2.89	3.04	0
c13189_g1	-8.0275	-0.0186123	1.44592e-05	0.000455061	0	2.31	0
c16879_g1	-8.0275	-0.0186123	1.44592e-05	0.000455061	1.73	1.39	0
c99735_g1	-8.0275	-0.0186123	1.44592e-05	0.000455061	3.01	0.77	0
c90403_g1	-8.0275	-0.0186123	1.44592e-05	0.000455061	4.22	1.05	0
c102022_g1	-3.23558	3.41613	1.44835e-05	0.000455646	1.3	5.8	0.61
c86567_g1	-3.79678	1.28592	1.47086e-05	0.000462479	7.43	5.46	0.38
c86031_g1	-3.16616	4.10815	1.47122e-05	0.000462479	9.34	15.8	1.76
c88169_g1	-4.19883	1.09997	1.50121e-05	0.000471722	1.91	2.61	0.14
c101758_g3	-3.29682	2.99771	1.50333e-05	0.000472203	15.14	10.7	1.08
c101456_g2	-3.04929	9.24232	1.56677e-05	0.00049098	1013.74	897.34	108.33
c97642_g2	-3.10573	4.88937	1.57731e-05	0.000493897	22.02	22.78	2.64
c90248_g1	-3.08924	5.46649	1.58372e-05	0.000495713	32.02	49.28	5.78
c96912_g1	-3.33958	2.48456	1.61872e-05	0.00050529	3.24	3.75	0.37
c88038_g1	-3.58247	1.79944	1.63087e-05	0.000508294	2.19	4.69	0.39
c92669_g1	-4.1765	1.0796	1.67283e-05	0.000520968	1.07	2.09	0.11
c99797_g2	-3.31289	2.60262	1.72764e-05	0.000536376	8.24	5.55	0.56
c99727_g2	-3.20279	3.34953	1.74133e-05	0.000540418	10.83	11.6	1.25
c91900_g1	-3.03262	7.78223	1.78025e-05	0.000546998	189.88	174.42	21.3
c98205_g1	-3.2106	3.11088	1.78545e-05	0.000546998	13.66	11.95	1.29
c92010_g6	-7.97879	-0.0626463	1.79859e-05	0.000546998	2.19	1.71	0
c94598_g1	-7.97879	-0.0626463	1.79859e-05	0.000546998	3.72	1.6	0
c97665_g1	-7.97879	-0.0626463	1.79859e-05	0.000546998	11.23	1.77	0
c31418_g1	-7.97879	-0.0626463	1.79859e-05	0.000546998	0	1.87	0
c89384_g1	-7.97879	-0.0626463	1.79859e-05	0.000546998	2.65	1.33	0
c78439_g1	-7.97879	-0.0626463	1.79859e-05	0.000546998	2.91	1.38	0
c101571_g4	-7.97879	-0.0626463	1.79859e-05	0.000546998	8.63	1.07	0
c90319_g1	-7.97879	-0.0626463	1.79859e-05	0.000546998	1.86	0.8	0
c90464_g1	-7.97879	-0.0626463	1.79859e-05	0.000546998	1.53	0.69	0
c78732_g1	-7.97879	-0.0626463	1.79859e-05	0.000546998	0	2.23	0
c89361_g1	-7.97879	-0.0626463	1.79859e-05	0.000546998	3.25	0.69	0
c85420_g1	-7.97879	-0.0626463	1.79859e-05	0.000546998	8.26	2.86	0
c94581_g2	-7.97879	-0.0626463	1.79859e-05	0.000546998	3.75	2.2	0
c97476_g1	-7.97879	-0.0626463	1.79859e-05	0.000546998	1.27	1.52	0
c89580_g2	-7.97879	-0.0626463	1.79859e-05	0.000546998	2.91	1.28	0
c36044_g1	-7.97879	-0.0626463	1.79859e-05	0.000546998	3.69	7.74	0
c102237_g1	-7.97879	-0.0626463	1.79859e-05	0.000546998	0.97	1.8	0
c82529_g1	-7.97879	-0.0626463	1.79859e-05	0.000546998	4.17	1.73	0
c92174_g2	-7.97879	-0.0626463	1.79859e-05	0.000546998	0	2.91	0
c90354_g4	-7.97879	-0.0626463	1.79859e-05	0.000546998	1.17	0.98	0
c88176_g1	-7.97879	-0.0626463	1.79859e-05	0.000546998	3.44	0.44	0
c78014_g1	-7.97879	-0.0626463	1.79859e-05	0.000546998	1.08	1.81	0
c87599_g1	-7.97879	-0.0626463	1.79859e-05	0.000546998	2.25	1.26	0
c99264_g5	-7.97879	-0.0626463	1.79859e-05	0.000546998	6.51	2.7	0
c96699_g2	-7.97879	-0.0626463	1.79859e-05	0.000546998	3.09	1.85	0
c86751_g1	-7.97879	-0.0626463	1.79859e-05	0.000546998	3.62	1.07	0
c77466_g3	-7.97879	-0.0626463	1.79859e-05	0.000546998	0	2.16	0
c96306_g1	-7.97879	-0.0626463	1.79859e-05	0.000546998	1.85	3.45	0
c90212_g3	-7.97879	-0.0626463	1.79859e-05	0.000546998	5.44	3.09	0
c91979_g2	-7.97879	-0.0626463	1.79859e-05	0.000546998	5.22	2.3	0
c89143_g2	-7.97879	-0.0626463	1.79859e-05	0.000546998	2.7	0.84	0
c41948_g1	-7.97879	-0.0626463	1.79859e-05	0.000546998	0	2.06	0
c86979_g1	-7.97879	-0.0626463	1.79859e-05	0.000546998	5.59	2.53	0
c93891_g1	-7.97879	-0.0626463	1.79859e-05	0.000546998	7.46	1.24	0
c90426_g1	-7.97879	-0.0626463	1.79859e-05	0.000546998	1.17	0.73	0
c82357_g1	-7.97879	-0.0626463	1.79859e-05	0.000546998	2.95	1.09	0
c79029_g1	-7.97879	-0.0626463	1.79859e-05	0.000546998	2.82	3.95	0
c96212_g2	-7.97879	-0.0626463	1.79859e-05	0.000546998	6.07	1.87	0
c80637_g1	-7.97879	-0.0626463	1.79859e-05	0.000546998	1.56	3.07	0
c97074_g1	-3.03809	6.77653	1.80125e-05	0.000547599	97.23	108.12	13.15
c88782_g1	-4.15382	1.05894	1.86624e-05	0.000565435	0.77	1.92	0.1
c91108_g1	-3.84132	1.07765	1.86624e-05	0.000565435	1.2	2.92	0.2
c89454_g1	-3.84132	1.07765	1.86624e-05	0.000565435	1.12	2.05	0.14
c91361_g1	-5.29178	0.32513	1.89214e-05	0.000571343	0.99	7.29	0.16
c86761_g1	-3.49238	1.97351	1.93402e-05	0.000583771	6.81	4.9	0.43
c102681_g1	-3.07577	4.74847	1.94937e-05	0.000587963	9.46	10.8	1.28
c84579_g2	-3.58666	1.65634	1.9752e-05	0.000594131	6.82	11.59	0.95
c93344_g2	-4.68582	0.631384	1.97573e-05	0.000594131	5.37	4.11	0.15
c87037_g1	-4.68582	0.631384	1.97573e-05	0.000594131	0.27	4.85	0.18
c98279_g2	-4.68582	0.631384	1.97573e-05	0.000594131	1.58	3.74	0.14
c94344_g2	-4.68582	0.631384	1.97573e-05	0.000594131	1.93	3.17	0.12
c101843_g1	-3.03987	5.5315	2.04343e-05	0.000613801	15.37	27.59	3.35
c98791_g1	-3.81828	1.05697	2.08449e-05	0.000625667	1	3.11	0.22
c94618_g2	-3.81828	1.05697	2.08449e-05	0.000625667	2.96	5.44	0.38
c80464_g2	-3.00437	7.47932	2.10605e-05	0.000631429	199.16	387.71	48.28
c97267_g1	-3.01729	5.95926	2.12744e-05	0.000637132	122.89	116.66	14.4
c82762_g1	-3.16065	3.34898	2.17145e-05	0.000649827	29.93	21.15	2.36
c90075_g3	-3.73634	1.23151	2.17754e-05	0.000651407	0.61	1.7	0.12
c92174_g3	-3.46753	1.95114	2.18781e-05	0.000653992	0.32	4.24	0.38
c79856_g1	-4.33134	0.836768	2.19975e-05	0.000657072	15.65	9.05	0.43
c101541_g1	-3.40111	2.20546	2.20669e-05	0.000658901	1.47	5.3	0.5
c89955_g1	-7.92836	-0.108033	2.24824e-05	0.000660424	1.64	1.56	0
c109082_g1	-7.92836	-0.108033	2.24824e-05	0.000660424	0	2.49	0
c1627_g1	-7.92836	-0.108033	2.24824e-05	0.000660424	0	3.26	0
c85769_g1	-7.92836	-0.108033	2.24824e-05	0.000660424	2.4	1.27	0
c95333_g1	-7.92836	-0.108033	2.24824e-05	0.000660424	3.57	1.81	0
c82198_g1	-7.92836	-0.108033	2.24824e-05	0.000660424	3.32	0.9	0
c84091_g1	-7.92836	-0.108033	2.24824e-05	0.000660424	0	1.86	0
c96626_g1	-7.92836	-0.108033	2.24824e-05	0.000660424	6.84	0.78	0
c15838_g1	-7.92836	-0.108033	2.24824e-05	0.000660424	25.59	2.76	0
c86388_g1	-7.92836	-0.108033	2.24824e-05	0.000660424	2.79	1.84	0
c99036_g8	-7.92836	-0.108033	2.24824e-05	0.000660424	0.66	1.52	0
c2073_g1	-7.92836	-0.108033	2.24824e-05	0.000660424	0	2.01	0
c87160_g2	-7.92836	-0.108033	2.24824e-05	0.000660424	0.77	1.04	0
c87908_g3	-7.92836	-0.108033	2.24824e-05	0.000660424	0.05	1.63	0
c75972_g1	-7.92836	-0.108033	2.24824e-05	0.000660424	1.5	1.03	0
c96375_g1	-7.92836	-0.108033	2.24824e-05	0.000660424	10.99	1.37	0
c95124_g1	-7.92836	-0.108033	2.24824e-05	0.000660424	7.18	0.7	0
c92942_g1	-7.92836	-0.108033	2.24824e-05	0.000660424	4.08	1	0
c94246_g1	-7.92836	-0.108033	2.24824e-05	0.000660424	4	1.23	0
c91114_g1	-7.92836	-0.108033	2.24824e-05	0.000660424	6.08	1.6	0
c91444_g2	-7.92836	-0.108033	2.24824e-05	0.000660424	5.89	3.23	0
c20883_g1	-7.92836	-0.108033	2.24824e-05	0.000660424	1.93	0.86	0
c92550_g2	-7.92836	-0.108033	2.24824e-05	0.000660424	3.07	1.17	0
c68607_g1	-7.92836	-0.108033	2.24824e-05	0.000660424	0	2.32	0
c90947_g1	-7.92836	-0.108033	2.24824e-05	0.000660424	3.62	1.28	0
c85812_g1	-7.92836	-0.108033	2.24824e-05	0.000660424	2.47	0.87	0
c88525_g1	-7.92836	-0.108033	2.24824e-05	0.000660424	2.5	1.73	0
c90212_g2	-7.92836	-0.108033	2.24824e-05	0.000660424	5.82	2.81	0
c81689_g1	-7.92836	-0.108033	2.24824e-05	0.000660424	0	1.52	0
c77397_g2	-7.92836	-0.108033	2.24824e-05	0.000660424	0.68	1.37	0
c73782_g2	-7.92836	-0.108033	2.24824e-05	0.000660424	1	2.03	0
c89568_g1	-7.92836	-0.108033	2.24824e-05	0.000660424	3.15	3.29	0
c77844_g2	-5.25343	0.290389	2.2545e-05	0.000660424	0.49	1.73	0.04
c75967_g1	-5.25343	0.290389	2.2545e-05	0.000660424	5.48	8.37	0.19
c98523_g1	-5.25343	0.290389	2.2545e-05	0.000660424	2.98	1.2	0.03
c86047_g1	-4.65487	0.60325	2.28759e-05	0.000669386	0.75	3.34	0.12
c97363_g1	-4.65487	0.60325	2.28759e-05	0.000669386	0.89	3.17	0.12
c84280_g1	-3.55568	1.62846	2.30064e-05	0.000672959	1.77	6.98	0.58
c102309_g2	-2.98494	7.4274	2.33787e-05	0.000683353	146.34	81.29	10.26
c93164_g1	-3.053	4.24704	2.48085e-05	0.000723569	11.24	17.47	2.1
c94973_g2	-3.49684	1.72236	2.48746e-05	0.000725232	5.08	4.43	0.39
c99837_g1	-2.97945	6.77717	2.49506e-05	0.000727185	126.89	155.73	19.73
c101681_g2	-3.26126	2.33783	2.54965e-05	0.000742287	14.31	10.45	1.08
c90051_g1	-2.97786	6.18975	2.57595e-05	0.000749659	76.42	62.69	7.95
c88940_g2	-4.62324	0.574567	2.65437e-05	0.000771101	3	8.68	0.33
c85899_g1	-4.62324	0.574567	2.65437e-05	0.000771101	1.55	2.69	0.1
c87369_g2	-3.69459	1.19408	2.66494e-05	0.000773612	3.05	8	0.6
c90863_g1	-3.61785	1.33664	2.68782e-05	0.000779126	2.18	2.6	0.21
c95310_g1	-3.57462	1.4821	2.69222e-05	0.000779126	6.54	3.85	0.32
c104486_g1	-5.21402	0.254809	2.69459e-05	0.000779126	0	3.25	0.08
c88036_g1	-3.02491	4.45934	2.70207e-05	0.000781008	16.62	13.5	1.65
c96217_g5	-2.95227	7.89203	2.72206e-05	0.000786502	546.1	574.7	74.2
c92900_g1	-7.87612	-0.154859	2.82471e-05	0.000801473	3.64	3.79	0
c91752_g1	-7.87612	-0.154859	2.82471e-05	0.000801473	3.79	3.82	0
c23855_g1	-7.87612	-0.154859	2.82471e-05	0.000801473	2.08	1.25	0
c88012_g1	-7.87612	-0.154859	2.82471e-05	0.000801473	1.82	0.65	0
c89436_g2	-7.87612	-0.154859	2.82471e-05	0.000801473	1	6.26	0
c91627_g1	-7.87612	-0.154859	2.82471e-05	0.000801473	3.61	1.41	0
c90683_g1	-7.87612	-0.154859	2.82471e-05	0.000801473	2.36	0.48	0
c88216_g1	-7.87612	-0.154859	2.82471e-05	0.000801473	0	1.59	0
c99626_g2	-7.87612	-0.154859	2.82471e-05	0.000801473	0	1.61	0
c88710_g1	-7.87612	-0.154859	2.82471e-05	0.000801473	17.66	1.14	0
c95696_g1	-7.87612	-0.154859	2.82471e-05	0.000801473	4.3	0.6	0
c95443_g1	-7.87612	-0.154859	2.82471e-05	0.000801473	10.42	1.29	0
c73886_g1	-7.87612	-0.154859	2.82471e-05	0.000801473	2.47	1.33	0
c77949_g1	-7.87612	-0.154859	2.82471e-05	0.000801473	7.57	2.06	0
c81113_g1	-7.87612	-0.154859	2.82471e-05	0.000801473	1.87	1.01	0
c74141_g1	-7.87612	-0.154859	2.82471e-05	0.000801473	1.55	4.41	0
c81406_g1	-7.87612	-0.154859	2.82471e-05	0.000801473	5.28	2.23	0
c75265_g2	-7.87612	-0.154859	2.82471e-05	0.000801473	0	2.63	0
c115621_g1	-7.87612	-0.154859	2.82471e-05	0.000801473	0	3.8	0
c94750_g1	-7.87612	-0.154859	2.82471e-05	0.000801473	1.52	1.98	0
c87832_g1	-7.87612	-0.154859	2.82471e-05	0.000801473	7.18	2.91	0
c86487_g2	-7.87612	-0.154859	2.82471e-05	0.000801473	0	5.14	0
c84739_g1	-7.87612	-0.154859	2.82471e-05	0.000801473	8.88	3.85	0
c94390_g1	-7.87612	-0.154859	2.82471e-05	0.000801473	5.96	0.55	0
c86260_g1	-7.87612	-0.154859	2.82471e-05	0.000801473	7.3	2.48	0
c342_g1	-7.87612	-0.154859	2.82471e-05	0.000801473	0.52	3.25	0
c92933_g1	-7.87612	-0.154859	2.82471e-05	0.000801473	1.24	2.16	0
c80704_g1	-7.87612	-0.154859	2.82471e-05	0.000801473	1.49	0.9	0
c93026_g1	-7.87612	-0.154859	2.82471e-05	0.000801473	0.36	1.39	0
c83920_g1	-7.87612	-0.154859	2.82471e-05	0.000801473	0.74	1.45	0
c20742_g1	-7.87612	-0.154859	2.82471e-05	0.000801473	1.77	1.18	0
c81743_g4	-7.87612	-0.154859	2.82471e-05	0.000801473	0.13	1.4	0
c98839_g8	-7.87612	-0.154859	2.82471e-05	0.000801473	0.71	3.71	0
c90833_g2	-7.87612	-0.154859	2.82471e-05	0.000801473	2.21	0.55	0
c98833_g1	-7.87612	-0.154859	2.82471e-05	0.000801473	1.02	1.38	0
c100331_g8	-7.87612	-0.154859	2.82471e-05	0.000801473	3.15	4.92	0
c87868_g1	-7.87612	-0.154859	2.82471e-05	0.000801473	1.96	0.77	0
c96205_g1	-7.87612	-0.154859	2.82471e-05	0.000801473	2.61	1.57	0
c89014_g1	-4.27701	0.787516	2.84399e-05	0.000806375	0.64	1.47	0.07
c95334_g1	-3.10784	3.37343	2.87313e-05	0.00081349	14.58	8.46	0.98
c101208_g1	-2.96138	5.98988	2.88778e-05	0.000817063	72.53	81.23	10.42
c94044_g2	-4.08357	0.995164	2.92624e-05	0.00082707	6.49	4.64	0.27
c109051_g1	-3.77106	1.01472	2.92624e-05	0.00082707	9.97	6.52	0.47
c92001_g1	-3.67325	1.175	2.95262e-05	0.000833355	2.98	7	0.54
c81916_g1	-2.94719	6.78175	2.96427e-05	0.000836058	164.86	154.83	20.06
c89684_g1	-3.019	4.23514	2.97311e-05	0.000838256	26.28	46.31	5.7
c32858_g2	-2.93457	7.52731	3.06126e-05	0.000862203	232.96	223.82	29.26
c95829_g1	-4.5909	0.545315	3.08679e-05	0.000866662	1.22	2.58	0.1
c99625_g1	-3.09511	3.32678	3.1161e-05	0.000873671	1.62	5.44	0.63
c102148_g3	-3.37813	1.98333	3.13757e-05	0.000879384	8.49	11.6	1.11
c89103_g2	-3.49163	1.57106	3.14312e-05	0.000880324	0	2.56	0.22
c98747_g1	-2.96857	5.10308	3.17761e-05	0.000889675	29.17	34.15	4.36
c98921_g5	-5.17351	0.21835	3.23096e-05	0.000903355	0.58	2.13	0.05
c84900_g1	-4.24906	0.762257	3.24175e-05	0.000905113	1.6	5.91	0.3
c92407_g1	-3.30386	2.29504	3.25017e-05	0.00090715	5.33	5.26	0.53
c89688_g1	-3.65159	1.15567	3.27475e-05	0.000913375	0.63	12.03	0.94
c96463_g1	-3.20397	2.436	3.28506e-05	0.000915932	6.59	8.25	0.89
c99234_g1	-2.96659	4.716	3.33927e-05	0.000930723	5.37	13.76	1.76
c89344_g1	-3.00922	3.85521	3.47428e-05	0.000966678	29.28	30.67	3.8
c91533_g2	-3.00618	3.87585	3.50315e-05	0.000974038	3.31	10.84	1.35
c92483_g1	-3.00363	3.91915	3.55888e-05	0.000975222	11.57	12.24	1.52
c53838_g1	-7.8219	-0.203216	3.56805e-05	0.000975222	2.52	0.67	0
c88178_g1	-7.8219	-0.203216	3.56805e-05	0.000975222	1.7	0.76	0
c86041_g2	-7.8219	-0.203216	3.56805e-05	0.000975222	2.2	0.92	0
c90280_g1	-7.8219	-0.203216	3.56805e-05	0.000975222	3.09	1.03	0
c86787_g1	-7.8219	-0.203216	3.56805e-05	0.000975222	1.63	2.04	0
c85661_g3	-7.8219	-0.203216	3.56805e-05	0.000975222	2.11	0.94	0
c88407_g1	-7.8219	-0.203216	3.56805e-05	0.000975222	2.43	3.04	0
c90876_g1	-7.8219	-0.203216	3.56805e-05	0.000975222	5.94	2.15	0
c95336_g1	-7.8219	-0.203216	3.56805e-05	0.000975222	3.39	1.19	0
c91684_g2	-7.8219	-0.203216	3.56805e-05	0.000975222	4.57	2.12	0
c130699_g1	-7.8219	-0.203216	3.56805e-05	0.000975222	0.47	1.77	0
c94296_g1	-7.8219	-0.203216	3.56805e-05	0.000975222	5.88	1.24	0
c73663_g2	-7.8219	-0.203216	3.56805e-05	0.000975222	0.41	1.36	0
c87699_g1	-7.8219	-0.203216	3.56805e-05	0.000975222	9.46	1.18	0
c111628_g1	-7.8219	-0.203216	3.56805e-05	0.000975222	0	3.49	0
c100017_g2	-7.8219	-0.203216	3.56805e-05	0.000975222	0.84	1.48	0
c126990_g1	-7.8219	-0.203216	3.56805e-05	0.000975222	0	2.28	0
c91382_g1	-7.8219	-0.203216	3.56805e-05	0.000975222	5.2	2.11	0
c22726_g1	-7.8219	-0.203216	3.56805e-05	0.000975222	1.56	1.17	0
c91655_g1	-7.8219	-0.203216	3.56805e-05	0.000975222	1.73	1.58	0
c97550_g1	-7.8219	-0.203216	3.56805e-05	0.000975222	1.5	0.78	0
c78408_g1	-7.8219	-0.203216	3.56805e-05	0.000975222	3.87	1.71	0
c87195_g2	-7.8219	-0.203216	3.56805e-05	0.000975222	4.34	1.47	0
c88921_g1	-7.8219	-0.203216	3.56805e-05	0.000975222	3.47	1.16	0
c101950_g5	-7.8219	-0.203216	3.56805e-05	0.000975222	12.27	1.85	0
c42731_g1	-7.8219	-0.203216	3.56805e-05	0.000975222	1.36	0.83	0
c82190_g1	-7.8219	-0.203216	3.56805e-05	0.000975222	2.04	1.1	0
c97517_g2	-7.8219	-0.203216	3.56805e-05	0.000975222	1.82	2.6	0
c31643_g1	-7.8219	-0.203216	3.56805e-05	0.000975222	0	1.67	0
c83825_g1	-7.8219	-0.203216	3.56805e-05	0.000975222	3.73	1.87	0
c100981_g2	-7.8219	-0.203216	3.56805e-05	0.000975222	7.77	0.73	0
c92485_g1	-7.8219	-0.203216	3.56805e-05	0.000975222	4.6	1.92	0
c99411_g2	-7.8219	-0.203216	3.56805e-05	0.000975222	3.45	1.14	0
c81825_g1	-7.8219	-0.203216	3.56805e-05	0.000975222	3.58	1.59	0
c83915_g1	-7.8219	-0.203216	3.56805e-05	0.000975222	3.52	1.68	0
c74906_g1	-7.8219	-0.203216	3.56805e-05	0.000975222	0.3	2.98	0
c73928_g1	-7.8219	-0.203216	3.56805e-05	0.000975222	2.13	1.08	0
c91044_g2	-7.8219	-0.203216	3.56805e-05	0.000975222	4.32	3.94	0
c132155_g1	-7.8219	-0.203216	3.56805e-05	0.000975222	1.05	0.79	0
c77740_g1	-4.55782	0.515469	3.59785e-05	0.000981502	0.59	2.66	0.11
c89913_g5	-4.55782	0.515469	3.59785e-05	0.000981502	0.05	2.4	0.1
c103224_g1	-3.0645	3.33491	3.65602e-05	0.000995881	4.2	6.23	0.74
c84949_g1	-2.9979	3.79737	3.66563e-05	0.00099816	16.92	26.78	3.34

## Sheet: Supplemental Table 4 (A2)
Supplemental Table 4 (A2). compared to leaves, down- regulated genes in green fruits
id	logFC	logCPM	PValue	FDR	GJRF_RSEM	GJGF_RSEM	GJL_RSEM
c93023_g1	10.9792	8.55363	7.20686e-26	2.41463e-22	1.85	0.23	479.18
c97575_g1	11.374	6.49575	6.2837e-23	1.23239e-19	0.03	0.04	107.67
c130721_g1	10.0727	6.67666	4.65781e-22	7.34391e-19	0	0.07	78.31
c82470_g1	8.35839	9.10819	3.08826e-20	3.70642e-17	7.43	2.27	747.16
c98727_g2	8.38005	8.5202	3.76301e-20	4.32268e-17	1.44	1	332.88
c97159_g4	7.92078	10.1365	3.34479e-19	3.022e-16	53.12	8.44	2046.63
c85297_g1	9.89589	5.02389	1.61074e-18	1.30829e-15	0.78	0.05	50.33
c77786_g1	7.75148	8.18285	2.43741e-18	1.90286e-15	51.92	3.56	768.98
c90304_g1	12.3367	4.19709	4.30779e-17	2.43939e-14	0.54	0	46.35
c98493_g1	12.2336	4.09509	8.73354e-17	4.74508e-14	1.63	0	16.67
c95651_g2	12.1652	4.02747	1.36878e-16	7.14709e-14	0.34	0	51.32
c109584_g1	8.52735	4.58402	1.9729e-16	9.85359e-14	0.05	0.12	46.3
c97217_g2	9.10284	4.23786	3.52357e-16	1.64729e-13	5.11	0.02	10.91
c102167_g2	8.96315	4.09983	9.1752e-16	3.82273e-13	0	0.02	12.57
c94579_g1	11.6883	3.55679	3.36721e-15	1.23635e-12	0.05	0	23.77
c94421_g1	7.03954	5.49153	3.58208e-15	1.30334e-12	0.18	0.32	42.41
c94996_g1	8.73487	3.87461	4.27091e-15	1.49969e-12	0.12	0.07	32.11
c99814_g3	11.5013	3.37278	1.17176e-14	3.83017e-12	0	0	17.2
c102167_g1	8.56953	3.71179	1.27931e-14	4.148e-12	0.02	0.02	7.47
c95975_g1	11.4751	3.34711	1.41367e-14	4.54699e-12	0	0	14.34
c100037_g3	6.75441	5.44765	1.45335e-14	4.61918e-12	1.03	0.91	99.09
c95425_g1	11.3898	3.26331	2.46625e-14	7.54043e-12	0.05	0	16.78
c94084_g1	11.3616	3.23559	3.01932e-14	8.9589e-12	0	0	34.52
c77667_g1	6.21139	8.56802	3.80102e-14	1.10741e-11	8.93	33.64	2492.81
c100379_g3	7.17024	4.50746	3.83583e-14	1.10951e-11	1.66	0.23	33.75
c102707_g2	6.32282	6.59375	4.16279e-14	1.19976e-11	2.51	0.72	57.89
c102707_g5	11.3034	3.1785	4.44603e-14	1.26777e-11	0	0	25.57
c85482_g1	11.2647	3.14057	5.68493e-14	1.58177e-11	0.39	0	18.05
c101276_g1	11.2383	3.11471	6.86354e-14	1.87086e-11	0.31	0	10.97
c91059_g2	7.2214	4.24675	8.63891e-14	2.30785e-11	0	0.19	28.76
c97691_g1	6.38346	5.18779	1.41763e-13	3.67719e-11	3.51	0.77	64.69
c77667_g2	6.03859	7.81803	1.42971e-13	3.69662e-11	2.88	12.76	839.23
c85974_g1	6.28822	5.6029	1.5802e-13	4.03382e-11	2.88	2.47	194.08
c96537_g3	6.95124	4.29194	1.66088e-13	4.22635e-11	1.59	0.34	43.19
c102390_g1	6.43442	4.75995	2.90398e-13	7.09762e-11	1.14	0.77	67.56
c99334_g3	10.9974	2.87902	3.3191e-13	8.06321e-11	0.07	0	4.7
c99147_g2	6.01296	6.25152	3.4938e-13	8.43664e-11	3.88	1.05	68.16
c101133_g1	7.38788	3.46192	4.09829e-13	9.80797e-11	0	0.09	16.32
c100723_g1	6.0963	5.61407	4.11721e-13	9.82401e-11	1.4	0.49	33.66
c95288_g1	5.97114	6.21045	4.62481e-13	1.09057e-10	5.86	1.66	104.43
c99289_g2	7.34895	3.42384	5.27499e-13	1.22947e-10	12.89	0.15	25.95
c93478_g1	6.93732	3.96766	5.69138e-13	1.31132e-10	0.83	0.17	21.03
c87964_g1	10.911	2.79464	5.88519e-13	1.34824e-10	0	0	15.97
c95263_g1	6.17908	4.88171	6.92763e-13	1.56918e-10	0.2	0.38	27.67
c103011_g1	10.8542	2.73928	8.43614e-13	1.88958e-10	0	0	7.89
c89279_g1	7.92972	3.0846	8.90197e-13	1.98287e-10	0	0.06	16.13
c89543_g1	7.23709	3.31454	1.10851e-12	2.42879e-10	0.17	0.13	20.76
c103529_g4	10.8011	2.68756	1.17501e-12	2.56054e-10	3.36	0	11.25
c99491_g2	6.12083	4.71096	1.2897e-12	2.77288e-10	0.79	0.48	33.5
c84526_g2	10.7522	2.63997	1.65529e-12	3.46624e-10	0.25	0	11.34
c101563_g1	6.81183	3.4487	1.92173e-12	3.96226e-10	0.37	0.1	11.54
c96717_g1	7.80632	2.96425	1.99083e-12	4.09423e-10	0.06	0.07	16.83
c97272_g1	7.80135	2.95942	2.06171e-12	4.22918e-10	0.05	0.03	7.34
c125097_g1	10.6952	2.58448	2.36042e-12	4.76894e-10	2.39	0	6.44
c99414_g3	7.78132	2.93991	2.3743e-12	4.78496e-10	1.57	0.07	17.82
c100379_g4	5.78417	5.4835	2.54767e-12	5.0834e-10	4.59	1.77	97.82
c102940_g2	10.6757	2.5655	2.70534e-12	5.32869e-10	3.49	0	4.85
c100555_g1	10.6691	2.55911	2.83236e-12	5.50127e-10	0	0	12.48
c102757_g1	10.6492	2.53979	3.25445e-12	6.21601e-10	0.05	0	5.54
c90513_g1	5.74331	5.64834	3.27613e-12	6.24259e-10	1.21	0.66	35.2
c103123_g3	6.50068	3.85031	3.34072e-12	6.35061e-10	0.3	0.11	10.02
c100269_g2	6.26512	4.09087	3.48351e-12	6.60643e-10	1.07	0.27	21.06
c99299_g2	5.73446	5.32045	4.16979e-12	7.83404e-10	0.92	0.85	45.4
c97217_g1	10.5809	2.47344	4.99652e-12	9.19394e-10	3.67	0	9.86
c94826_g1	5.95336	4.42392	5.16354e-12	9.47958e-10	0.42	0.31	19.66
c89020_g1	6.99265	3.07634	5.54311e-12	1.01072e-09	0.71	0.05	6.47
c100793_g2	6.58323	3.62124	5.95131e-12	1.08025e-09	0.54	0.15	14.56
c99758_g4	5.65285	5.35518	6.08033e-12	1.09656e-09	1.29	1.25	63.01
c95302_g1	5.90959	4.38122	6.87177e-12	1.23341e-09	3.74	0.44	26.51
c83291_g1	6.38968	3.74195	6.93118e-12	1.2413e-09	0.19	0.37	31.64
c101086_g1	6.95072	3.03557	7.20421e-12	1.27599e-09	0.04	0.1	13.3
c87596_g1	5.54474	5.83025	7.57284e-12	1.32956e-09	0.99	1.28	59.97
c103518_g4	6.14003	3.96878	7.93108e-12	1.3834e-09	0.18	0.11	7.62
c100582_g2	5.6439	5.04137	1.02956e-11	1.76176e-09	0.12	0.42	20.95
c89616_g1	6.8879	2.97456	1.08176e-11	1.83902e-09	0.62	0.09	11.29
c100379_g6	6.0641	3.89479	1.31077e-11	2.20966e-09	4.13	0.74	50.47
c82619_g1	6.2819	3.63692	1.39456e-11	2.32651e-09	1.54	0.36	28.29
c99290_g4	5.63047	4.54916	1.74736e-11	2.89108e-09	1.24	0.55	27.57
c87707_g1	5.40656	5.73185	1.80864e-11	2.98633e-09	1.99	1.62	68.72
c100373_g5	7.46711	2.63475	1.83232e-11	3.00079e-09	0.29	0.08	16.62
c91303_g1	5.40184	5.89616	1.86565e-11	3.04917e-09	20.73	3.59	151.88
c98653_g1	6.80141	2.89068	1.91104e-11	3.1107e-09	0.22	0.05	5.48
c88587_g1	6.23129	3.58766	1.9489e-11	3.16592e-09	1.7	0.34	26.06
c102185_g11	7.44181	2.61026	2.09017e-11	3.38856e-09	0.34	0.08	13.07
c93947_g1	10.3458	2.24579	2.28818e-11	3.66523e-09	0.42	0	3.34
c101199_g2	10.3458	2.24579	2.28818e-11	3.66523e-09	0.13	0	5.46
c114768_g1	10.304	2.20544	2.87788e-11	4.51979e-09	0	0	7.12
c99593_g1	6.73158	2.82305	2.9944e-11	4.69363e-09	0.09	0.07	8.09
c103442_g1	5.68354	4.16118	3.04664e-11	4.74411e-09	0.04	0.27	13.99
c100379_g2	10.2955	2.19723	3.05021e-11	4.74411e-09	0	0	9.77
c102652_g7	6.38275	3.03163	3.13673e-11	4.86926e-09	0.01	0.05	4.48
c101308_g1	6.14848	3.50716	3.33085e-11	5.14082e-09	0.4	0.16	11.27
c90871_g1	10.2696	2.17232	3.6391e-11	5.5108e-09	0.04	0	6.43
c95549_g1	5.80245	3.82785	4.27599e-11	6.39102e-09	0.14	0.26	14.85
c92911_g2	10.2433	2.14697	4.35548e-11	6.48571e-09	0	0	13.8
c86481_g1	5.27176	5.60076	4.39029e-11	6.52547e-09	0.54	1.66	64.29
c94087_g1	6.25355	3.30044	5.10497e-11	7.43652e-09	1.46	0.08	6.18
c92008_g1	6.24565	3.29278	5.39504e-11	7.81659e-09	0.5	0.33	26
c35855_g1	5.44937	4.3733	5.76336e-11	8.32025e-09	2.69	1.17	51.42
c97891_g1	5.89768	3.51756	7.37843e-11	1.04185e-08	1.8	0.21	12.63
c80526_g1	5.20953	5.61029	7.38524e-11	1.04185e-08	2.54	1.96	72.5
c86415_g1	10.1521	2.05909	7.61991e-11	1.0712e-08	0.09	0	13.51
c100331_g2	5.04675	8.42225	8.03885e-11	1.12615e-08	13.11	6.05	200.1
c88812_g1	5.17408	5.60964	8.96355e-11	1.24485e-08	19.11	1.4	50.57
c86945_g1	5.08683	6.45185	9.5028e-11	1.30844e-08	112.4	3.85	130.82
c96537_g2	6.54375	2.64165	1.014e-10	1.38432e-08	0.31	0.36	35.14
c100471_g1	7.19165	2.36876	1.06419e-10	1.44304e-08	0.3	0.12	18.82
c98326_g2	10.0846	1.99419	1.12665e-10	1.5226e-08	0.21	0	7.67
c84786_g2	5.07499	6.0153	1.18881e-10	1.60123e-08	3.73	2.83	95.45
c69748_g1	5.31806	4.24619	1.3538e-10	1.79934e-08	7.15	1.04	41.85
c89185_g1	10.0547	1.96546	1.37805e-10	1.82855e-08	0.35	0	9.83
c3728_g1	10.0445	1.95575	1.4751e-10	1.94131e-08	0	0	3.51
c92905_g1	4.9583	7.96059	1.50201e-10	1.97351e-08	4.76	3.73	115.98
c90293_g1	4.92772	9.97697	1.53157e-10	2.00252e-08	56.06	43.98	1338
c97392_g1	4.93473	8.9732	1.57439e-10	2.04551e-08	20.3	40.54	1239.37
c97998_g1	10.0344	1.94597	1.57971e-10	2.04551e-08	0.39	0	9.03
c99290_g3	6.12838	2.78605	1.58258e-10	2.04593e-08	0.96	0.26	18.62
c103803_g1	6.46649	2.56725	1.65073e-10	2.1306e-08	0.72	0.15	14.07
c89381_g2	10.0138	1.92622	1.81432e-10	2.30189e-08	0	0	5.5
c98868_g1	5.88349	3.25045	1.85917e-10	2.35429e-08	8.04	0.54	32.63
c102792_g1	5.49734	3.69797	1.98965e-10	2.49593e-08	0.06	0.29	13.33
c93106_g1	7.08947	2.2705	2.02651e-10	2.53427e-08	1.42	0.12	17.84
c95023_g1	9.99288	1.9062	2.08782e-10	2.5948e-08	0.18	0	8.23
c103518_g5	5.33474	3.94641	2.25224e-10	2.79053e-08	0.12	0.27	11.01
c91793_g2	5.1039	4.76603	2.39868e-10	2.95829e-08	1.51	0.87	30.13
c93716_g1	9.96097	1.87562	2.58701e-10	3.15666e-08	0.05	0	3.17
c87907_g1	4.85505	8.91258	2.62329e-10	3.19609e-08	61.74	25.49	737.5
c114951_g1	4.90729	6.67417	2.66003e-10	3.23594e-08	6.86	6.35	190.66
c87971_g1	5.82496	3.19395	2.70914e-10	3.28079e-08	0.84	0.35	20.05
c103116_g2	4.96153	5.64864	2.75869e-10	3.33578e-08	0.32	0.85	26.57
c90759_g1	5.23993	4.26227	2.86985e-10	3.4546e-08	3.26	1.01	38.3
c88248_g1	5.06075	4.93625	3.07706e-10	3.67106e-08	0.44	0.78	26
c89820_g1	6.34943	2.45479	3.50886e-10	4.16152e-08	0.1	0.11	9.59
c99659_g1	4.96435	5.37306	3.64111e-10	4.31201e-08	1.39	0.96	30.15
c99028_g1	5.99775	2.66049	3.72237e-10	4.3953e-08	0.07	0.11	7.5
c101156_g1	5.7684	3.13941	3.88531e-10	4.56756e-08	1.38	0.35	19.4
c97664_g5	9.88364	1.80163	4.02924e-10	4.69171e-08	0	0	7.77
c102632_g2	5.14843	4.08254	4.03759e-10	4.69171e-08	11.09	0.72	25.64
c101116_g3	5.98526	2.64852	4.05424e-10	4.69749e-08	0.8	0.21	14.06
c93168_g1	4.81967	6.77671	4.40109e-10	5.07014e-08	6.12	3.15	89.09
c89995_g1	5.9407	2.60579	5.26157e-10	5.97582e-08	0.67	0.26	16.39
c84412_g1	5.88266	2.94202	5.54121e-10	6.25806e-08	0.49	0.32	19.46
c98118_g1	4.83674	5.76146	5.72123e-10	6.45231e-08	3.12	2.15	61.4
c92700_g2	9.8139	1.73502	6.40584e-10	7.1741e-08	0.05	0	5.93
c100819_g1	5.31161	3.51904	6.59144e-10	7.37169e-08	1	0.61	24.51
c89680_g1	4.77158	6.3888	6.64863e-10	7.42532e-08	0.49	6.93	189.52
c98158_g4	6.23762	2.34767	6.77191e-10	7.55172e-08	3.47	0.07	5.28
c102671_g6	9.76545	1.68882	8.14455e-10	8.9837e-08	0.09	0	3.58
c77087_g1	5.79874	2.86134	9.15338e-10	1.00277e-07	0.45	0.13	7.44
c96956_g1	5.84722	2.51633	9.48417e-10	1.03759e-07	0.97	0.23	13.44
c99603_g7	9.74061	1.66515	9.58988e-10	1.04348e-07	0.31	0	3.9
c83488_g1	6.18231	2.29481	9.83119e-10	1.06829e-07	0.84	0.16	12.36
c101279_g3	5.19187	3.552	9.99836e-10	1.08353e-07	2.39	0.64	23.8
c92064_g1	4.65645	7.92265	1.03428e-09	1.11935e-07	8.28	12.23	308.31
c94723_g2	9.71533	1.64108	1.13224e-09	1.21393e-07	0	0	5.04
c87433_g1	9.70252	1.6289	1.23156e-09	1.30993e-07	0.07	0	3.81
c98097_g3	6.14147	2.25582	1.29435e-09	1.37128e-07	0.26	0.08	6.32
c95007_g1	5.05036	3.67297	1.37973e-09	1.45217e-07	0.18	0.27	9.18
c99171_g2	5.73808	2.80312	1.38311e-09	1.45382e-07	0.03	0.16	8.51
c97760_g1	6.77189	1.96668	1.42851e-09	1.49763e-07	0	0.06	7.91
c99690_g2	5.0725	3.57161	1.56657e-09	1.6381e-07	0.62	0.33	11.14
c92106_g1	5.01921	3.64314	1.70833e-09	1.77021e-07	1.24	0.64	20.8
c88491_g1	6.09089	2.20759	1.7174e-09	1.77732e-07	0.22	0.13	9.15
c88567_g1	4.97846	3.71702	1.73546e-09	1.78331e-07	0.27	1.34	42.47
c81903_g2	9.65011	1.57908	1.7365e-09	1.78331e-07	0.04	0	3.79
c82341_g1	6.74111	1.93738	1.75221e-09	1.79487e-07	0	0.03	3.94
c102979_g2	5.73984	2.41385	1.86432e-09	1.90244e-07	0.26	0.31	16.91
c94144_g1	9.63671	1.56635	1.89581e-09	1.92723e-07	0.07	0	3.86
c100060_g1	4.60059	5.64959	2.3506e-09	2.35092e-07	2.1	1.7	41.19
c88252_g1	4.65007	5.20129	2.3689e-09	2.36628e-07	30.89	3.64	91.49
c82059_g1	4.62725	5.46134	2.40548e-09	2.39984e-07	16.95	4.48	110.9
c91888_g1	6.03846	2.15768	2.43773e-09	2.42599e-07	0.11	0.05	3.65
c98158_g1	9.58181	1.51426	2.4786e-09	2.44249e-07	3.02	0	4.75
c92926_g1	4.67143	4.87103	2.53493e-09	2.49188e-07	1.08	1.5	38.35
c92222_g2	6.02055	2.14065	2.5874e-09	2.54036e-07	0.15	0.12	7.92
c100509_g1	4.70927	4.69364	2.5957e-09	2.5423e-07	0.4	0.54	14.05
c93712_g1	4.70658	4.44024	2.8292e-09	2.75423e-07	1.25	1.98	51.98
c99513_g3	5.14198	3.19164	2.89303e-09	2.80955e-07	0.74	0.31	11.14
c101145_g2	5.99327	2.11472	3.10052e-09	2.98582e-07	1.47	0.08	5.71
c87644_g1	4.63608	5.0232	3.11861e-09	2.99965e-07	1.22	0.74	18.55
c95919_g1	4.8187	4.02465	3.13742e-09	3.01413e-07	0.48	0.72	20.36
c101769_g1	4.61107	5.10035	3.27115e-09	3.12024e-07	1.56	1.39	34.08
c100587_g1	5.12022	3.17087	3.35259e-09	3.19036e-07	3.92	0.5	17.52
c94747_g1	4.47762	7.01226	3.57633e-09	3.39123e-07	2.43	2.83	63.02
c91947_g1	9.52475	1.4602	3.58464e-09	3.39511e-07	0.23	0	7.45
c89524_g1	4.59367	4.87401	3.807e-09	3.60146e-07	0.85	1.1	26.72
c99295_g5	9.51012	1.44636	3.93956e-09	3.70941e-07	0	0	6.54
c88772_g1	5.95607	2.07941	3.96692e-09	3.72645e-07	0	0.09	5.73
c97813_g5	5.17206	3.03429	4.02325e-09	3.77496e-07	0.61	0.22	7.89
c84877_g1	5.39006	2.77663	4.15915e-09	3.89338e-07	2.3	0.16	6.97
c102716_g1	5.94662	2.07044	4.22304e-09	3.94859e-07	0.2	0.23	15.07
c94893_g2	6.58811	1.79208	4.47069e-09	4.14162e-07	0.19	0.06	5.95
c102671_g2	4.67412	4.23473	4.49031e-09	4.15501e-07	20.52	0.63	16.18
c94287_g1	4.46418	6.27492	4.5053e-09	4.16409e-07	9.31	5.02	110.8
c97130_g1	9.46533	1.40402	5.25811e-09	4.76251e-07	0	0	2.98
c90008_g1	4.37582	8.19341	5.9105e-09	5.28077e-07	4.69	15.17	314.91
c102002_g2	5.87866	2.00605	6.19895e-09	5.5262e-07	0.19	0.11	6.7
c84161_g3	9.4191	1.36038	6.40436e-09	5.68412e-07	0	0	2.08
c90422_g1	5.86869	1.99661	6.61808e-09	5.85441e-07	0.14	0.08	4.86
c86316_g2	5.30697	2.69746	6.97493e-09	6.16331e-07	0	0.14	5.79
c92697_g1	5.00151	3.05777	7.02333e-09	6.19926e-07	0.3	0.47	15.24
c92700_g3	9.40336	1.34553	7.07851e-09	6.22746e-07	0	0	5.43
c100046_g1	4.49347	4.77851	7.19616e-09	6.31714e-07	0.67	0.89	20.2
c94647_g1	5.30085	2.69164	7.26609e-09	6.37158e-07	0.9	0.14	5.52
c81050_g1	4.56276	4.2473	7.62797e-09	6.65986e-07	1.59	1.18	27.91
c64582_g1	9.38744	1.33053	7.83154e-09	6.80802e-07	0	0	3.71
c100908_g2	4.90807	3.13335	8.30118e-09	7.20849e-07	1.9	0.31	9.38
c101358_g2	6.48043	1.69024	8.33781e-09	7.2247e-07	4.86	0.04	4.33
c94290_g1	5.82808	1.95821	8.63537e-09	7.45145e-07	0.54	0.14	8.31
c90883_g1	5.82808	1.95821	8.63537e-09	7.45145e-07	0.15	0.17	10.32
c91969_g1	9.37134	1.31536	8.67364e-09	7.45145e-07	0	0	4.69
c77221_g1	4.56076	4.12682	9.1462e-09	7.84904e-07	0.31	0.64	15.13
c100878_g1	4.40577	5.32482	9.15842e-09	7.85115e-07	4.49	2.76	58.66
c88680_g1	5.79686	1.92872	1.05926e-08	8.94933e-07	0.05	0.12	6.81
c86566_g1	6.44267	1.65461	1.0643e-08	8.94933e-07	0.07	0.08	7.55
c97148_g1	6.44267	1.65461	1.0643e-08	8.94933e-07	0.21	0.06	5.88
c93962_g1	5.00883	2.87901	1.08587e-08	9.09541e-07	0.15	0.21	6.74
c78319_g2	5.10921	2.76082	1.09653e-08	9.17516e-07	0.86	0.46	16.14
c101547_g1	5.39649	2.47713	1.15908e-08	9.66836e-07	0.09	0.2	8.83
c94963_g1	4.85277	3.08087	1.16554e-08	9.71215e-07	0.1	0.26	7.49
c98702_g5	9.32195	1.26888	1.18591e-08	9.82081e-07	0.04	0	3.53
c100499_g2	4.74737	3.26183	1.18989e-08	9.84365e-07	0.27	0.58	15.81
c103083_g1	5.21228	2.6075	1.25614e-08	1.03637e-06	2.11	0.35	13.24
c92375_g1	6.41694	1.63035	1.25662e-08	1.03637e-06	0.23	0.07	6.37
c77676_g2	4.25171	7.57338	1.33251e-08	1.09559e-06	62.42	48.55	924.71
c96249_g5	4.25203	7.25453	1.37525e-08	1.12842e-06	13.78	9.22	175.71
c101885_g1	5.06758	2.72133	1.39006e-08	1.13941e-06	0.34	0.22	7.36
c75235_g1	6.39074	1.60568	1.48786e-08	1.20605e-06	0	0.03	2.67
c97649_g1	5.18595	2.58253	1.49581e-08	1.21128e-06	0.03	0.18	6.73
c96151_g1	5.73232	1.86786	1.50319e-08	1.21603e-06	2.17	0.09	5.11
c102507_g1	4.56538	3.7835	1.5423e-08	1.24641e-06	0.58	0.28	6.68
c77676_g1	4.20601	10.8872	1.55693e-08	1.25697e-06	421.71	267.93	4942.33
c95328_g1	4.23232	7.05827	1.60891e-08	1.29764e-06	17.31	7.5	140.95
c100729_g1	4.86692	2.93007	1.61563e-08	1.30175e-06	0	0.31	9.06
c92911_g3	9.27081	1.22083	1.63792e-08	1.31182e-06	0	0	5.6
c103124_g2	4.69246	3.20983	1.66928e-08	1.33561e-06	0.43	0.34	8.86
c89285_g1	4.19555	9.4268	1.68205e-08	1.34449e-06	47.68	32.69	598.65
c90364_g1	4.25942	6.04039	1.69264e-08	1.35161e-06	2.8	3.39	64.99
c84508_g1	5.37862	2.0716	1.73038e-08	1.38037e-06	9.16	0.19	8.12
c96720_g2	4.85643	2.92014	1.73231e-08	1.38054e-06	0.48	0.26	7.7
c99074_g1	5.36904	2.06258	1.84211e-08	1.45806e-06	2.64	0.11	4.74
c102716_g3	4.30927	5.13264	1.84227e-08	1.45806e-06	2.15	2.32	45.98
c84149_g1	4.38109	4.23629	1.91834e-08	1.51379e-06	1.33	0.92	19.22
c92270_g2	9.23568	1.18787	2.04348e-08	1.59069e-06	1.87	0	9.4
c88134_g1	9.23568	1.18787	2.04348e-08	1.59069e-06	0	0	6.59
c89855_g1	4.31251	4.81635	2.13187e-08	1.65469e-06	1.52	1.27	25.27
c101316_g1	4.46252	3.83535	2.27242e-08	1.7613e-06	1.56	0.84	18.6
c100949_g7	5.27752	2.36439	2.30164e-08	1.76938e-06	10.75	0.18	7.08
c92461_g1	4.16025	7.767	2.34199e-08	1.79696e-06	10.68	11.31	202.12
c102449_g2	5.10393	2.5049	2.45758e-08	1.88386e-06	0.16	0.11	3.94
c95001_g1	4.28379	4.65297	2.46564e-08	1.88823e-06	1.97	2.23	43.46
c88885_g1	4.67414	3.05908	2.53296e-08	1.9361e-06	1.45	0.76	19.69
c99702_g2	9.19967	1.15414	2.56226e-08	1.94739e-06	0	0	3.82
c71754_g1	6.28091	1.50249	2.7512e-08	2.08312e-06	0	0.16	13.81
c100464_g5	6.28091	1.50249	2.7512e-08	2.08312e-06	1.46	0.07	5.86
c96102_g1	4.17317	5.89	2.81271e-08	2.12768e-06	35.01	3.75	67.65
c61775_g1	9.16274	1.11958	2.87473e-08	2.16239e-06	1.56	0	2.13
c96020_g6	5.29004	1.98831	2.88696e-08	2.16957e-06	0.25	0.13	5.11
c100819_g2	9.14391	1.10198	3.22964e-08	2.40684e-06	0	0	4.73
c102979_g1	9.14391	1.10198	3.22964e-08	2.40684e-06	0	0	5.37
c101818_g3	6.25209	1.47549	3.30299e-08	2.45469e-06	0	0.1	8.66
c94723_g1	9.12484	1.08417	3.63334e-08	2.67301e-06	0	0	4.99
c73828_g2	9.12484	1.08417	3.63334e-08	2.67301e-06	0.63	0	1.62
c95554_g2	5.5817	1.72639	3.67357e-08	2.69767e-06	1.92	0.06	3.13
c96895_g1	4.28442	4.0933	3.72137e-08	2.73028e-06	2.49	0.75	14.63
c91762_g1	5.24886	1.94969	3.767e-08	2.76124e-06	0.31	0.27	10.46
c98326_g1	5.56944	1.7149	3.97233e-08	2.90645e-06	0.2	0.12	5.81
c91907_g1	5.23838	1.93986	4.0306e-08	2.94373e-06	1.56	0.22	8.48
c84858_g1	9.1055	1.06612	4.09326e-08	2.95726e-06	0.2	0	7.34
c100408_g5	9.1055	1.06612	4.09326e-08	2.95726e-06	0.09	0	6.86
c96020_g5	4.13616	5.41364	4.13902e-08	2.98496e-06	2.84	4.25	74.73
c83578_g1	5.55707	1.70332	4.29802e-08	3.09685e-06	0	0.12	6.15
c93279_g1	5.17307	2.26578	4.31204e-08	3.10417e-06	0.15	0.14	5.25
c88549_g1	6.20776	1.43399	4.37291e-08	3.13675e-06	1.3	0.12	10.28
c101586_g1	6.20776	1.43399	4.37291e-08	3.13675e-06	1.62	0.04	3.22
c103216_g4	4.70099	2.77345	4.49516e-08	3.21584e-06	0.14	0.27	7
c100149_g1	4.42323	3.29461	4.6128e-08	3.26597e-06	0.07	0.38	8.31
c93097_g1	9.08591	1.04785	4.61803e-08	3.26597e-06	0	0	4.84
c102331_g2	9.08591	1.04785	4.61803e-08	3.26597e-06	0.07	0	4.91
c84409_g1	9.08591	1.04785	4.61803e-08	3.26597e-06	0.17	0	2.09
c97343_g3	5.20647	1.90999	4.95107e-08	3.49535e-06	0.42	0.15	5.59
c33099_g1	4.11969	5.12524	5.1214e-08	3.60406e-06	1.99	1.25	21.79
c95846_g1	4.01451	10.225	5.16247e-08	3.61695e-06	63.22	97.27	1571.19
c103493_g1	4.12001	5.10224	5.19447e-08	3.61695e-06	11.09	2.83	49.34
c95142_g1	9.06605	1.02934	5.21778e-08	3.61695e-06	0	0	3.48
c103216_g6	9.06605	1.02934	5.21778e-08	3.61695e-06	0.59	0	4.65
c79048_g1	5.19567	1.89989	5.30747e-08	3.67279e-06	3.48	0.1	3.67
c101818_g2	5.18479	1.88972	5.30747e-08	3.67279e-06	0	0.25	9.41
c92834_g1	4.6076	2.84941	5.33869e-08	3.69123e-06	0.41	0.42	10.47
c94183_g1	4.46561	3.11796	5.34807e-08	3.69453e-06	1.46	0.38	8.38
c94576_g2	5.13934	2.23403	5.36401e-08	3.70237e-06	0.41	0.38	13.91
c96159_g1	4.40872	3.46906	5.38286e-08	3.71219e-06	0.46	0.6	12.93
c84006_g1	4.00712	9.53495	5.43633e-08	3.74585e-06	37.44	32.23	517.96
c94956_g1	4.00207	12.2728	5.5355e-08	3.81092e-06	450.8	263.15	4214.24
c101198_g6	6.16202	1.39126	5.83643e-08	4.00438e-06	2.05	0.1	7.88
c87801_g1	6.14644	1.37673	5.83643e-08	4.00438e-06	0.04	0.04	3.52
c95069_g5	6.14644	1.37673	5.83643e-08	4.00438e-06	2.31	0.03	2.01
c63383_g1	9.04591	1.01058	5.90433e-08	4.03375e-06	0.34	0	4.86
c89967_g1	4.22361	3.92674	6.23578e-08	4.25297e-06	0.88	1.41	26.41
c72875_g1	4.00031	7.26971	6.45405e-08	4.39438e-06	41.59	20.6	329.57
c90242_g1	4.35403	3.50318	6.5044e-08	4.42118e-06	0.84	1.38	28.47
c100983_g1	4.5681	2.81231	6.66244e-08	4.52477e-06	0.67	0.41	9.84
c100832_g1	9.02548	0.991572	6.69157e-08	4.5369e-06	0	0	5.78
c88988_g1	9.02548	0.991572	6.69157e-08	4.5369e-06	0.12	0	4.1
c98730_g1	4.32418	3.55586	6.77974e-08	4.5928e-06	1.32	0.51	10.21
c92243_g4	4.18507	3.9999	6.85546e-08	4.63629e-06	1.05	2.97	54.22
c95457_g2	3.99364	6.95171	6.86847e-08	4.64118e-06	33.55	10.18	162.15
c92242_g1	4.62888	2.7057	6.92654e-08	4.67649e-06	0.96	0.39	9.72
c103286_g1	4.25813	3.7119	7.09752e-08	4.78791e-06	0.55	0.55	10.64
c95541_g1	3.98317	6.69372	7.56843e-08	5.03121e-06	4.51	3.44	54.45
c96213_g2	4.91644	2.32827	7.5698e-08	5.03121e-06	0.85	0.41	12.68
c103518_g1	9.00477	0.972307	7.59584e-08	5.03121e-06	0	0	5.74
c86487_g5	9.00477	0.972307	7.59584e-08	5.03121e-06	0.88	0	8.56
c84220_g1	9.00477	0.972307	7.59584e-08	5.03121e-06	4.7	0	4.28
c67495_g1	4.47404	2.87092	8.53299e-08	5.62876e-06	0.83	1.2	26.86
c87552_g1	3.94737	7.75832	8.59345e-08	5.63227e-06	24.46	13.61	209.92
c102853_g1	4.11424	4.30283	8.61272e-08	5.63227e-06	1.5	0.93	16.2
c92131_g1	4.66943	2.55888	8.61456e-08	5.63227e-06	0.68	0.43	10.99
c96571_g1	6.08241	1.31706	8.6925e-08	5.65512e-06	0.73	0.05	3.55
c99815_g5	6.08241	1.31706	8.6925e-08	5.65512e-06	0.69	0.16	12.05
c96537_g1	4.51566	2.76316	9.37616e-08	6.08021e-06	4.79	1.31	30.4
c76422_g1	6.06595	1.30175	9.62699e-08	6.23696e-06	0.42	0.04	3.04
c82816_g1	4.20828	3.66516	9.64963e-08	6.24245e-06	0.97	0.94	17.5
c103382_g1	4.24325	3.55634	9.80558e-08	6.28705e-06	0.04	0.28	5.37
c92250_g3	8.96241	0.932977	9.83586e-08	6.28705e-06	0.44	0	1.71
c97484_g1	4.30767	3.37415	9.95457e-08	6.35283e-06	0.45	0.69	13.83
c84149_g2	3.96361	5.64997	1.06079e-07	6.74836e-06	2.09	1.67	26.13
c99603_g2	6.03245	1.27062	1.18458e-07	7.43005e-06	0.43	0.08	5.98
c102915_g5	6.03245	1.27062	1.18458e-07	7.43005e-06	0.11	0.04	3.21
c102853_g2	4.41792	2.81843	1.18458e-07	7.43005e-06	1.4	0.68	14.62
c88794_g1	3.92593	6.08147	1.19079e-07	7.46321e-06	6.41	4.68	71.22
c92297_g1	5.00536	2.10825	1.19824e-07	7.50405e-06	0.28	0.22	7.13
c93290_g1	4.16647	3.62604	1.24235e-07	7.76819e-06	0.51	1.02	18.45
c93036_g2	4.28981	3.06555	1.25216e-07	7.8234e-06	0.44	0.73	14.48
c76297_g1	3.90368	6.64742	1.26338e-07	7.88739e-06	22.48	9.81	146.81
c78505_g2	8.91878	0.892528	1.28242e-07	7.91411e-06	0.04	0	2.67
c100093_g1	8.91878	0.892528	1.28242e-07	7.91411e-06	2.76	0	3.87
c93594_g1	8.89646	0.871864	1.28242e-07	7.91411e-06	0	0	5.83
c92168_g2	8.89646	0.871864	1.28242e-07	7.91411e-06	0	0	2.3
c101198_g10	4.52014	2.60388	1.34559e-07	8.27855e-06	0.1	0.19	4.47
c86334_g1	3.89637	6.43841	1.37426e-07	8.44843e-06	7.96	7.02	104.49
c98556_g2	3.99029	4.60754	1.40953e-07	8.64544e-06	1.29	1.19	18.91
c91525_g1	3.86539	7.4155	1.44404e-07	8.85037e-06	6.51	7.76	113.13
c95738_g1	4.01984	4.25465	1.46224e-07	8.95505e-06	2.24	1.72	28.04
c100228_g3	4.1525	3.54396	1.49465e-07	9.105e-06	0.42	0.57	10.2
c92527_g1	4.20086	3.18347	1.51109e-07	9.19124e-06	0.97	0.6	11.13
c90282_g1	3.8388	9.8279	1.52618e-07	9.26203e-06	125.43	68.01	972.68
c125098_g1	4.19193	3.17515	1.55552e-07	9.43293e-06	1.64	1.24	22.73
c103116_g3	4.99858	1.7163	1.60232e-07	9.7094e-06	0.3	0.35	11.62
c92250_g1	4.791	2.21081	1.60579e-07	9.72312e-06	1.68	0.26	7.25
c99257_g4	4.10947	3.63865	1.61954e-07	9.79162e-06	0.44	0.49	8.45
c98904_g1	3.90509	5.23464	1.65281e-07	9.97776e-06	5.5	1.88	28.26
c89621_g1	8.85075	0.829611	1.6842e-07	1.00765e-05	0.06	0	3.77
c92798_g1	8.85075	0.829611	1.6842e-07	1.00765e-05	0.58	0	5.1
c95647_g1	8.85075	0.829611	1.6842e-07	1.00765e-05	1.33	0	3.54
c89837_g1	3.82857	8.17612	1.71576e-07	1.02577e-05	46.69	25.49	362.07
c95639_g2	4.94808	2.05467	1.72636e-07	1.03057e-05	0.91	0.35	11.09
c109249_g1	4.02141	4.08838	1.76936e-07	1.05468e-05	3.13	1.63	26.59
c99072_g2	5.96302	1.20624	1.81762e-07	1.08104e-05	2.98	0.1	6.65
c99072_g1	4.92847	2.03636	1.83709e-07	1.09112e-05	3.62	0.42	13.11
c101892_g1	3.88409	5.48588	1.83727e-07	1.09112e-05	3.03	2.19	32.37
c93736_g1	8.82735	0.808004	1.93558e-07	1.14191e-05	0.14	0	2.77
c74549_g1	8.82735	0.808004	1.93558e-07	1.14191e-05	0	0	5.59
c84718_g2	5.29933	1.46337	1.99661e-07	1.17619e-05	0	0.28	11.77
c94676_g1	3.95487	4.2331	2.0741e-07	1.22094e-05	1.99	1.55	24.13
c98071_g1	4.17413	3.0617	2.09221e-07	1.2298e-05	0.99	0.57	10.44
c97090_g3	3.96477	4.12188	2.25331e-07	1.30919e-05	0.96	0.93	14.48
c100370_g2	3.84307	5.50808	2.2595e-07	1.31183e-05	3.15	3.07	44.07
c81237_g3	5.90866	1.15597	2.26746e-07	1.3155e-05	0.35	0.08	5.45
c100002_g1	4.5933	2.27569	2.39955e-07	1.38913e-05	0.1	0.34	8.32
c97090_g1	5.26931	1.4356	2.40506e-07	1.39032e-05	0.17	0.2	8.22
c101709_g1	4.08826	3.41162	2.50814e-07	1.44782e-05	1.82	0.87	14.87
c102185_g13	3.79977	5.98456	2.53922e-07	1.46472e-05	6.17	4.95	69.08
c82183_g1	8.77936	0.763778	2.57175e-07	1.46873e-05	0.17	0	2.45
c101874_g4	8.77936	0.763778	2.57175e-07	1.46873e-05	0	0	7.4
c89438_g2	8.77936	0.763778	2.57175e-07	1.46873e-05	0	0	5.44
c99622_g2	4.04749	3.51509	2.57652e-07	1.47041e-05	1.72	0.82	13.62
c95942_g1	4.34583	2.60474	2.58705e-07	1.47537e-05	0.18	0.16	3.24
c100994_g1	4.86799	1.97997	2.68987e-07	1.53184e-05	0.12	0.18	5.37
c92450_g1	3.86608	4.74222	2.72796e-07	1.55243e-05	3.57	3.35	48.91
c92112_g1	4.32567	2.58601	2.8188e-07	1.60186e-05	0.73	0.58	11.79
c80878_g1	5.87125	1.12144	2.84279e-07	1.61321e-05	0	0.06	4.22
c78733_g1	5.87125	1.12144	2.84279e-07	1.61321e-05	0.18	0.1	6.66
c93261_g1	4.69155	2.11811	2.85033e-07	1.61634e-05	2.5	0.47	12.32
c92802_g1	3.75601	6.86133	2.90847e-07	1.64699e-05	2.4	5.48	74.07
c96226_g2	3.7949	5.49256	2.95356e-07	1.65742e-05	2.69	2.23	30.95
c69603_g2	8.75475	0.741138	2.97358e-07	1.65742e-05	0.16	0	2.25
c89359_g2	8.75475	0.741138	2.97358e-07	1.65742e-05	0	0	3.51
c86166_g1	3.74446	7.39574	2.99804e-07	1.6695e-05	16.56	10.85	145.36
c74383_g1	4.89561	1.621	3.04815e-07	1.69388e-05	0.21	0.24	7.51
c63346_g1	5.85218	1.10386	3.18927e-07	1.76986e-05	0	0.09	5.63
c82250_g1	8.72972	0.71813	3.44558e-07	1.8925e-05	0	0	4.45
c82827_g2	8.72972	0.71813	3.44558e-07	1.8925e-05	4.06	0	2.39
c96553_g1	4.82621	1.94111	3.49723e-07	1.91956e-05	0.44	0.2	5.91
c86139_g1	5.19142	1.36371	3.5272e-07	1.93337e-05	0.17	0.1	3.72
c88024_g1	4.86868	1.59615	3.60365e-07	1.97124e-05	0	0.23	6.84
c97813_g4	4.09052	3.17159	3.64295e-07	1.99139e-05	0.22	0.29	4.99
c86246_g1	3.78857	4.86131	3.69677e-07	2.01944e-05	33.2	5.08	70.25
c86222_g1	3.82151	4.6488	3.76345e-07	2.05447e-05	5.19	4.06	57.42
c91428_g3	3.78402	4.94389	3.97861e-07	2.16667e-05	4.73	2.76	38.03
c90016_g1	3.69389	7.60585	3.9928e-07	2.16667e-05	62.5	21.18	273.96
c90020_g1	8.70425	0.694744	4.00132e-07	2.16667e-05	0.08	0	4.35
c96537_g4	3.84383	4.31062	4.02986e-07	2.18065e-05	7.34	2.85	41.06
c102248_g2	4.02604	3.27758	4.06224e-07	2.1967e-05	1.53	0.84	13.75
c89409_g1	4.50695	2.19548	4.14096e-07	2.23626e-05	0.11	0.25	5.69
c76380_g1	3.78403	4.56012	4.31106e-07	2.32033e-05	3.68	3.08	42.43
c100388_g1	4.49803	2.18721	4.38046e-07	2.3561e-05	0.25	0.17	4
c102990_g2	3.76544	4.92667	4.44853e-07	2.38952e-05	2.52	1.82	24.8
c102779_g1	3.78203	4.6642	4.51703e-07	2.42307e-05	3.76	1.68	23.11
c90367_g1	5.79339	1.04977	4.54007e-07	2.43381e-05	1.91	0.04	2.28
c97130_g6	4.77222	1.89099	4.57899e-07	2.45304e-05	0.86	0.28	8
c75578_g1	4.48001	2.17052	4.63527e-07	2.47989e-05	0.35	0.49	11.06
c95450_g1	4.81326	1.54511	4.65718e-07	2.48669e-05	0.16	0.18	5.24
c82416_g3	8.67832	0.670966	4.65727e-07	2.48669e-05	0	0	2.41
c93884_g2	8.67832	0.670966	4.65727e-07	2.48669e-05	0	0	3.45
c98312_g1	3.8013	4.20166	4.67877e-07	2.49486e-05	1.94	1.47	20.53
c94704_g1	5.14259	1.31876	4.74742e-07	2.52644e-05	0.3	0.18	6.56
c102274_g5	5.14259	1.31876	4.74742e-07	2.52644e-05	1.11	0.07	2.51
c101927_g1	3.96041	3.36538	4.8085e-07	2.55725e-05	0.25	0.95	14.91
c98203_g1	3.67929	6.53316	4.83141e-07	2.56434e-05	6.25	4.27	54.76
c102750_g1	3.77705	4.46877	4.84286e-07	2.56873e-05	0.98	1.16	15.9
c102061_g1	3.72058	5.23825	4.86906e-07	2.58093e-05	1.23	1.57	20.67
c96454_g3	3.78463	4.41628	4.89799e-07	2.59455e-05	1.92	5.22	72.09
c91780_g3	3.86066	3.84725	5.11825e-07	2.70768e-05	22.5	1.29	18.87
c93775_g1	5.77325	1.03127	5.12166e-07	2.70768e-05	0	0.04	2.69
c82852_g1	5.77325	1.03127	5.12166e-07	2.70768e-05	0.23	0.14	8.22
c99997_g1	4.22038	2.48849	5.24996e-07	2.77296e-05	0.85	0.44	8.38
c100507_g1	3.84431	3.87871	5.34786e-07	2.8217e-05	0.8	1.37	19.8
c87469_g2	8.65191	0.646782	5.43348e-07	2.82791e-05	0.06	0	3.2
c131594_g1	8.65191	0.646782	5.43348e-07	2.82791e-05	0.15	0	7.81
c97891_g2	8.65191	0.646782	5.43348e-07	2.82791e-05	1.26	0	7.47
c96369_g2	8.65191	0.646782	5.43348e-07	2.82791e-05	16.41	0	4.13
c92964_g1	4.78473	1.51889	5.54609e-07	2.88278e-05	0	0.13	3.62
c99695_g1	4.73883	1.86006	5.6319e-07	2.91976e-05	0.12	0.14	3.95
c95998_g1	4.73883	1.86006	5.6319e-07	2.91976e-05	0.88	0.19	5.32
c95083_g1	4.15504	2.57425	5.63537e-07	2.91976e-05	1.94	0.34	6.11
c76915_g1	3.67808	5.76437	5.64365e-07	2.92216e-05	18.1	8.63	110.5
c80834_g1	5.10909	1.28799	5.81628e-07	3.00767e-05	0.08	0.07	2.39
c56370_g1	5.10909	1.28799	5.81628e-07	3.00767e-05	0	0.11	3.83
c95115_g1	3.61733	9.45289	5.84053e-07	3.01827e-05	34.56	166.44	2041.62
c89199_g2	3.96174	3.21807	5.95755e-07	3.07677e-05	1.48	0.72	11.2
c97090_g2	3.8251	3.66489	6.03294e-07	3.1137e-05	1.38	1.43	20.4
c101145_g1	4.33227	2.24519	6.36259e-07	3.24633e-05	0.82	0.25	5.2
c89445_g2	5.09204	1.27236	6.44788e-07	3.2836e-05	0.18	0.08	2.93
c102565_g4	5.09204	1.27236	6.44788e-07	3.2836e-05	11.53	0.19	6.67
c86385_g1	4.71614	1.83906	6.48069e-07	3.29822e-05	0.08	0.13	3.48
c89728_g1	3.69127	4.89958	6.68008e-07	3.39325e-05	1996.15	4.28	55.3
c92385_g1	3.59286	9.31623	6.76873e-07	3.43611e-05	58.57	36.33	438.15
c101105_g4	3.74167	4.11053	6.92071e-07	3.50662e-05	1.57	1.31	17.55
c101304_g1	4.41511	2.11052	6.94915e-07	3.51839e-05	0.79	0.25	5.41
c89783_g1	4.70465	1.82844	6.95706e-07	3.51839e-05	0.11	0.17	4.69
c102573_g1	3.94327	2.94485	6.96504e-07	3.52021e-05	13.12	0.77	11.95
c27176_g1	3.60599	6.78661	7.11383e-07	3.59315e-05	15.01	12.94	157.55
c42036_g1	8.5976	0.597142	7.45e-07	3.6888e-05	0.14	0	3.66
c89381_g1	8.5976	0.597142	7.45e-07	3.6888e-05	0	0	4.94
c100207_g3	8.5976	0.597142	7.45e-07	3.6888e-05	0.95	0	1.53
c78312_g2	8.5976	0.597142	7.45e-07	3.6888e-05	1.23	0	6.34
c82395_g2	8.5976	0.597142	7.45e-07	3.6888e-05	0	0	6.71
c78312_g1	8.56966	0.571655	7.45e-07	3.6888e-05	0.43	0	3.62
c96546_g4	8.56966	0.571655	7.45e-07	3.6888e-05	0	0	2.39
c77915_g1	8.56966	0.571655	7.45e-07	3.6888e-05	0.47	0	3.38
c89739_g1	8.56966	0.571655	7.45e-07	3.6888e-05	0.03	0	1.51
c91576_g1	8.56966	0.571655	7.45e-07	3.6888e-05	0.32	0	8.21
c83352_g2	8.56966	0.571655	7.45e-07	3.6888e-05	0	0	2.66
c89381_g3	8.56966	0.571655	7.45e-07	3.6888e-05	0	0	5.12
c102561_g2	3.88332	3.29418	7.46047e-07	3.69171e-05	2.29	1.33	19.66
c76270_g1	3.58756	7.16944	7.67374e-07	3.79025e-05	36.79	26.32	316.31
c102218_g3	4.52295	1.9619	7.68679e-07	3.79437e-05	0.41	0.3	6.93
c97287_g3	3.95427	2.85834	7.711e-07	3.80165e-05	2.55	1.06	16.55
c86462_g1	3.77285	3.66831	7.73026e-07	3.80881e-05	3.04	2.05	28.17
c99215_g2	3.93443	3.11243	7.92275e-07	3.90126e-05	1.52	0.78	12.02
c70978_g1	5.05733	1.24055	7.94989e-07	3.90506e-05	0.06	0.07	2.62
c88800_g1	5.05733	1.24055	7.94989e-07	3.90506e-05	0.06	0.07	2.6
c86837_g1	4.15332	2.42663	7.9986e-07	3.92659e-05	0.25	0.29	5.16
c102825_g1	3.96684	2.76629	8.31291e-07	4.07591e-05	0.27	0.67	10.53
c82416_g2	5.68976	0.954783	8.42045e-07	4.12361e-05	0	0.06	3.28
c99853_g2	4.66965	1.79611	8.633e-07	4.22256e-05	0.26	0.2	5.21
c102986_g1	3.61807	5.2848	8.75803e-07	4.2501e-05	1.08	0.89	10.91
c98868_g2	4.20175	2.30859	8.83106e-07	4.28037e-05	2.53	0.63	11.79
c94978_g2	4.20175	2.30859	8.83106e-07	4.28037e-05	0.38	0.35	6.55
c71283_g2	5.03966	1.22438	8.84207e-07	4.28313e-05	0.54	0.14	4.8
c89034_g1	3.82366	3.37376	8.86618e-07	4.29222e-05	1.07	3.04	43.19
c88446_g2	3.73773	3.86922	9.12356e-07	4.41151e-05	0.62	0.74	9.89
c99884_g1	4.07021	2.49611	9.17429e-07	4.43338e-05	0.33	0.42	7.09
c91428_g2	3.7722	3.50716	9.31916e-07	4.50068e-05	0.17	0.72	9.89
c99228_g1	3.53777	8.70437	9.46486e-07	4.5683e-05	31.06	25.42	295.12
c82250_g2	5.66811	0.934999	9.57264e-07	4.61755e-05	0	0.07	3.69
c100199_g1	3.97487	2.662	9.79828e-07	4.72073e-05	6.22	0.85	13.55
c96886_g1	8.5121	0.519263	1.03208e-06	4.91358e-05	0	0	2.49
c103841_g1	8.5121	0.519263	1.03208e-06	4.91358e-05	0	0	2.6
c97821_g1	8.5121	0.519263	1.03208e-06	4.91358e-05	0.7	0	6.76
c83873_g1	3.53265	7.64501	1.03288e-06	4.91448e-05	68.11	34.54	399.56
c102583_g1	3.80915	3.29474	1.04416e-06	4.96228e-05	0.33	0.8	11.32
c99056_g4	4.45841	1.90242	1.07046e-06	5.08125e-05	0.28	0.23	5.26
c102185_g3	5.64612	0.914936	1.09006e-06	5.16211e-05	0.11	0.04	2.45
c97811_g1	5.6238	0.894586	1.09006e-06	5.16211e-05	0	0.11	6.1
c108892_g1	3.83518	3.17759	1.10373e-06	5.2238e-05	1.94	0.63	8.99
c101013_g1	4.23405	2.15474	1.10767e-06	5.23935e-05	0.14	0.19	3.69
c77499_g1	3.51114	8.55382	1.11065e-06	5.25037e-05	74.03	38.35	437.05
c94045_g1	3.54991	5.83392	1.13346e-06	5.35504e-05	6.72	3.52	41.2
c98382_g1	4.31702	2.02019	1.19929e-06	5.64974e-05	1.41	0.3	6.03
c91524_g1	3.49816	8.42745	1.20178e-06	5.64974e-05	50.87	32.05	361.99
c100452_g1	3.94203	2.63188	1.20291e-06	5.64974e-05	0.42	0.58	9.02
c100217_g1	3.50226	8.26356	1.20564e-06	5.64974e-05	14.28	14.83	167.97
c1162_g1	3.49406	9.50104	1.21449e-06	5.64974e-05	65.7	39.32	442.84
c99997_g2	8.48243	0.492322	1.21973e-06	5.64974e-05	0.84	0	5.69
c80164_g1	8.48243	0.492322	1.21973e-06	5.64974e-05	0.36	0	4.34
c103441_g1	8.48243	0.492322	1.21973e-06	5.64974e-05	4.44	0	8.13
c98727_g4	8.48243	0.492322	1.21973e-06	5.64974e-05	0	0	4.85
c82617_g1	3.67791	3.85668	1.22387e-06	5.6644e-05	4.95	1.86	23.81
c92374_g3	4.96672	1.1578	1.22501e-06	5.6644e-05	0.57	0.15	4.87
c100682_g1	3.56715	5.17694	1.24078e-06	5.73406e-05	11.43	4.51	53.45
c92775_g1	3.61791	4.32214	1.24295e-06	5.73622e-05	1.47	2.39	29.36
c92223_g1	5.60113	0.87394	1.24339e-06	5.73622e-05	0.17	0.1	5.29
c87539_g2	3.59738	4.72892	1.24793e-06	5.75384e-05	1.7	1.91	23.18
c97071_g6	3.4902	7.64945	1.3183e-06	6.0679e-05	58.61	16.66	187.19
c84693_g1	3.96304	2.53009	1.34713e-06	6.19409e-05	0.86	0.84	13.29
c94055_g5	4.12519	2.23826	1.34726e-06	6.19409e-05	1.42	0.34	5.94
c97781_g2	3.49865	6.77422	1.35602e-06	6.22724e-05	15.34	10.78	121.97
c86951_g1	3.4808	8.12465	1.36366e-06	6.2552e-05	47.86	27.28	304.44
c103006_g1	3.63743	4.12023	1.36547e-06	6.25992e-05	1.57	1.21	15.07
c88019_g2	4.94789	1.14066	1.3689e-06	6.27206e-05	0.96	0.44	14.45
c99548_g6	3.4848	7.21115	1.40025e-06	6.40477e-05	52.87	27.51	307.9
c89870_g1	5.5781	0.852989	1.42078e-06	6.4703e-05	0.22	0.08	4.47
c93415_g2	5.5781	0.852989	1.42078e-06	6.4703e-05	0.03	0.04	2.08
c101193_g1	5.5781	0.852989	1.42078e-06	6.4703e-05	0.78	0.08	4.01
c84718_g1	5.5781	0.852989	1.42078e-06	6.4703e-05	0.14	0.16	8.53
c102248_g1	4.11643	2.23023	1.4221e-06	6.4703e-05	1.5	0.77	13.57
c93316_g2	8.45214	0.464859	1.4456e-06	6.4703e-05	3.11	0	2.73
c91186_g1	8.45214	0.464859	1.4456e-06	6.4703e-05	0.05	0	2.22
c101258_g1	3.55897	4.64968	1.44596e-06	6.4703e-05	5.06	1.56	18.42
c97410_g1	3.53905	5.02075	1.47702e-06	6.60561e-05	2.27	1.97	22.89
c86294_g2	4.04237	2.32476	1.51836e-06	6.78291e-05	0.44	0.28	4.73
c76023_g1	4.92882	1.1233	1.53159e-06	6.83446e-05	0.91	0.08	2.6
c98945_g3	4.60057	1.35056	1.53653e-06	6.8489e-05	0	0.19	4.8
c95681_g1	3.80371	2.81687	1.55897e-06	6.94505e-05	0.11	0.95	13.29
c85863_g1	5.55469	0.831725	1.62639e-06	7.22538e-05	0.22	0.12	6.5
c91852_g1	3.76551	3.1137	1.65825e-06	7.36285e-05	1.5	1.06	14.5
c87732_g1	4.16788	2.09405	1.6641e-06	7.3807e-05	1.86	0.44	8.07
c102728_g1	3.82941	2.93079	1.67003e-06	7.40292e-05	0.6	0.51	7.24
c77401_g1	4.5841	1.33559	1.69467e-06	7.46085e-05	1.21	0.32	8
c83675_g1	4.90949	1.10574	1.71579e-06	7.46085e-05	1.12	0.23	7.44
c86211_g1	8.42121	0.436854	1.71836e-06	7.46085e-05	0.77	0	2.91
c83255_g1	8.42121	0.436854	1.71836e-06	7.46085e-05	0.39	0	3.56
c32851_g1	8.42121	0.436854	1.71836e-06	7.46085e-05	0	0	2.37
c97275_g1	8.42121	0.436854	1.71836e-06	7.46085e-05	0.14	0	3.19
c98868_g3	8.42121	0.436854	1.71836e-06	7.46085e-05	2.64	0	6.02
c94893_g3	8.42121	0.436854	1.71836e-06	7.46085e-05	0	0	2.66
c125259_g1	8.42121	0.436854	1.71836e-06	7.46085e-05	0.13	0	5.89
c77616_g1	8.42121	0.436854	1.71836e-06	7.46085e-05	0	0	2.05
c96615_g1	8.42121	0.436854	1.71836e-06	7.46085e-05	1.31	0	5.42
c95326_g4	8.42121	0.436854	1.71836e-06	7.46085e-05	13.01	0	3.19
c92894_g1	3.50782	4.886	1.74262e-06	7.55397e-05	5.34	3.21	36.57
c101813_g6	3.73876	3.16145	1.75189e-06	7.59005e-05	0.88	1.27	17.1
c97014_g1	3.53338	4.5576	1.77684e-06	7.68571e-05	7.78	3.08	35.76
c87379_g1	3.81857	2.92086	1.78628e-06	7.72241e-05	0	2.14	30.32
c33685_g1	5.5309	0.810137	1.86519e-06	8.05489e-05	0	0.1	5.15
c69632_g1	4.24416	1.95339	1.87299e-06	8.08422e-05	0.84	0.73	14.11
c101837_g2	4.1484	2.07622	1.87508e-06	8.08458e-05	1.45	0.56	10.09
c89218_g1	3.46478	5.82276	1.88553e-06	8.12528e-05	11.85	5.82	64.22
c96913_g1	4.8899	1.08795	1.92464e-06	8.28493e-05	0.42	0.09	2.79
c93824_g1	3.94079	2.37758	1.9493e-06	8.38414e-05	1	0.44	6.87
c92415_g1	3.42397	7.58344	1.95102e-06	8.38499e-05	40.8	23.49	251.98
c97694_g2	3.47231	5.3333	1.96498e-06	8.44051e-05	2.24	1.63	18.05
c102062_g4	3.60278	3.7455	1.98307e-06	8.51364e-05	5.59	2.43	29.55
c101861_g2	4.52044	1.65893	1.98659e-06	8.5242e-05	0.83	0.18	4.29
c40355_g1	4.23344	1.94359	1.99942e-06	8.5747e-05	0	0.26	4.95
c102258_g3	3.6058	3.51526	2.03186e-06	8.68461e-05	0.08	0.52	6.29
c100251_g1	8.38959	0.408283	2.04881e-06	8.68461e-05	0	0	8.9
c62014_g1	8.38959	0.408283	2.04881e-06	8.68461e-05	1.53	0	2.44
c99434_g1	8.38959	0.408283	2.04881e-06	8.68461e-05	0.12	0	2.63
c90891_g1	4.5506	1.30517	2.06744e-06	8.74974e-05	0.76	0.2	4.92
c84402_g1	4.5506	1.30517	2.06744e-06	8.74974e-05	0.06	0.2	4.87
c102272_g5	3.84588	2.54399	2.09255e-06	8.85107e-05	0.76	0.88	12.8
c96358_g1	4.04434	2.1643	2.09359e-06	8.85107e-05	0.53	0.49	8.25
c96870_g1	3.60714	3.66075	2.13749e-06	9.03192e-05	1.72	2.38	29.06
c102531_g2	5.5067	0.788216	2.14312e-06	9.03673e-05	8.65	0.09	4.77
c85513_g1	5.5067	0.788216	2.14312e-06	9.03673e-05	0.36	0.05	2.61
c94029_g1	4.50728	1.64688	2.15052e-06	9.06316e-05	3.56	0.17	4.05
c94776_g1	4.87003	1.06994	2.16178e-06	9.10109e-05	0	0.23	7.18
c101885_g2	3.54051	4.12987	2.17644e-06	9.15801e-05	0.86	0.93	10.85
c89777_g1	3.78554	2.89066	2.19185e-06	9.21804e-05	0.52	0.6	8.38
c97771_g1	4.03507	2.15584	2.21522e-06	9.31147e-05	0.84	0.23	3.79
c103163_g2	3.58109	3.7257	2.27056e-06	9.5391e-05	0.77	0.75	9.04
c95151_g1	3.59732	3.65178	2.2724e-06	9.54181e-05	0.81	1.53	18.53
c97022_g1	3.82441	2.52444	2.28487e-06	9.58419e-05	0.31	0.39	5.59
c95491_g1	3.76093	2.68143	2.2989e-06	9.638e-05	2.22	0.36	4.86
c97217_g3	3.5438	4.00028	2.43127e-06	0.000100948	2.97	1.98	23.19
c83495_g1	4.84989	1.05169	2.43143e-06	0.000100948	0.83	0.27	8.34
c90926_g1	8.35727	0.379124	2.45054e-06	0.000100948	0.2	0	2.91
c78190_g1	8.35727	0.379124	2.45054e-06	0.000100948	0.52	0	1.74
c92667_g2	3.49381	4.39928	2.46364e-06	0.000101377	4.13	3.47	39.15
c62957_g1	5.4821	0.765951	2.46727e-06	0.000101377	0.15	0.04	2.18
c91494_g1	4.30779	1.76439	2.48486e-06	0.000102028	0.15	0.28	5.69
c99769_g1	3.42759	5.31859	2.51126e-06	0.000103027	4.05	3.49	37.53
c69763_g1	3.36709	10.8344	2.53884e-06	0.000104052	577.08	373.08	3847.42
c92681_g1	3.68727	3.04226	2.61393e-06	0.000106966	0.18	0.8	10.36
c98877_g1	3.70674	2.72854	2.73546e-06	0.000111769	0.34	0.42	5.51
c103018_g1	4.82947	1.03321	2.73851e-06	0.000111837	0	0.35	10.35
c103473_g1	3.37148	6.85148	2.7814e-06	0.000113429	2.34	6.89	71.32
c98848_g1	3.67719	3.03307	2.78183e-06	0.000113429	0.2	0.63	8.15
c100707_g2	3.82848	2.40733	2.81249e-06	0.000114451	2.21	0.43	6.2
c89849_g1	3.3663	7.08104	2.82901e-06	0.000115065	35.27	19.44	200.38
c101103_g3	5.45707	0.743331	2.84614e-06	0.000115586	0.18	0.11	5.17
c74889_g1	3.55734	3.61535	2.85326e-06	0.000115817	0.46	1.49	17.59
c101550_g2	3.54677	3.46154	2.86544e-06	0.000116253	1.51	1.29	15.09
c33133_g1	8.3242	0.349351	2.94065e-06	0.00011735	0	0	2.13
c84726_g2	8.3242	0.349351	2.94065e-06	0.00011735	0	0	2.91
c89679_g1	8.3242	0.349351	2.94065e-06	0.00011735	0	0	3.42
c60859_g1	8.3242	0.349351	2.94065e-06	0.00011735	0.18	0	7.47
c95775_g2	8.3242	0.349351	2.94065e-06	0.00011735	0	0	2.43
c99074_g2	8.3242	0.349351	2.94065e-06	0.00011735	2.54	0	3.38
c88121_g1	8.3242	0.349351	2.94065e-06	0.00011735	0	0	4.7
c12348_g1	8.3242	0.349351	2.94065e-06	0.00011735	0.05	0	2.27
c92168_g4	8.3242	0.349351	2.94065e-06	0.00011735	0	0	1.77
c103229_g2	8.3242	0.349351	2.94065e-06	0.00011735	0.87	0	1.2
c86306_g1	3.37363	6.1579	2.98106e-06	0.000118845	14.36	10.4	107.77
c99783_g1	3.6267	3.12796	2.99453e-06	0.000119322	3.52	3.29	40.77
c101762_g2	3.68207	2.96155	3.04048e-06	0.000121094	0.67	0.74	9.76
c100161_g5	4.80875	1.01449	3.08876e-06	0.000122807	0.92	0.31	9.03
c99304_g3	3.56259	3.52561	3.08961e-06	0.000122807	1.14	1.48	17.51
c97711_g1	3.60661	3.17525	3.09511e-06	0.000122965	0.11	0.7	8.61
c94250_g2	3.37978	5.56667	3.11392e-06	0.000123619	5.95	4.3	44.72
c97484_g2	4.48118	1.24232	3.11465e-06	0.000123619	0.34	0.39	9.1
c102154_g2	3.46848	4.12623	3.12758e-06	0.00012401	1.9	2.71	30.1
c100108_g2	3.67674	2.9567	3.14186e-06	0.000124515	0.77	0.8	10.27
c100228_g2	4.14472	1.86265	3.19732e-06	0.00012665	0.61	0.53	9.57
c99792_g1	3.43812	4.42312	3.20062e-06	0.000126718	1.49	1.09	11.86
c87769_g2	5.43159	0.720345	3.28997e-06	0.000130128	0	0.11	5.46
c102895_g1	4.13324	1.8522	3.4253e-06	0.000135414	0.91	0.14	2.57
c84843_g1	3.66218	2.68812	3.45645e-06	0.000136578	0.78	1.13	14.45
c1782_g1	4.78773	0.995513	3.48888e-06	0.000137589	0.09	0.21	6.05
c103013_g1	4.78773	0.995513	3.48888e-06	0.000137589	0.07	0.15	4.47
c98034_g2	4.78773	0.995513	3.48888e-06	0.000137589	0.25	0.12	3.38
c86940_g1	8.29036	0.318939	3.54078e-06	0.000137811	0.2	0	2.72
c83483_g1	8.29036	0.318939	3.54078e-06	0.000137811	0	0	2.78
c78505_g1	8.29036	0.318939	3.54078e-06	0.000137811	0	0	2.14
c98702_g7	8.29036	0.318939	3.54078e-06	0.000137811	0	0	3.98
c84050_g1	8.29036	0.318939	3.54078e-06	0.000137811	0.11	0	1.48
c101369_g1	3.46492	3.99629	3.59399e-06	0.000139747	1.84	1.69	18.7
c69623_g1	4.2454	1.70754	3.60713e-06	0.00014019	0.23	0.23	4.36
c102716_g2	3.60363	3.03834	3.80642e-06	0.000147792	0.99	1.43	17.41
c91409_g1	3.29356	11.5886	3.88144e-06	0.000150487	509.55	622.63	6101.83
c102198_g1	3.37448	4.85355	3.88584e-06	0.000150585	4.4	6.22	64.54
c99304_g7	4.23259	1.69589	3.89279e-06	0.000150782	0.16	0.15	2.92
c104554_g1	3.38638	4.64081	3.90642e-06	0.000151237	8.94	4.12	43.16
c92254_g1	4.7664	0.976282	3.94671e-06	0.00015265	0.08	0.19	5.4
c103220_g1	3.49523	3.55892	4.09846e-06	0.000158367	0.9	0.68	7.73
c103123_g2	3.45054	3.91545	4.12472e-06	0.000159305	1.52	0.95	10.37
c85038_g2	8.25571	0.287859	4.27844e-06	0.00016251	0.05	0	2.1
c91629_g1	8.25571	0.287859	4.27844e-06	0.00016251	0	0	3.61
c31427_g2	8.25571	0.287859	4.27844e-06	0.00016251	0.76	0	4.39
c76389_g1	8.25571	0.287859	4.27844e-06	0.00016251	0.08	0	3.3
c102652_g11	8.25571	0.287859	4.27844e-06	0.00016251	0	0	1.83
c76955_g1	8.25571	0.287859	4.27844e-06	0.00016251	0	0	2.28
c96286_g2	4.40824	1.17656	4.2835e-06	0.000162626	0.91	0.15	3.31
c95932_g1	3.30265	6.20751	4.36034e-06	0.000165443	3.6	5.13	50.57
c90471_g1	3.75619	2.34177	4.36184e-06	0.000165443	0.11	1.36	18.53
c88624_g1	5.37925	0.673223	4.42441e-06	0.000167579	0.15	0.09	3.94
c67765_g1	5.37925	0.673223	4.42441e-06	0.000167579	0	0.07	3.19
c94139_g1	3.6466	2.57775	4.43567e-06	0.000167927	0.26	0.83	10.53
c86671_g1	4.74475	0.956787	4.47145e-06	0.000169043	0	0.15	4.27
c98420_g4	4.74475	0.956787	4.47145e-06	0.000169043	6.52	0.11	3.01
c103551_g2	4.08637	1.80963	4.53343e-06	0.000171144	1.86	0.19	3.33
c103293_g2	3.34281	4.84199	4.59235e-06	0.000173228	35.03	1.82	18.44
c100936_g1	3.56777	3.00584	4.59292e-06	0.000173228	0.18	0.6	7.16
c92097_g1	3.27263	7.94252	4.60927e-06	0.000173763	34.94	25.34	244.79
c88024_g3	4.38941	1.15963	4.77437e-06	0.000179818	0	0.19	4.09
c73858_g1	3.335	4.9496	4.82187e-06	0.000181522	6.31	3.36	33.9
c84693_g2	4.07441	1.79879	4.86846e-06	0.000183019	0.08	0.56	9.64
c97469_g4	4.35401	1.50715	4.92729e-06	0.000185057	0	0.18	3.79
c95739_g1	3.37229	4.12724	4.9608e-06	0.000186229	5.23	1.73	17.94
c93876_g1	3.88836	2.02257	5.05792e-06	0.000189698	0.1	0.32	4.81
c100373_g2	4.72277	0.937021	5.07388e-06	0.000190119	0	0.24	6.73
c79840_g1	4.70044	0.916976	5.07388e-06	0.000190119	0.14	0.16	4.52
c95363_g1	3.25933	7.06589	5.13346e-06	0.000192262	25.42	14.94	142.97
c64371_g1	5.35235	0.649062	5.14799e-06	0.000192717	0.13	0.05	2.33
c45930_g1	8.2202	0.25608	5.18875e-06	0.000193611	0.12	0	1.62
c103461_g2	8.2202	0.25608	5.18875e-06	0.000193611	0.34	0	6.82
c89874_g2	8.2202	0.25608	5.18875e-06	0.000193611	0.12	0	2.34
c85844_g1	8.2202	0.25608	5.18875e-06	0.000193611	0.04	0	1.44
c99507_g1	8.2202	0.25608	5.18875e-06	0.000193611	0.1	0	3.94
c87674_g1	8.2202	0.25608	5.18875e-06	0.000193611	0	0	5.41
c80747_g1	8.2202	0.25608	5.18875e-06	0.000193611	0.15	0	2.93
c100200_g1	3.41955	3.66255	5.2113e-06	0.000194363	1.66	0.45	4.8
c97694_g1	4.05019	1.77685	5.23089e-06	0.000194913	0.28	0.28	4.67
c102740_g3	4.37034	1.1425	5.32776e-06	0.000198338	0.58	0.2	4.28
c103153_g2	3.42117	3.62288	5.37703e-06	0.00020008	0.66	0.9	9.67
c99827_g1	3.23471	10.0965	5.4698e-06	0.00020325	86.59	76.4	718.82
c97077_g2	3.70589	2.29633	5.6133e-06	0.000208485	0.24	1.56	20.48
c93045_g1	3.23294	8.05982	5.64864e-06	0.000209701	15.2	11.64	109.41
c101133_g5	4.67777	0.896643	5.76672e-06	0.000213592	0.11	0.26	7.01
c95566_g1	4.67777	0.896643	5.76672e-06	0.000213592	0.24	0.14	3.73
c73397_g1	4.67777	0.896643	5.76672e-06	0.000213592	0.36	0.12	3.21
c75223_g1	3.22892	7.81679	5.9132e-06	0.000218816	107.34	53.34	499.92
c99769_g4	4.35101	1.12516	5.95245e-06	0.000219964	0.52	0.3	6.33
c99997_g4	4.35101	1.12516	5.95245e-06	0.000219964	0.26	0.18	3.85
c102543_g1	3.58949	2.52624	5.99643e-06	0.000221253	13.24	0.3	3.68
c97725_g1	3.58949	2.52624	5.99643e-06	0.000221253	2.75	0.93	11.24
c85573_g1	5.32494	0.624481	6.00382e-06	0.000221253	0.06	0.07	3.27
c79085_g1	5.32494	0.624481	6.00382e-06	0.000221253	0.07	0.08	3.51
c108950_g1	8.1838	0.223571	6.31674e-06	0.000228903	0	0	4.92
c95209_g3	8.1838	0.223571	6.31674e-06	0.000228903	0.92	0	1.37
c74455_g1	8.1838	0.223571	6.31674e-06	0.000228903	0	0	3.16
c92717_g1	8.1838	0.223571	6.31674e-06	0.000228903	0.19	0	2.39
c85410_g1	8.1838	0.223571	6.31674e-06	0.000228903	7.9	0	3.82
c86133_g1	3.20834	9.36739	6.38886e-06	0.000231412	111.41	70.12	647.83
c95624_g1	3.23353	6.12554	6.55001e-06	0.000236984	10.43	6.67	62.71
c96811_g1	3.68007	2.27306	6.55052e-06	0.000236984	0.63	0.73	9.44
c96347_g1	3.20696	8.05169	6.55154e-06	0.000236984	38.65	23.3	215.06
c102449_g1	4.33141	1.10761	6.65856e-06	0.000240531	1.15	0.31	6.42
c91984_g1	3.23234	5.95835	6.73405e-06	0.000243039	11.5	7.51	70.58
c102218_g2	5.297	0.599467	7.01868e-06	0.000252293	1.04	0.15	6.58
c102940_g5	5.297	0.599467	7.01868e-06	0.000252293	2.1	0.07	2.95
c86508_g1	5.26851	0.574003	7.01868e-06	0.000252293	0	0.08	3.33
c98461_g2	4.11189	1.58655	7.31836e-06	0.000262479	0.98	0.21	3.68
c101762_g1	3.25269	4.93692	7.38806e-06	0.000264742	2.72	2.62	24.87
c100778_g1	3.48229	2.92867	7.46213e-06	0.000267277	1.11	0.41	4.65
c85942_g1	4.63133	0.855083	7.48629e-06	0.000267785	0.25	0.29	7.49
c82833_g3	4.63133	0.855083	7.48629e-06	0.000267785	0.06	0.07	1.72
c103268_g2	4.27856	1.43881	7.66182e-06	0.000268749	5.61	0.24	4.74
c89130_g2	4.27856	1.43881	7.66182e-06	0.000268749	0.03	0.15	2.92
c100004_g1	3.24305	4.94325	7.70518e-06	0.000268749	59.11	3.11	29.44
c85857_g1	8.14646	0.190297	7.72046e-06	0.000268749	0	0	1.7
c102274_g3	8.14646	0.190297	7.72046e-06	0.000268749	1.31	0	2.06
c20703_g1	8.14646	0.190297	7.72046e-06	0.000268749	2.15	0	3.85
c83352_g3	8.14646	0.190297	7.72046e-06	0.000268749	0	0	1.79
c103416_g4	8.14646	0.190297	7.72046e-06	0.000268749	1.07	0	5.04
c77906_g1	8.14646	0.190297	7.72046e-06	0.000268749	0	0	2.49
c91537_g5	8.14646	0.190297	7.72046e-06	0.000268749	0	0	3.12
c97664_g4	8.14646	0.190297	7.72046e-06	0.000268749	0	0	3.72
c99814_g2	8.14646	0.190297	7.72046e-06	0.000268749	0	0	4.07
c94331_g5	8.14646	0.190297	7.72046e-06	0.000268749	0.5	0	2.67
c85844_g2	8.14646	0.190297	7.72046e-06	0.000268749	0	0	2.35
c87490_g1	8.10812	0.156222	7.72046e-06	0.000268749	0.16	0	2.96
c83499_g1	8.10812	0.156222	7.72046e-06	0.000268749	0	0	1.7
c84478_g1	8.10812	0.156222	7.72046e-06	0.000268749	0	0	2.79
c88046_g1	8.10812	0.156222	7.72046e-06	0.000268749	0	0	3.39
c102062_g2	8.10812	0.156222	7.72046e-06	0.000268749	0.13	0	4.62
c79219_g1	8.10812	0.156222	7.72046e-06	0.000268749	0.22	0	2.74
c80727_g1	8.10812	0.156222	7.72046e-06	0.000268749	0.15	0	5.43
c100140_g1	3.22919	5.11283	7.95632e-06	0.000276361	2.38	1.45	13.61
c87875_g1	3.29245	4.02648	8.017e-06	0.000278348	4.47	2.98	29.28
c101865_g1	3.32015	3.86543	8.16455e-06	0.000282983	1.57	1.35	13.51
c91820_g1	5.23944	0.548073	8.22534e-06	0.00028411	0.1	0.06	2.37
c62604_g1	5.23944	0.548073	8.22534e-06	0.00028411	0.07	0.04	1.73
c88055_g1	5.23944	0.548073	8.22534e-06	0.00028411	0.24	0.09	3.92
c92903_g1	3.2866	4.18589	8.23552e-06	0.00028434	2.65	1.87	18.3
c100542_g5	3.87974	1.83239	8.27407e-06	0.000285425	0.12	0.16	2.35
c97601_g7	3.21119	5.1735	8.41494e-06	0.00029016	11.9	5.63	52.19
c91328_g2	4.60754	0.833838	8.55173e-06	0.000294372	0.23	0.13	3.36
c93741_g1	4.08364	1.56107	8.62386e-06	0.000296728	0.6	0.14	2.4
c94391_g1	3.15268	8.58515	8.83738e-06	0.000303945	57.59	36.97	328.66
c101548_g1	3.18711	5.5617	8.93008e-06	0.000306896	5.68	4.29	39.11
c95086_g2	3.78155	1.92629	8.93082e-06	0.000306896	0.54	0.28	3.92
c96234_g1	3.21537	4.90335	9.12186e-06	0.000313327	11.84	4.99	46.35
c93379_g2	3.48268	2.78122	9.18907e-06	0.000315366	4.78	1.61	18.05
c97821_g2	3.14009	9.34157	9.41487e-06	0.000319055	32.9	36.87	324.88
c90696_g2	3.3059	3.78489	9.45778e-06	0.000319055	5.11	2.92	28.95
c43837_g1	8.06874	0.121304	9.4751e-06	0.000319055	0	0	1.34
c78319_g1	8.06874	0.121304	9.4751e-06	0.000319055	0	0	4.81
c66057_g1	8.06874	0.121304	9.4751e-06	0.000319055	0	0	3.51
c88277_g1	8.06874	0.121304	9.4751e-06	0.000319055	0	0	3.57
c87442_g1	8.06874	0.121304	9.4751e-06	0.000319055	0	0	1.72
c99581_g8	8.06874	0.121304	9.4751e-06	0.000319055	0.17	0	6.14
c83179_g1	8.06874	0.121304	9.4751e-06	0.000319055	0.37	0	1.89
c90009_g2	3.49577	2.71297	9.58287e-06	0.000322413	0.27	0.87	9.88
c78331_g1	5.20977	0.52166	9.66399e-06	0.0003246	0	0.06	2.35
c71469_g1	5.20977	0.52166	9.66399e-06	0.0003246	0.48	0.09	3.77
c98461_g1	3.15872	6.23637	9.7029e-06	0.00032577	12.12	7.26	64.82
c94774_g2	4.58334	0.81227	9.78617e-06	0.000328155	0.97	0.15	3.78
c100000_g1	3.53387	2.37324	9.87648e-06	0.000330769	0.22	0.41	4.74
c84616_g1	3.83169	1.78921	1.02143e-05	0.000341374	1.33	0.83	11.94
c90858_g1	3.18874	4.80201	1.03531e-05	0.000345723	4.22	3.07	28
c101272_g1	3.35251	3.12616	1.03588e-05	0.000345772	1.32	0.89	9.12
c95207_g2	4.25027	1.03515	1.05608e-05	0.000351637	0.37	0.18	3.57
c85980_g1	4.25027	1.03515	1.05608e-05	0.000351637	0.18	0.21	4.21
c89890_g1	4.25027	1.03515	1.05608e-05	0.000351637	0.65	0.28	5.58
c91646_g1	3.21301	4.46418	1.0614e-05	0.000353264	4.54	2.43	22.59
c88168_g1	3.15629	5.5893	1.07876e-05	0.000358744	5.67	9.4	83.8
c94823_g1	3.21193	4.28984	1.08734e-05	0.000361448	0.79	1.83	16.95
c94060_g1	3.14178	5.92031	1.09384e-05	0.000363457	4.1	4.12	36.33
c99439_g2	3.24874	3.89729	1.102e-05	0.000365866	1.36	1.2	11.44
c101349_g1	3.24591	3.89476	1.12089e-05	0.000371834	0.82	2.08	19.73
c89731_g2	4.55874	0.790368	1.12192e-05	0.000371867	0	0.09	2.32
c96895_g2	4.55874	0.790368	1.12192e-05	0.000371867	0.31	0.1	2.52
c93302_g2	3.16717	4.94789	1.12813e-05	0.000373771	5.5	3.61	32.43
c92989_g1	3.11369	7.76275	1.13434e-05	0.000375674	78.87	38.26	331.06
c90058_g1	5.17949	0.494744	1.13841e-05	0.000376092	0	0.05	2.02
c102816_g3	5.17949	0.494744	1.13841e-05	0.000376092	0.06	0.07	2.68
c77569_g1	5.17949	0.494744	1.13841e-05	0.000376092	0.05	0.05	2.19
c94603_g1	3.12861	6.2826	1.14066e-05	0.000376681	12.53	9.69	84.74
c58287_g1	3.1038	9.10398	1.15754e-05	0.00037943	45.71	46.8	402.11
c87727_g1	8.02825	0.0855012	1.16786e-05	0.00037943	0.69	0	2.17
c90899_g1	8.02825	0.0855012	1.16786e-05	0.00037943	0.1	0	3.5
c48837_g1	8.02825	0.0855012	1.16786e-05	0.00037943	0.07	0	2.26
c87929_g1	8.02825	0.0855012	1.16786e-05	0.00037943	0.07	0	2.26
c94323_g1	8.02825	0.0855012	1.16786e-05	0.00037943	0.94	0	2.96
c100251_g3	8.02825	0.0855012	1.16786e-05	0.00037943	0	0	4.64
c89170_g1	8.02825	0.0855012	1.16786e-05	0.00037943	0.23	0	4.05
c82474_g1	8.02825	0.0855012	1.16786e-05	0.00037943	0	0	3.11
c103907_g1	8.02825	0.0855012	1.16786e-05	0.00037943	0.04	0	1.49
c85066_g1	8.02825	0.0855012	1.16786e-05	0.00037943	0	0	2.76
c93816_g1	3.09868	9.99481	1.18416e-05	0.000384569	313.75	186.9	1600.22
c99379_g1	4.22925	1.01644	1.18914e-05	0.000385877	0.44	0.14	2.71
c102467_g1	3.40559	2.54755	1.2486e-05	0.000404355	0.97	0.51	5.46
c98213_g1	3.14298	5.08719	1.25167e-05	0.000405187	3.65	3.82	33.73
c98367_g1	4.53371	0.768123	1.28863e-05	0.000416646	0.08	0.19	4.53
c102946_g1	3.89566	1.63764	1.2914e-05	0.000417214	1.67	0.31	4.74
c90984_g1	3.20197	4.13569	1.29142e-05	0.000417214	2.44	2.72	25.06
c96797_g1	3.29694	3.3339	1.30623e-05	0.00042166	0.66	1.15	11.3
c102430_g1	4.01049	1.4953	1.3156e-05	0.000424344	1.43	0.83	13.59
c67889_g1	4.01049	1.4953	1.3156e-05	0.000424344	0.73	0.21	3.49
c89208_g1	3.08676	7.80163	1.32144e-05	0.000426057	144.03	36.82	312.71
c92421_g3	4.20791	0.997483	1.34086e-05	0.000432143	0.62	0.31	5.89
c82294_g2	3.10873	5.77981	1.34853e-05	0.000433292	11.49	7.38	63.63
c96078_g5	3.39289	2.77649	1.35702e-05	0.000435781	0	0.86	9.03
c103369_g2	3.64679	1.96681	1.38297e-05	0.00044323	2.89	0.48	6.04
c83818_g1	3.13702	4.73974	1.38742e-05	0.000444477	12.41	8.87	78.11
c95171_g1	3.21394	3.83489	1.39198e-05	0.000445582	4.36	2.58	23.99
c91770_g1	3.24101	3.50218	1.40836e-05	0.000450289	3.28	1.03	9.75
c79333_g1	7.98659	0.0487678	1.44592e-05	0.000455061	0	0	5.08
c81840_g1	7.98659	0.0487678	1.44592e-05	0.000455061	0	0	1.99
c64154_g1	7.98659	0.0487678	1.44592e-05	0.000455061	0	0	1.86
c91015_g1	7.98659	0.0487678	1.44592e-05	0.000455061	0	0	3.3
c89850_g1	7.98659	0.0487678	1.44592e-05	0.000455061	0.15	0	1.71
c103024_g2	7.98659	0.0487678	1.44592e-05	0.000455061	0.46	0	2.57
c91820_g2	7.98659	0.0487678	1.44592e-05	0.000455061	0.19	0	1.62
c74279_g1	7.98659	0.0487678	1.44592e-05	0.000455061	0	0	1.49
c88433_g1	4.18626	0.978269	1.5141e-05	0.000475216	0.17	0.2	3.75
c97577_g1	4.18626	0.978269	1.5141e-05	0.000475216	4.78	0.22	4.23
c92817_g1	3.40997	2.6361	1.53132e-05	0.000480434	0.22	0.55	5.86
c96525_g1	3.0633	7.31026	1.53929e-05	0.000482746	59.81	26.04	217.57
c100352_g4	3.3689	2.51487	1.54946e-05	0.000485745	3.43	0.82	8.56
c93734_g3	3.36802	2.75429	1.57188e-05	0.000492389	0.51	0.43	4.45
c89343_g3	3.47544	2.21016	1.59041e-05	0.000497612	5.38	0.78	8.72
c96286_g3	5.11693	0.439328	1.59279e-05	0.000497968	0.8	0.08	2.98
c97299_g4	5.11693	0.439328	1.59279e-05	0.000497968	1.97	0.09	3.52
c96248_g1	3.05485	7.54285	1.59502e-05	0.000498473	38.75	17.53	145.65
c86014_g1	3.05571	7.37416	1.59577e-05	0.000498513	37.35	32.12	266.97
c95412_g1	3.15295	4.16636	1.60068e-05	0.000499854	3.08	2.26	20.11
c97343_g2	4.13194	1.30688	1.62017e-05	0.000505546	0.43	0.2	3.6
c99584_g1	3.04214	10.185	1.62369e-05	0.000506449	57.81	52.41	431.49
c92335_g1	3.67816	1.83371	1.63087e-05	0.000508294	0.48	0.35	4.47
c103437_g2	3.0826	5.49608	1.65661e-05	0.000516116	4.27	2.27	19.27
c100441_g1	3.11793	4.58791	1.68745e-05	0.000525317	3.17	3.13	27.15
c97601_g3	3.11407	4.61937	1.69426e-05	0.000527235	39.09	5.52	47.82
c99264_g1	4.4823	0.722558	1.70996e-05	0.000531708	0.12	0.14	3.2
c97772_g3	4.4823	0.722558	1.70996e-05	0.000531708	1.24	0.2	4.83
c92254_g2	3.5498	2.02495	1.71219e-05	0.000531803	0.54	0.69	8.17
c98356_g1	4.16428	0.958791	1.71225e-05	0.000531803	0.5	0.16	2.92
c93316_g1	4.16428	0.958791	1.71225e-05	0.000531803	2.93	0.21	3.85
c88487_g2	3.28174	2.94557	1.74604e-05	0.000541669	3.38	3.1	30.26
c96398_g1	3.45696	2.19372	1.77078e-05	0.000546998	0.56	0.55	6.11
c77263_g1	7.9437	0.0110536	1.79859e-05	0.000546998	0	0	2.85
c83548_g1	7.9437	0.0110536	1.79859e-05	0.000546998	0	0	2.58
c62144_g1	7.9437	0.0110536	1.79859e-05	0.000546998	0	0	2.16
c102297_g2	7.9437	0.0110536	1.79859e-05	0.000546998	0.1	0	3.4
c90430_g1	7.9437	0.0110536	1.79859e-05	0.000546998	0	0	3.73
c6923_g1	7.9437	0.0110536	1.79859e-05	0.000546998	0.08	0	2.53
c81993_g3	7.9437	0.0110536	1.79859e-05	0.000546998	0.23	0	1.23
c44838_g1	7.9437	0.0110536	1.79859e-05	0.000546998	0.16	0	2.61
c100850_g3	7.9437	0.0110536	1.79859e-05	0.000546998	4.48	0	2.36
c84284_g1	7.9437	0.0110536	1.79859e-05	0.000546998	0.14	0	1.52
c99917_g1	3.07425	5.14749	1.80873e-05	0.000549668	2.55	3.08	25.98
c98818_g1	3.26401	2.98967	1.8131e-05	0.000550787	1.26	0.81	7.83
c98649_g1	3.06703	5.28522	1.82904e-05	0.00055542	4.44	5.54	46.43
c101437_g1	3.10413	4.44638	1.83837e-05	0.000558042	2.88	1.63	14.05
c94028_g1	3.30374	2.83734	1.84577e-05	0.000560076	0.2	0.49	4.82
c102272_g1	3.10025	4.44292	1.8598e-05	0.00056412	3.65	3.32	28.5
c74454_g1	3.94917	1.44042	1.86873e-05	0.000565763	0.93	0.6	9.45
c97984_g6	3.93343	1.42636	1.86873e-05	0.000565763	0.08	0.49	7.64
c92472_g1	3.12444	4.14096	1.87064e-05	0.000566126	7.23	4.79	41.81
c97275_g3	3.41508	2.2673	1.88865e-05	0.000571343	0.58	0.29	3.09
c78487_g1	5.08461	0.410784	1.89214e-05	0.000571343	0	0.07	2.59
c86316_g4	5.08461	0.410784	1.89214e-05	0.000571343	0	0.09	3.55
c102784_g4	5.08461	0.410784	1.89214e-05	0.000571343	2.02	0.18	6.79
c101036_g1	5.08461	0.410784	1.89214e-05	0.000571343	0.21	0.06	2.32
c102168_g1	4.11929	0.919014	1.93925e-05	0.000585131	0	0.2	3.55
c88141_g1	3.0156	7.78591	1.96072e-05	0.000591164	64.5	30.71	248.21
c93415_g1	4.45589	0.699214	1.97573e-05	0.000594131	0	0.1	2.21
c97685_g3	4.45589	0.699214	1.97573e-05	0.000594131	0.59	0.2	4.52
c100697_g2	3.02913	6.22641	2.00851e-05	0.000603762	4.43	6.13	50.01
c101148_g1	3.0848	4.44837	2.01807e-05	0.000606409	1.92	1.75	14.89
c102884_g8	3.09397	4.33737	2.09222e-05	0.00062771	5.83	3.07	26.38
c96762_g1	3.05274	4.98116	2.09286e-05	0.00062771	3.85	3.51	29.1
c102452_g4	3.33723	2.39689	2.10814e-05	0.00063182	1.84	0.78	7.94
c86062_g1	2.99803	8.17684	2.11169e-05	0.000632649	60.93	41.59	332.12
c100077_g1	3.13117	3.79243	2.14648e-05	0.000642595	0.86	1.3	11.45
c99465_g1	3.01257	6.17362	2.18282e-05	0.000652742	20.12	9.25	74.61
c98379_g6	4.09625	0.8987	2.19975e-05	0.000657072	15.7	0.43	7.54
c101765_g4	3.90142	1.39782	2.23754e-05	0.000660424	0.14	0.41	6.26
c103282_g4	3.90142	1.39782	2.23754e-05	0.000660424	0.37	0.27	4.09
c82161_g1	7.89948	-0.0276956	2.24824e-05	0.000660424	0.16	0	1.68
c72576_g1	7.89948	-0.0276956	2.24824e-05	0.000660424	0	0	2.05
c102349_g5	7.89948	-0.0276956	2.24824e-05	0.000660424	0	0	2.56
c63900_g1	7.89948	-0.0276956	2.24824e-05	0.000660424	0.34	0	3.55
c20090_g1	7.89948	-0.0276956	2.24824e-05	0.000660424	0	0	2.08
c25802_g1	7.89948	-0.0276956	2.24824e-05	0.000660424	0	0	1.89
c102232_g2	7.89948	-0.0276956	2.24824e-05	0.000660424	1.84	0	5.31
c75646_g1	7.89948	-0.0276956	2.24824e-05	0.000660424	0.14	0	2.22
c92195_g1	7.89948	-0.0276956	2.24824e-05	0.000660424	0.05	0	1.55
c103461_g5	7.89948	-0.0276956	2.24824e-05	0.000660424	0.5	0	5.29
c86894_g1	5.05155	0.381652	2.2545e-05	0.000660424	0.4	0.16	5.72
c94331_g4	5.05155	0.381652	2.2545e-05	0.000660424	1.12	0.07	2.65
c98288_g6	5.05155	0.381652	2.2545e-05	0.000660424	0	0.12	4.54
c89216_g1	5.05155	0.381652	2.2545e-05	0.000660424	1.04	0.04	1.35
c86324_g1	5.05155	0.381652	2.2545e-05	0.000660424	0.53	0.09	3.25
c93573_g1	4.42899	0.67548	2.28759e-05	0.000669386	0.84	0.14	3.15
c96572_g1	3.07675	4.30123	2.31611e-05	0.000677238	0.8	2.43	20.53
c101765_g1	3.21512	2.94627	2.34036e-05	0.000683832	4.03	3.02	28.19
c97018_g1	3.14471	3.41652	2.37883e-05	0.000694821	4.68	2.4	21.25
c101525_g3	4.06167	1.24408	2.40774e-05	0.00070301	0.1	0.23	4.02
c81049_g1	3.0201	5.08768	2.455e-05	0.000716548	4.46	4.01	32.52
c100410_g1	3.17281	3.07467	2.46068e-05	0.000717944	0.84	0.65	5.92
c95710_g1	4.07285	0.87809	2.49918e-05	0.000728123	0.75	0.11	1.89
c82331_g1	3.05788	4.30534	2.52646e-05	0.000735802	10.59	6.4	53.37
c100052_g1	2.99988	5.52901	2.57683e-05	0.000749659	2.5	7.37	58.94
c95558_g1	3.13777	3.36933	2.62739e-05	0.000764091	2.64	2.67	23.53
c80853_g1	3.17844	2.97124	2.6463e-05	0.000769312	0.45	1.18	10.74
c101752_g4	3.52237	1.85611	2.65744e-05	0.000771712	0.75	0.6	7.02
c93263_g1	3.57959	1.74605	2.67338e-05	0.000775782	2.04	0.73	8.78
c120181_g1	2.96959	6.59432	2.6762e-05	0.00077632	18.72	10.93	85.6
c97110_g4	3.64971	1.62686	2.68589e-05	0.000778849	0.49	0.66	8.43
c87521_g1	3.75289	1.51025	2.69222e-05	0.000779126	0.12	0.28	3.88
c96542_g1	2.97977	5.97511	2.69391e-05	0.000779126	13.53	8.63	68.05
c98227_g2	5.01771	0.351907	2.69459e-05	0.000779126	0	0.12	4.41
c90003_g1	5.01771	0.351907	2.69459e-05	0.000779126	0	0.09	3.16
c93819_g1	5.01771	0.351907	2.69459e-05	0.000779126	0	0.1	3.51
c90792_g1	3.34254	2.20305	2.72576e-05	0.000787288	1.56	1.07	10.91
c99698_g4	3.26092	2.41922	2.77732e-05	0.000801473	0.33	1.21	11.63
c102513_g2	2.94815	8.15694	2.78013e-05	0.000801473	37.61	34.33	264.81
c89456_g1	2.96603	6.36124	2.79539e-05	0.000801473	22.85	12.16	95.03
c103503_g2	3.20701	2.81682	2.80402e-05	0.000801473	38.37	0.96	8.9
c90368_g1	2.99696	5.04349	2.82087e-05	0.000801473	4.74	4.45	35.53
c95931_g1	7.85388	-0.0675382	2.82471e-05	0.000801473	0	0	6.01
c88522_g2	7.85388	-0.0675382	2.82471e-05	0.000801473	0.07	0	2.18
c76486_g1	7.85388	-0.0675382	2.82471e-05	0.000801473	0	0	3.07
c83255_g2	7.85388	-0.0675382	2.82471e-05	0.000801473	0.3	0	4.65
c84167_g1	7.85388	-0.0675382	2.82471e-05	0.000801473	0.29	0	2.99
c82947_g1	7.85388	-0.0675382	2.82471e-05	0.000801473	0	0	1.87
c91546_g1	7.85388	-0.0675382	2.82471e-05	0.000801473	0	0	4.25
c82630_g1	4.04905	0.857177	2.84399e-05	0.000806375	0.7	0.22	3.76
c92312_g1	3.18159	2.91659	2.84627e-05	0.000806738	0.47	0.63	5.72
c95385_g1	2.94261	8.54488	2.85031e-05	0.000807599	161	50.03	384.44
c96902_g1	2.99829	4.79762	2.86315e-05	0.000810951	6.09	3.16	25.27
c85822_g1	3.04146	4.09134	2.88296e-05	0.000815985	5	4.04	33.29
c89049_g1	3.63579	1.61453	2.90465e-05	0.000821546	0.16	0.33	4.15
c97626_g1	3.13695	3.04298	2.94386e-05	0.00083176	4.34	1.65	14.57
c97442_g2	2.96249	5.76785	2.94997e-05	0.000833194	29.32	8.29	64.59
c102716_g4	4.00662	1.19509	2.95262e-05	0.000833355	0.53	0.41	6.72
c100913_g1	3.40331	2.02614	2.95403e-05	0.000833461	0.7	0.47	5.04
c100817_g4	2.96723	5.70685	2.98214e-05	0.000840508	14.91	5.74	44.89
c100866_g1	3.07115	3.54075	3.02485e-05	0.000852245	3.11	1.45	12.29
c85516_g1	4.37364	0.626783	3.08679e-05	0.000866662	0.05	0.11	2.31
c92421_g1	4.37364	0.626783	3.08679e-05	0.000866662	0.18	0.08	1.8
c82367_g1	4.37364	0.626783	3.08679e-05	0.000866662	3.95	0.08	1.75
c77856_g1	4.37364	0.626783	3.08679e-05	0.000866662	0.58	0.19	4.22
c87898_g1	4.37364	0.626783	3.08679e-05	0.000866662	0	0.21	4.64
c101201_g2	4.34515	0.601791	3.08679e-05	0.000866662	0.13	0.1	2.2
c87310_g1	4.34515	0.601791	3.08679e-05	0.000866662	0.46	0.11	2.26
c79298_g1	4.34515	0.601791	3.08679e-05	0.000866662	0.65	0.19	4
c91452_g1	3.55385	1.72327	3.09271e-05	0.000868022	0.04	0.4	4.77
c90704_g1	2.98294	4.90636	3.10402e-05	0.000870891	8.56	3.87	30.64
c102413_g2	3.02867	4.21602	3.11041e-05	0.000872378	0.89	0.93	7.63
c100772_g2	3.62173	1.60208	3.14312e-05	0.000880324	1.34	0.4	5
c74324_g1	4.98305	0.321524	3.23096e-05	0.000903355	0.06	0.06	2.24
c90470_g2	4.98305	0.321524	3.23096e-05	0.000903355	0.77	0.05	1.85
c125118_g1	4.98305	0.321524	3.23096e-05	0.000903355	0.71	0.14	4.8
c77980_g1	2.91923	8.71242	3.23331e-05	0.000903696	233.86	91.52	691.94
c86313_g1	3.09196	3.36987	3.23873e-05	0.000904807	2.48	1.62	13.86
c88591_g1	3.83518	1.33896	3.23953e-05	0.000904807	0	0.63	9.17
c119656_g1	2.9228	7.70549	3.26572e-05	0.000911172	9.54	8.41	63.77
c99658_g1	3.11404	3.2177	3.39064e-05	0.000944518	0.73	0.75	6.51
c85835_g1	2.92897	6.3	3.39111e-05	0.000944518	32.17	19.31	147.06
c96207_g1	2.94444	5.4366	3.41673e-05	0.000951324	2.33	5.11	39.37
c97822_g1	2.97112	4.82926	3.44952e-05	0.000960121	3.86	2.78	21.78
c99354_g4	3.46207	1.8028	3.49293e-05	0.000971533	0.72	0.47	5.21
c93258_g1	3.25958	2.50251	3.52007e-05	0.000975222	0.64	1.05	10.09
c79160_g1	3.0957	3.24639	3.52828e-05	0.000975222	31.16	1.29	11.02
c103561_g1	3.11449	3.17179	3.53026e-05	0.000975222	1.72	0.7	6.04
c99167_g1	2.90292	8.29808	3.55233e-05	0.000975222	16.44	18.66	139.5
c88687_g1	7.80678	-0.108538	3.56805e-05	0.000975222	0.2	0	1.5
c83048_g1	7.80678	-0.108538	3.56805e-05	0.000975222	0	0	4.09
c90485_g2	7.80678	-0.108538	3.56805e-05	0.000975222	0.63	0	3.12
c83089_g1	7.80678	-0.108538	3.56805e-05	0.000975222	0	0	2.14
c102911_g1	7.80678	-0.108538	3.56805e-05	0.000975222	1.31	0	1.85
c69013_g1	7.80678	-0.108538	3.56805e-05	0.000975222	0.06	0	1.84
c88747_g1	4.31608	0.576351	3.59785e-05	0.000981502	0.04	0.1	2.05
c84646_g1	4.31608	0.576351	3.59785e-05	0.000981502	0.09	0.21	4.44
c20549_g1	4.31608	0.576351	3.59785e-05	0.000981502	0.18	0.14	2.85
c102878_g4	3.22955	2.55576	3.59835e-05	0.000981502	1.61	0.8	7.52
c97807_g1	2.98631	4.28291	3.62193e-05	0.000987599	8.41	2.99	23.73
c89020_g2	3.96872	1.16146	3.63588e-05	0.000991067	0.08	0.18	2.84
c99809_g1	3.40721	1.89864	3.63819e-05	0.00099136	0.1	0.38	4.04

## Sheet: Supplemental Table 4 (B1)
Supplemental Table 4 (B1). compared to leaves, up- regulated genes in red fruits
id	logFC	logCPM	PValue	FDR	GJRF_RSEM	GJGF_RSEM	GJL_RSEM
c93509_g1	11.7831	11.7398	1.9687e-30	9.82798e-26	2860.14	2382.74	0.91
c100169_g2	11.6648	13.0718	2.2838e-30	9.82798e-26	12408.5	7761.63	4.29
c97922_g1	11.6847	11.205	6.19918e-30	1.77848e-25	1426.22	1173.54	0.48
c86747_g1	11.8134	10.1942	1.22943e-29	2.64533e-25	3715.81	401.31	1.15
c69735_g1	11.6336	9.79432	6.05458e-29	1.0422e-24	2161.73	4879.73	0.76
c77613_g1	12.2638	8.87068	1.03333e-28	1.3877e-24	460.69	36.8	0.1
c85404_g3	16.2133	7.86057	1.12864e-28	1.3877e-24	1648.33	1073.72	0
c95264_g1	13.4473	8.18691	1.29579e-28	1.39406e-24	309.19	374.73	0.03
c100164_g3	12.3678	8.57501	2.2901e-28	2.19002e-24	393.6	12.03	0.08
c88828_g1	11.0985	10.9115	3.03405e-28	2.61131e-24	1641.5	1077.71	0.84
c70090_g1	11.5691	8.74559	7.37369e-28	5.76938e-24	1798.66	227.73	0.65
c97168_g1	13.1615	7.90114	9.37086e-28	6.72102e-24	171.47	80.6	0.02
c94036_g1	12.4553	8.10787	1.34205e-27	8.88511e-24	359.14	212.1	0.07
c109046_g1	10.491	9.86565	2.65321e-26	1.6311e-22	560.84	548.82	0.44
c94634_g1	10.6997	8.86091	3.88655e-26	2.23003e-22	1046.84	3484.11	0.7
c89551_g2	15.149	6.79653	1.7766e-25	9.04441e-22	897.44	108.52	0
c90977_g1	10.5457	8.44717	1.78646e-25	9.04441e-22	335.71	283.98	0.25
c89551_g4	10.4413	8.71699	1.9284e-25	9.22064e-22	1881.01	224.52	1.51
c77519_g1	11.3313	7.53892	2.97882e-25	1.34936e-21	1136.83	154.96	0.47
c100715_g1	11.0954	7.70278	3.35408e-25	1.44338e-21	191.43	489.02	0.1
c85404_g2	11.2247	7.43241	6.22431e-25	2.55099e-21	456.8	395.44	0.21
c81384_g1	14.9243	6.57191	8.37454e-25	3.27623e-21	848.84	91.91	0
c86349_g1	14.916	6.56357	8.88571e-25	3.32507e-21	68.31	44.72	0
c99312_g4	11.1566	7.36433	9.97089e-25	3.57568e-21	242.73	537.76	0.11
c91073_g2	10.9257	7.53321	1.08347e-24	3.73004e-21	376.99	296.05	0.21
c99663_g2	11.4475	7.10051	1.42765e-24	4.58499e-21	133.11	54.89	0.05
c91541_g1	12.0622	6.80224	1.87518e-24	5.76397e-21	125.35	268.12	0.03
c84005_g1	9.69053	11.0083	1.94903e-24	5.7844e-21	3041.25	731.82	4.13
c98295_g1	12.0373	6.7774	2.22289e-24	6.37724e-21	310.84	41.35	0.07
c98739_g1	12.0162	6.7563	2.572e-24	7.14079e-21	300.84	241.89	0.07
c94643_g1	14.7095	6.35718	3.694e-24	9.93535e-21	210.27	65.24	0
c76665_g1	14.7026	6.35027	3.87479e-24	1.01058e-20	142.05	1738.23	0
c97039_g1	10.943	7.1509	4.36016e-24	1.07367e-20	128.01	748.48	0.07
c97198_g1	9.88172	8.70072	4.36618e-24	1.07367e-20	537.67	916.58	0.64
c102923_g1	14.6741	6.32183	4.71615e-24	1.12751e-20	59.85	33.38	0
c81296_g1	9.86775	8.24981	8.64778e-24	2.01159e-20	316.51	585.88	0.38
c88404_g1	11.1601	6.8133	1.04052e-23	2.3567e-20	230.63	540.2	0.11
c89800_g1	14.5549	6.20264	1.07481e-23	2.37193e-20	123.94	9.71	0
c89937_g1	14.5446	6.19238	1.15258e-23	2.47997e-20	76.01	205.2	0
c92812_g1	10.7299	6.93798	1.89811e-23	3.98451e-20	90.05	85.36	0.06
c95159_g1	11.6833	6.42356	2.5665e-23	5.25932e-20	86.94	0.49	0.03
c98199_g1	9.86441	7.61663	2.65142e-23	5.30697e-20	208.84	173.4	0.25
c99085_g4	11.65	6.39027	3.22169e-23	6.30184e-20	213.04	11.44	0.07
c68852_g1	9.59811	8.34003	3.40806e-23	6.51825e-20	882.55	6266.79	1.27
c89551_g3	9.83635	7.42134	4.55541e-23	8.52328e-20	1152.94	105.34	1.39
c82649_g1	14.2894	5.9373	6.68811e-23	1.19922e-19	180.2	56.51	0
c97342_g1	9.30865	8.68461	9.42059e-23	1.6547e-19	327.07	87.59	0.58
c10530_g1	14.2279	5.87578	1.02495e-22	1.76428e-19	146.55	53.69	0
c95068_g1	14.1446	5.79262	1.81725e-22	3.06678e-19	95.33	26.71	0
c95779_g2	14.0878	5.7358	2.68454e-22	4.44328e-19	63.93	46.65	0
c76726_g1	9.04575	9.03866	3.26883e-22	5.30828e-19	845.58	205.48	1.79
c95343_g2	10.6477	6.30133	3.56736e-22	5.68578e-19	90.17	8.74	0.06
c87923_g1	10.0378	6.64618	4.97818e-22	7.79012e-19	186.43	355.6	0.19
c94335_g1	13.9875	5.63558	5.35797e-22	8.09385e-19	45.7	59.89	0
c70159_g1	11.2426	5.9832	5.36036e-22	8.09385e-19	103.24	41.88	0.04
c99896_g1	13.9761	5.62418	5.7968e-22	8.60195e-19	138.05	23.94	0
c94018_g5	10.1625	6.37119	9.51082e-22	1.3874e-18	155.07	40.61	0.15
c70160_g1	13.8682	5.51641	1.21883e-21	1.74835e-18	117.52	51.44	0
c75084_g1	9.09948	7.58134	1.50647e-21	2.12099e-18	400.19	463.49	0.81
c89608_g1	13.8349	5.48312	1.52789e-21	2.12099e-18	37.07	13.4	0
c98837_g1	10.0265	6.23533	2.43225e-21	3.32279e-18	73.1	143.59	0.08
c81241_g1	13.7579	5.40617	2.598e-21	3.49379e-18	62.78	135.62	0
c76665_g2	10.3123	5.96636	3.5875e-21	4.75024e-18	157.63	1734.38	0.13
c71996_g1	13.7008	5.3491	3.84524e-21	5.01437e-18	32.56	28.32	0
c101525_g2	13.6943	5.34262	4.03376e-21	5.13621e-18	48.79	9.05	0
c77955_g1	13.6934	5.34169	4.05803e-21	5.13621e-18	334.42	64.31	0
c96310_g1	10.9444	5.68538	4.1702e-21	5.20169e-18	90.89	79.45	0.05
c97371_g1	13.6784	5.32676	4.49619e-21	5.47337e-18	44.09	15.41	0
c100378_g1	8.5529	10.2974	4.56202e-21	5.47337e-18	1212.53	505.45	3.63
c86536_g1	13.6756	5.32394	4.57879e-21	5.47337e-18	73.62	2.56	0
c97181_g1	13.6652	5.31356	4.92628e-21	5.80808e-18	60.28	4.49	0
c119705_g1	8.85367	7.42836	7.21696e-21	8.33449e-18	136.13	0.14	0.33
c98045_g1	10.8638	5.60487	7.26279e-21	8.33449e-18	53.75	34.23	0.03
c98757_g1	8.57255	8.63194	8.37395e-21	9.48316e-18	488.47	617.89	1.44
c91895_g1	8.51863	8.57817	1.21429e-20	1.35728e-17	281.14	225.33	0.86
c84804_g1	10.1334	5.78769	1.23344e-20	1.361e-17	49.57	222.15	0.05
c95740_g1	13.5113	5.15982	1.41814e-20	1.545e-17	25.54	8.7	0
c87692_g1	13.5029	5.15137	1.49765e-20	1.61123e-17	54.38	22.43	0
c94184_g1	13.4869	5.13539	1.67181e-20	1.77639e-17	76.43	40.23	0
c101360_g2	10.7401	5.48133	1.70073e-20	1.78508e-17	28.84	5.11	0.02
c98450_g9	8.92113	6.675	1.7714e-20	1.83686e-17	116.67	276.23	0.27
c73806_g1	13.451	5.09959	2.13581e-20	2.18836e-17	47.19	117.11	0
c125425_g1	13.4266	5.07522	2.53537e-20	2.56719e-17	92.52	124.36	0
c90513_g2	10.6532	5.39447	3.08318e-20	3.08558e-17	46.53	100.12	0.03
c97714_g1	9.94323	5.5978	4.54007e-20	4.49138e-17	47.74	64.05	0.05
c92900_g2	13.3115	4.96017	5.56928e-20	5.44694e-17	14.21	14.05	0
c94439_g1	13.2981	4.9468	6.11823e-20	5.91661e-17	26.61	51	0
c90081_g1	13.2895	4.93822	6.46577e-20	6.18322e-17	59.01	22.4	0
c93155_g1	13.2796	4.92836	6.94491e-20	6.56843e-17	34.47	2.33	0
c97002_g1	13.2709	4.91968	7.34459e-20	6.87094e-17	19.13	12.54	0
c84306_g3	13.2471	4.89585	8.70358e-20	7.96905e-17	93.69	39.58	0
c97011_g2	13.2445	4.89331	8.84679e-20	8.01491e-17	21.54	6.2	0
c99857_g1	13.2215	4.87032	1.03443e-19	9.274e-17	38.29	3.8	0
c88967_g1	8.20053	8.32362	1.06438e-19	9.4441e-17	572.36	375.81	2.18
c99297_g1	8.12034	9.24161	1.07745e-19	9.46254e-17	409.94	254.76	1.65
c98132_g1	13.1915	4.8404	1.26484e-19	1.09961e-16	32.6	3.72	0
c85236_g1	9.7241	5.37907	2.0441e-19	1.75929e-16	67.55	46.07	0.08
c93231_g1	9.72228	5.37725	2.06813e-19	1.76235e-16	46.01	49.73	0.06
c89329_g1	13.0977	4.74673	2.41512e-19	2.03786e-16	48.56	18.65	0
c93215_g1	13.0808	4.7298	2.71781e-19	2.27101e-16	35.79	20.11	0
c98137_g1	13.0779	4.72696	2.76797e-19	2.29069e-16	42.42	14.92	0
c85189_g1	8.62972	6.02792	2.82538e-19	2.31592e-16	156.59	167.54	0.44
c82820_g2	13.0272	4.67631	3.90657e-19	3.17195e-16	41.16	44.99	0
c103905_g1	13.0183	4.66744	4.13574e-19	3.32664e-16	140.04	16.33	0
c93421_g1	8.57184	5.97022	4.19824e-19	3.34564e-16	77.21	48.5	0.22
c87741_g1	9.05584	5.66597	4.28556e-19	3.3839e-16	266.13	237.07	0.54
c92753_g1	13.0109	4.66002	4.37979e-19	3.42687e-16	69.35	7.13	0
c89347_g1	13.0034	4.65255	4.59529e-19	3.56309e-16	62.97	168.99	0
c83113_g1	12.9853	4.63447	5.21221e-19	3.96991e-16	52.51	4.41	0
c97715_g1	12.9823	4.63143	5.31496e-19	4.01266e-16	15.71	3.28	0
c103436_g1	10.2301	4.97208	5.63235e-19	4.2153e-16	34.5	2.96	0.03
c94718_g1	8.00404	7.66235	6.34432e-19	4.70721e-16	203.56	262.46	0.89
c76239_g1	12.9484	4.59762	6.67127e-19	4.8659e-16	68.12	12.34	0
c89757_g1	12.9437	4.59294	6.94395e-19	5.02223e-16	36.81	1.75	0
c98570_g1	10.1935	4.93562	7.23596e-19	5.18981e-16	29.25	5.12	0.02
c90686_g1	12.9343	4.58355	7.37624e-19	5.2467e-16	17.65	3.21	0
c85275_g1	8.48683	5.88549	7.52694e-19	5.27412e-16	43.67	26.92	0.13
c101202_g3	7.83676	8.86415	7.53735e-19	5.27412e-16	491.68	407.78	2.41
c102229_g1	8.36834	6.1238	7.92654e-19	5.50172e-16	57.88	73.49	0.19
c100500_g1	9.51466	5.17008	8.59147e-19	5.91554e-16	75.64	8.14	0.11
c99768_g4	9.49672	5.15218	9.70727e-19	6.63076e-16	29.87	45.71	0.04
c97254_g1	12.8468	4.49614	1.33426e-18	8.90196e-16	23.52	2.71	0
c98092_g1	8.878	5.48861	1.44632e-18	9.55396e-16	41.49	35.76	0.1
c92039_g1	12.835	4.48442	1.45418e-18	9.55396e-16	36.76	2.58	0
c96435_g1	12.7975	4.44692	1.8703e-18	1.21948e-15	28.71	2.11	0
c95850_g1	12.7853	4.43479	2.04447e-18	1.32302e-15	20.9	1.58	0
c103081_g3	10.0374	4.77985	2.09118e-18	1.34315e-15	23.21	2.99	0.02
c95020_g1	12.773	4.42255	2.21157e-18	1.40995e-15	19.66	7.66	0
c97219_g1	10.0278	4.77022	2.24455e-18	1.42045e-15	31.49	39.67	0.03
c67898_g1	8.04091	6.42728	2.53009e-18	1.58947e-15	107.88	30.98	0.46
c101268_g2	7.83028	7.10412	2.68395e-18	1.67391e-15	168.74	137	0.83
c76801_g1	12.732	4.38158	2.94303e-18	1.80927e-15	65.23	63.24	0
c43568_g1	12.7211	4.3707	3.15582e-18	1.92633e-15	23.01	17.63	0
c89887_g1	8.21061	5.79944	3.29822e-18	1.99907e-15	67.46	132.71	0.25
c95591_g1	12.6842	4.33383	4.04504e-18	2.43458e-15	10.04	0.95	0
c72730_g1	12.671	4.3207	4.45356e-18	2.66184e-15	64.82	20.22	0
c94617_g1	12.6653	4.31504	4.61829e-18	2.74126e-15	15.49	1.37	0
c89931_g1	7.87515	6.62167	4.84117e-18	2.83871e-15	87.3	16.94	0.41
c94948_g1	12.6577	4.30745	4.84844e-18	2.83871e-15	14.11	1.77	0
c97678_g1	9.90667	4.64938	5.11232e-18	2.97298e-15	33.6	54.91	0.03
c101509_g1	8.05082	5.95734	5.24654e-18	3.03057e-15	111.19	3.2	0.47
c100458_g1	12.6366	4.28638	5.61809e-18	3.22355e-15	11.21	0.7	0
c97306_g2	12.6327	4.28251	5.75898e-18	3.2825e-15	23.15	6.44	0
c81384_g2	7.67667	7.15667	6.68823e-18	3.78708e-15	1249.16	141.36	6.83
c92471_g1	8.64281	5.25415	7.24554e-18	4.07583e-15	37.9	1140.65	0.1
c89723_g1	12.5794	4.2293	8.30591e-18	4.64198e-15	20.52	2.95	0
c80483_g1	12.5734	4.22327	8.63331e-18	4.79383e-15	48.13	2.5	0
c97531_g1	12.5714	4.22125	8.74557e-18	4.82503e-15	17.12	0.39	0
c85244_g1	9.17191	4.82822	8.96142e-18	4.91263e-15	45.55	59.88	0.08
c93950_g1	9.15989	4.81624	9.76236e-18	5.31783e-15	22.96	0	0.04
c95087_g1	8.80284	5.01437	1.07462e-17	5.81696e-15	27.94	57.78	0.07
c89721_g1	12.5324	4.18237	1.13648e-17	6.11332e-15	14.55	10.8	0
c97285_g1	9.77938	4.52241	1.21472e-17	6.49362e-15	25.59	9.68	0.03
c114769_g1	7.79475	6.18223	1.3648e-17	7.25087e-15	67.13	0.56	0.34
c94849_g1	12.4966	4.14668	1.46716e-17	7.74686e-15	20.88	1.43	0
c89596_g1	12.4773	4.12742	1.65967e-17	8.70992e-15	49.12	4.85	0
c77147_g1	12.4708	4.12094	1.72989e-17	9.0234e-15	45.74	4.93	0
c99823_g2	9.70867	4.4519	1.97208e-17	1.01877e-14	49.35	6.62	0.06
c97302_g1	12.4512	4.10133	1.9886e-17	1.01877e-14	9.99	2.96	0
c70159_g2	12.4512	4.10133	1.9886e-17	1.01877e-14	65.2	23.8	0
c94717_g2	12.4423	4.09253	2.10377e-17	1.07139e-14	21.4	3.57	0
c89950_g1	12.4379	4.08811	2.16409e-17	1.09563e-14	18.19	1.33	0
c93721_g2	12.4268	4.077	2.35677e-17	1.1862e-14	24.73	10.25	0
c92331_g1	9.02802	4.68478	2.39863e-17	1.20025e-14	20.59	1.96	0.04
c99986_g1	12.4223	4.07253	2.42513e-17	1.20649e-14	14.14	3.05	0
c91315_g1	12.4201	4.07029	2.46012e-17	1.21687e-14	23.58	1.74	0
c82998_g1	9.01474	4.67155	2.61146e-17	1.28435e-14	115.01	640.02	0.23
c98576_g1	9.66309	4.40646	2.69906e-17	1.31989e-14	29.46	27.26	0.04
c99344_g1	12.402	4.05225	2.76094e-17	1.34252e-14	16.4	32.82	0
c88930_g1	8.4344	5.0465	3.01501e-17	1.44163e-14	114.78	100.98	0.36
c90188_g1	12.379	4.02937	3.24266e-17	1.54191e-14	20.33	39.98	0
c88390_g1	9.62703	4.3705	3.43803e-17	1.62583e-14	14.95	35.41	0.02
c95619_g1	12.3651	4.01547	3.54387e-17	1.66672e-14	21.86	49.93	0
c76136_g1	12.3557	4.00612	3.81847e-17	1.78611e-14	58.51	4.96	0
c86064_g1	7.5991	6.17848	3.98328e-17	1.85313e-14	64.38	94.82	0.37
c101136_g3	12.3439	3.99436	4.11665e-17	1.90488e-14	37.88	34.17	0
c84306_g2	12.3392	3.98963	4.24301e-17	1.95285e-14	84.22	34.83	0
c5029_g1	7.21457	9.3239	4.28223e-17	1.96042e-14	1105.69	19.51	8.36
c97281_g1	12.332	3.9825	4.44064e-17	2.02218e-14	10.76	0.99	0
c102726_g1	12.3297	3.98011	4.50875e-17	2.04239e-14	21.65	1.58	0
c95343_g1	12.3225	3.97294	4.72006e-17	2.12692e-14	108.22	13.56	0
c98511_g2	12.3201	3.97054	4.86698e-17	2.1817e-14	12.92	5.76	0
c87668_g1	12.3055	3.95606	5.33878e-17	2.38079e-14	32.59	25.81	0
c98757_g2	12.3031	3.95363	5.4222e-17	2.40553e-14	33.29	40.92	0
c89475_g1	12.2982	3.94876	5.59337e-17	2.46874e-14	31.89	113.79	0
c85778_g1	7.54747	6.12714	5.66317e-17	2.4868e-14	57.59	80.18	0.34
c96293_g2	9.54823	4.29194	5.89475e-17	2.57535e-14	36.21	92.73	0.05
c95341_g1	7.12809	11.1264	6.12695e-17	2.66328e-14	2192.07	425.63	17.61
c92543_g1	7.55325	6.0406	6.17644e-17	2.67129e-14	121.24	144.38	0.72
c94315_g1	12.2586	3.90921	7.31365e-17	3.14732e-14	14.31	9.29	0
c96969_g1	12.256	3.9067	7.43161e-17	3.16642e-14	33.61	54.14	0
c43910_g1	12.2152	3.86597	9.79371e-17	4.15229e-14	78.4	20.51	0
c82716_g1	12.21	3.86079	1.01221e-16	4.27047e-14	30.92	422.1	0
c99721_g2	8.80615	4.4637	1.08573e-16	4.55834e-14	32.31	117.19	0.08
c102819_g1	12.197	3.84778	1.1182e-16	4.67185e-14	6.17	1.15	0
c94629_g1	7.04218	10.3778	1.14228e-16	4.74941e-14	1830.2	2233.08	15.6
c99616_g1	12.1917	3.84254	1.1562e-16	4.78416e-14	19.95	1.98	0
c99995_g1	12.1891	3.83991	1.17573e-16	4.8417e-14	8.43	4.31	0
c87066_g1	12.1598	3.81069	1.44068e-16	5.90454e-14	30.07	4.8	0
c94740_g1	12.1544	3.80532	1.49092e-16	6.08148e-14	14.95	1.39	0
c99915_g1	9.4065	4.15069	1.53209e-16	6.21994e-14	15.19	6.82	0.02
c97687_g1	12.1408	3.79179	1.62516e-16	6.56678e-14	26.19	50.16	0
c114379_g1	6.99006	10.2159	1.64786e-16	6.61904e-14	2448.62	5.08	21.64
c97552_g1	7.13487	7.13553	1.65347e-16	6.61904e-14	272.66	561.31	2.17
c70019_g1	12.1271	3.77813	1.77281e-16	7.0639e-14	18.53	9	0
c86056_g1	12.1243	3.77538	1.80407e-16	7.15535e-14	32.04	4.46	0
c99923_g1	12.1077	3.75879	2.0407e-16	8.05672e-14	12.59	5.32	0
c81296_g2	8.36981	4.58301	2.05743e-16	8.08568e-14	59.17	91.82	0.19
c81382_g1	12.1049	3.75601	2.0772e-16	8.1263e-14	16.98	17.51	0
c95092_g1	12.1021	3.75322	2.11443e-16	8.2345e-14	5.39	0.86	0
c92188_g1	7.1992	6.36185	2.19215e-16	8.49426e-14	74.27	10.3	0.56
c98541_g1	12.0937	3.74482	2.23058e-16	8.57051e-14	11.75	1.83	0
c93779_g1	7.98004	4.90647	2.3307e-16	8.9154e-14	72.72	180.68	0.32
c101155_g1	12.0795	3.73071	2.48453e-16	9.42008e-14	35.73	6.52	0
c93721_g1	12.0795	3.73071	2.48453e-16	9.42008e-14	18.99	3.34	0
c99231_g1	12.0595	3.71072	2.82176e-16	1.06518e-13	7.02	1.04	0
c99088_g1	12.0566	3.70784	2.87392e-16	1.08013e-13	14.55	23.03	0
c97547_g1	12.0537	3.70496	2.92714e-16	1.09535e-13	8.43	0.88	0
c89916_g1	7.36689	5.65103	2.98106e-16	1.1107e-13	83.06	48.19	0.56
c103183_g1	8.31184	4.52532	3.03936e-16	1.12754e-13	74.43	123.55	0.25
c92528_g1	12.045	3.69627	3.09341e-16	1.14266e-13	34.78	6.1	0
c96753_g1	8.30526	4.51876	3.20317e-16	1.17815e-13	42.41	69.03	0.14
c93141_g1	8.3003	4.51382	3.3061e-16	1.21083e-13	46.51	176.04	0.16
c96580_g1	12.0303	3.68167	3.45803e-16	1.26111e-13	29.17	35.74	0
c88710_g1	12.0185	3.66989	3.72728e-16	1.35173e-13	17.66	1.14	0
c95308_g1	9.27518	4.01986	3.73792e-16	1.35173e-13	20.42	5.38	0.03
c95856_g1	7.10891	6.33079	3.87825e-16	1.39661e-13	72.55	134.77	0.59
c93171_g1	9.24931	3.9941	4.47192e-16	1.60369e-13	17.84	12.01	0.03
c85276_g1	11.9855	3.63698	4.68352e-16	1.6726e-13	16.35	3.3	0
c93805_g3	11.9825	3.63395	4.77464e-16	1.69809e-13	11.55	16.77	0
c98127_g1	11.9764	3.62787	4.96279e-16	1.75775e-13	5.86	0.67	0
c101406_g1	7.16308	6.06467	5.26994e-16	1.85889e-13	70.46	62.8	0.55
c86355_g1	11.961	3.61256	5.46983e-16	1.92152e-13	34.88	197.76	0
c98753_g1	11.9579	3.60948	5.57793e-16	1.95153e-13	13.16	1.11	0
c98450_g2	9.21085	3.95579	5.79758e-16	2.02016e-13	56.64	143.98	0.09
c100094_g2	6.8386	7.96735	7.03409e-16	2.44114e-13	190.13	156.24	1.86
c96153_g1	11.9203	3.57199	7.21943e-16	2.4954e-13	14.11	1.47	0
c100341_g2	8.17944	4.39357	7.4588e-16	2.56783e-13	22.61	9.93	0.08
c83583_g1	11.9139	3.56564	7.51619e-16	2.57728e-13	20.96	59.71	0
c100599_g1	6.76842	10.0315	7.56973e-16	2.58533e-13	2151.99	999.43	22.18
c82066_g1	11.9075	3.55927	7.82643e-16	2.66244e-13	25.78	2.25	0
c98775_g1	7.13974	5.80885	8.13524e-16	2.75104e-13	70.74	133.59	0.56
c97356_g1	11.9011	3.55287	8.15081e-16	2.75104e-13	12.81	2.38	0
c97995_g2	11.8946	3.54644	8.49003e-16	2.85434e-13	10.76	1.31	0
c97815_g1	9.14606	3.89128	9.02789e-16	3.02336e-13	12.61	1.31	0.02
c92320_g1	11.8849	3.53674	9.21606e-16	3.07441e-13	14.37	2.1	0
c92727_g3	11.8718	3.52371	1.0011e-15	3.3139e-13	12.58	9.64	0
c92857_g1	11.8718	3.52371	1.0011e-15	3.3139e-13	14.32	8.41	0
c84671_g1	11.8586	3.51056	1.08819e-15	3.57472e-13	29.79	24.96	0
c97365_g1	11.8586	3.51056	1.08819e-15	3.57472e-13	15.36	6.33	0
c100591_g1	11.8486	3.50061	1.15899e-15	3.7928e-13	11.42	6.18	0
c101307_g2	7.89233	4.50703	1.19657e-15	3.90096e-13	40.72	31.76	0.19
c90336_g1	11.8386	3.4906	1.26138e-15	4.09673e-13	31.4	4.23	0
c98992_g1	11.8352	3.48725	1.28851e-15	4.1691e-13	9.23	7.16	0
c82664_g2	6.83567	6.77028	1.2997e-15	4.18956e-13	130.03	49.76	1.28
c82998_g2	9.08623	3.83171	1.34126e-15	4.30739e-13	84.75	503.73	0.15
c82208_g1	11.8251	3.47714	1.37381e-15	4.39554e-13	17.28	0	0
c86007_g1	7.71325	4.64117	1.43226e-15	4.55465e-13	20.46	21.93	0.11
c92453_g1	11.8183	3.47036	1.43413e-15	4.55465e-13	21.11	10.04	0
c103505_g1	11.8011	3.45328	1.59805e-15	5.05661e-13	50.51	52.42	0
c98758_g1	11.7942	3.44639	1.66931e-15	5.26272e-13	8.4	3.06	0
c85672_g1	7.08212	5.47415	1.75991e-15	5.5281e-13	69.06	73.5	0.57
c90944_g1	8.39232	4.05174	1.77886e-15	5.56731e-13	32.01	5.27	0.1
c103719_g1	6.95489	5.85815	2.16981e-15	6.76628e-13	54.54	0.29	0.49
c80697_g1	6.70145	7.30024	2.32838e-15	7.23454e-13	135.74	73.72	1.46
c100243_g4	7.78517	4.40051	2.47038e-15	7.64813e-13	16.68	69.45	0.08
c101301_g1	6.68988	7.19737	2.54932e-15	7.84219e-13	102.04	34.14	1.11
c97279_g1	11.734	3.38646	2.55128e-15	7.84219e-13	14.47	2.18	0
c100169_g1	11.7122	3.3647	2.92817e-15	8.96864e-13	24.69	0	0
c96733_g1	8.96723	3.71327	3.0017e-15	9.16124e-13	9.48	0.88	0.02
c32079_g1	11.6974	3.35001	3.2133e-15	9.70382e-13	27.14	6.94	0
c97142_g1	11.6974	3.35001	3.2133e-15	9.70382e-13	11.76	8.96	0
c97273_g1	11.6974	3.35001	3.2133e-15	9.70382e-13	10.02	3.67	0
c102621_g3	8.30287	3.96278	3.27882e-15	9.86707e-13	37.18	15.42	0.12
c85148_g2	11.69	3.3426	3.36721e-15	1.00977e-12	20.09	8.53	0
c89745_g1	11.6863	3.33889	3.44719e-15	1.02307e-12	36.29	52.42	0
c94147_g1	11.6863	3.33889	3.44719e-15	1.02307e-12	24.86	40.53	0
c96950_g1	11.6863	3.33889	3.44719e-15	1.02307e-12	8.76	0	0
c101712_g1	6.99646	5.28342	3.69485e-15	1.08906e-12	13.43	20.61	0.12
c97502_g1	11.675	3.32769	3.78867e-15	1.10911e-12	11.8	2.03	0
c93752_g1	11.675	3.32769	3.78867e-15	1.10911e-12	6.98	0.27	0
c66442_g1	7.56295	4.49186	3.95773e-15	1.15468e-12	24.78	11.52	0.14
c92244_g1	11.6599	3.31261	4.16773e-15	1.20776e-12	9.61	1.76	0
c100372_g1	11.6599	3.31261	4.16773e-15	1.20776e-12	4.59	0.88	0
c99108_g3	11.656	3.30882	4.26889e-15	1.23292e-12	6.82	2.3	0
c102368_g4	6.88738	5.5586	4.50872e-15	1.29783e-12	55.96	80.76	0.53
c96696_g1	11.6368	3.2897	4.81692e-15	1.38192e-12	5.81	2.45	0
c85790_g1	11.6213	3.27422	5.31121e-15	1.51364e-12	22.1	8.59	0
c99368_g1	11.6213	3.27422	5.31121e-15	1.51364e-12	6.44	0.77	0
c92405_g2	11.6174	3.27033	5.57907e-15	1.57952e-12	10.59	9.52	0
c76896_g1	7.25294	4.44056	5.66953e-15	1.59987e-12	24.41	25.98	0.18
c75281_g1	11.6095	3.2625	5.86187e-15	1.64874e-12	35.02	6.31	0
c30974_g1	11.6056	3.25857	6.00915e-15	1.67375e-12	11.45	1.38	0
c96877_g1	11.5977	3.25069	6.31609e-15	1.75357e-12	14.77	2.02	0
c97596_g1	11.5937	3.24673	6.47599e-15	1.78644e-12	23.82	15.99	0
c95901_g1	11.5937	3.24673	6.47599e-15	1.78644e-12	8.35	7.1	0
c84295_g1	6.68507	5.91069	6.9237e-15	1.90384e-12	55.68	865.05	0.61
c99706_g1	11.5817	3.23478	6.98303e-15	1.91404e-12	6.42	0.68	0
c97574_g1	11.5736	3.22676	7.34525e-15	2.00693e-12	9.01	1.05	0
c90031_g1	6.61113	6.4387	7.87496e-15	2.14485e-12	140.7	193.79	1.61
c96154_g1	11.5533	3.20652	8.5619e-15	2.31729e-12	22.39	5.67	0
c82885_g1	11.5533	3.20652	8.5619e-15	2.31729e-12	22.88	16.84	0
c82293_g1	11.5451	3.19834	9.01543e-15	2.43239e-12	19.11	3.47	0
c87211_g1	8.79915	3.54609	9.37052e-15	2.52029e-12	27.16	37.99	0.06
c89562_g1	11.5368	3.19012	9.49553e-15	2.54596e-12	25.18	10.46	0
c101268_g1	6.52825	6.72225	9.67097e-15	2.58494e-12	123.11	145.85	1.5
c94619_g1	11.5285	3.18185	1.00039e-14	2.66565e-12	5.61	0.68	0
c96699_g3	6.90288	4.95257	1.01862e-14	2.70585e-12	46.36	49.98	0.43
c78351_g1	8.77628	3.52335	1.08228e-14	2.85731e-12	16.15	23.08	0.04
c99919_g2	11.5117	3.16516	1.11129e-14	2.92494e-12	23.83	4.11	0
c98996_g1	6.51723	6.48968	1.11595e-14	2.92824e-12	61.43	16.8	0.75
c101741_g2	11.5075	3.16096	1.14108e-14	2.95812e-12	5.4	2.34	0
c91175_g1	11.5075	3.16096	1.14108e-14	2.95812e-12	15.8	5.47	0
c94390_g1	11.5075	3.16096	1.14108e-14	2.95812e-12	5.96	0.55	0
c92951_g1	6.72163	5.55361	1.14485e-14	2.95898e-12	51.91	154.47	0.55
c88107_g2	11.5032	3.15675	1.17176e-14	3.01945e-12	14.9	15.57	0
c95107_g1	11.499	3.15252	1.20334e-14	3.09158e-12	9.68	4.76	0
c85035_g2	6.77429	5.26764	1.23312e-14	3.14696e-12	61.39	88.26	0.62
c94478_g1	11.4947	3.14828	1.23587e-14	3.14696e-12	6.52	1.12	0
c96033_g1	11.4905	3.14403	1.30385e-14	3.31028e-12	11.33	3.85	0
c101589_g1	11.4862	3.13977	1.33938e-14	3.38054e-12	6.33	0.52	0
c97813_g6	11.4862	3.13977	1.33938e-14	3.38054e-12	27.55	27.79	0
c92540_g1	6.54908	6.13044	1.37274e-14	3.45265e-12	57.01	29.97	0.68
c80136_g1	11.4819	3.13549	1.37597e-14	3.45265e-12	14.29	7.25	0
c84393_g1	6.98402	4.58055	1.39438e-14	3.47856e-12	47.86	8.78	0.42
c32496_g1	11.4776	3.1312	1.41367e-14	3.51649e-12	8.64	1.77	0
c95124_g1	11.4732	3.1269	1.45251e-14	3.59233e-12	7.18	0.7	0
c102621_g2	11.4732	3.1269	1.45251e-14	3.59233e-12	4.6	7.92	0
c101671_g1	11.4689	3.12258	1.49252e-14	3.6702e-12	3.31	0.74	0
c98374_g1	11.4689	3.12258	1.49252e-14	3.6702e-12	30.04	0	0
c85148_g1	11.4646	3.11826	1.53375e-14	3.75015e-12	21.44	8.09	0
c91942_g1	11.4646	3.11826	1.53375e-14	3.75015e-12	6.98	3.51	0
c79147_g1	8.72261	3.46999	1.54942e-14	3.77773e-12	34.37	4.99	0.08
c96184_g1	6.78235	5.07131	1.57074e-14	3.80006e-12	35.89	63.4	0.36
c99547_g1	6.91497	4.67921	1.57553e-14	3.80006e-12	33.05	74.27	0.3
c74352_g1	11.4602	3.11391	1.57624e-14	3.80006e-12	43.08	8.91	0
c44271_g1	11.4602	3.11391	1.57624e-14	3.80006e-12	15.29	64.96	0
c116147_g1	6.80675	4.98133	1.59337e-14	3.83062e-12	66	88.45	0.66
c100420_g1	11.4558	3.10956	1.62002e-14	3.88386e-12	5.43	0.78	0
c84968_g1	11.4426	3.09642	1.75961e-14	4.20678e-12	11.92	6.05	0
c99303_g1	11.4337	3.08759	1.85999e-14	4.43446e-12	6.62	2.13	0
c89954_g1	7.32534	4.25603	1.95529e-14	4.64877e-12	52.38	76.86	0.36
c100981_g2	11.4203	3.07425	2.08021e-14	4.93216e-12	7.77	0.73	0
c95623_g1	7.31538	4.24614	2.10882e-14	4.98627e-12	24.94	8.56	0.17
c94541_g1	11.4158	3.06978	2.13965e-14	5.0315e-12	9.04	4.45	0
c90253_g2	7.46509	4.08268	2.15611e-14	5.05639e-12	25.81	15.02	0.16
c101614_g1	6.50813	5.79193	2.19368e-14	5.13052e-12	74.14	175.37	0.91
c64139_g1	11.4113	3.06529	2.20095e-14	5.13359e-12	8.09	0.94	0
c99984_g1	11.4068	3.06078	2.2642e-14	5.26683e-12	7.02	3.14	0
c102684_g1	11.4022	3.05627	2.32945e-14	5.38948e-12	7.92	5.23	0
c101442_g1	11.4022	3.05627	2.32945e-14	5.38948e-12	5.25	1.76	0
c83936_g1	6.90735	4.50462	2.33703e-14	5.39253e-12	84.71	16.5	0.78
c97306_g1	8.65258	3.4004	2.45878e-14	5.64528e-12	22.42	6.19	0.06
c96344_g1	11.3931	3.04719	2.46625e-14	5.64528e-12	6.87	1.84	0
c93742_g1	11.3931	3.04719	2.46625e-14	5.64528e-12	9.83	1.23	0
c89738_g1	11.3885	3.04263	2.53794e-14	5.77865e-12	23.07	3.99	0
c99732_g1	11.3885	3.04263	2.53794e-14	5.77865e-12	6.75	3.58	0
c93647_g1	6.32563	7.29779	2.54837e-14	5.78708e-12	80.58	51.15	1.13
c114557_g1	11.3747	3.02886	2.76714e-14	6.2509e-12	40.17	39.3	0
c97842_g1	7.26447	4.19567	2.94606e-14	6.63766e-12	13.24	22.99	0.09
c94625_g1	7.25198	4.18328	3.22982e-14	7.22028e-12	18.77	15.48	0.13
c103420_g1	11.3466	3.00093	3.39571e-14	7.53245e-12	13.85	7.09	0
c81580_g1	11.3466	3.00093	3.39571e-14	7.53245e-12	26.34	33.96	0
c77855_g1	11.3466	3.00093	3.39571e-14	7.53245e-12	24.84	1.7	0
c97908_g1	11.3418	2.99622	3.49769e-14	7.7387e-12	8.98	3.93	0
c91320_g1	11.3371	2.9915	3.60304e-14	7.95136e-12	10.1	1.31	0
c101456_g1	6.43261	5.7173	3.65321e-14	8.04145e-12	156.89	231.25	2.03
c91711_g1	11.3275	2.982	3.82438e-14	8.35412e-12	11.32	3.96	0
c90642_g1	11.3275	2.982	3.82438e-14	8.35412e-12	5.46	0.19	0
c15838_g1	11.3227	2.97723	3.94062e-14	8.543e-12	25.59	2.76	0
c96888_g1	11.3227	2.97723	3.94062e-14	8.543e-12	4.98	1.11	0
c94938_g1	11.3227	2.97723	3.94062e-14	8.543e-12	9.01	0.07	0
c91115_g1	6.61759	5.01406	4.06975e-14	8.80079e-12	48.03	79.66	0.54
c92062_g1	11.3131	2.96764	4.18494e-14	9.0272e-12	20.51	6.45	0
c102832_g1	8.57141	3.31976	4.28418e-14	9.21816e-12	13.98	1.91	0.04
c92790_g2	11.3082	2.96282	4.31331e-14	9.2577e-12	4.83	0.77	0
c102815_g1	6.51056	5.41827	4.39289e-14	9.40504e-12	24.62	19.59	0.3
c89392_g1	6.22781	7.37848	4.43921e-14	9.48064e-12	353.24	94.34	5.29
c97023_g1	6.17172	8.91665	4.49963e-14	9.58589e-12	483.22	211.73	7.53
c92205_g1	11.2985	2.95314	4.58325e-14	9.73992e-12	6.61	1.11	0
c95031_g2	11.2936	2.94827	4.72515e-14	1.00167e-11	7.99	0	0
c103211_g2	11.2887	2.94339	4.87189e-14	1.02772e-11	4.5	11.34	0
c96291_g1	11.2887	2.94339	4.87189e-14	1.02772e-11	9.71	24.65	0
c87684_g1	11.2838	2.93849	5.02367e-14	1.05714e-11	19.46	4.86	0
c61163_g1	8.54459	3.29313	5.06758e-14	1.06378e-11	23.74	2.43	0.06
c92780_g1	11.2739	2.92864	5.51108e-14	1.15407e-11	8.85	3.11	0
c95617_g1	11.2689	2.92369	5.68493e-14	1.18471e-11	7.34	2.06	0
c89839_g1	11.2689	2.92369	5.68493e-14	1.18471e-11	12.44	1.74	0
c98605_g1	6.12472	9.86742	5.71986e-14	1.18911e-11	407.56	467.64	6.56
c92816_g1	6.14483	8.59578	5.79572e-14	1.20198e-11	341.47	256.84	5.42
c89718_g1	11.2639	2.91872	5.86483e-14	1.20758e-11	3.3	0.45	0
c94521_g1	11.2639	2.91872	5.86483e-14	1.20758e-11	7.6	1.25	0
c90805_g2	11.2639	2.91872	5.86483e-14	1.20758e-11	7.02	1.72	0
c93953_g1	8.51727	3.266	6.16141e-14	1.26562e-11	5.08	0.9	0.01
c92298_g1	11.2488	2.90371	6.44321e-14	1.31721e-11	7.11	2.57	0
c87715_g1	11.2488	2.90371	6.44321e-14	1.31721e-11	23.41	3.14	0
c32849_g1	8.50937	3.25815	6.47384e-14	1.32034e-11	15.96	12.42	0.04
c94230_g1	11.2437	2.89868	6.64972e-14	1.34348e-11	11.29	3.45	0
c96626_g1	11.2437	2.89868	6.64972e-14	1.34348e-11	6.84	0.78	0
c73076_g1	11.2437	2.89868	6.64972e-14	1.34348e-11	13.79	0.84	0
c83327_g2	11.2437	2.89868	6.64972e-14	1.34348e-11	23.78	3.97	0
c93460_g1	11.2386	2.89362	6.86354e-14	1.38343e-11	3.06	0.57	0
c91245_g1	8.48942	3.23835	7.33391e-14	1.47478e-11	21.14	41.21	0.06
c94422_g1	11.2232	2.87835	7.5517e-14	1.51152e-11	10.21	1.64	0
c95777_g2	6.06992	10.5875	7.63359e-14	1.52436e-11	1167.27	178.15	19.53
c98144_g1	11.2181	2.87323	7.79769e-14	1.54994e-11	10.69	2.3	0
c96426_g1	11.2181	2.87323	7.79769e-14	1.54994e-11	8.04	1.67	0
c92181_g1	11.2129	2.86808	8.05251e-14	1.5969e-11	37.61	6.73	0
c101525_g7	11.2077	2.86292	8.31653e-14	1.64169e-11	37.16	6.36	0
c94435_g1	11.2025	2.85774	8.5901e-14	1.68795e-11	5.77	0.6	0
c94666_g1	11.1973	2.85254	9.16743e-14	1.7973e-11	3.92	1.68	0
c79383_g1	6.47346	4.97015	9.38257e-14	1.83529e-11	23.2	4.43	0.29
c67672_g1	6.82686	4.01856	1.00038e-13	1.95237e-11	12.37	0	0.12
c102860_g2	11.1814	2.83683	1.01151e-13	1.96962e-11	35.9	45.34	0
c101571_g4	11.1761	2.83155	1.04545e-13	2.02655e-11	8.63	1.07	0
c89704_g1	11.1761	2.83155	1.04545e-13	2.02655e-11	10.57	15.84	0
c86227_g1	11.1708	2.82625	1.08065e-13	2.08072e-11	7.09	0.73	0
c103436_g2	11.1708	2.82625	1.08065e-13	2.08072e-11	11.47	1.47	0
c99777_g1	11.1654	2.82094	1.11716e-13	2.14622e-11	8.11	1.46	0
c94245_g1	8.42366	3.17308	1.13436e-13	2.17441e-11	4.28	0.59	0.01
c92134_g1	11.1601	2.81561	1.15503e-13	2.20911e-11	9.18	26.86	0
c93871_g1	11.1493	2.80488	1.23508e-13	2.35697e-11	8.01	4.25	0
c101562_g1	7.20032	3.82021	1.27285e-13	2.42158e-11	13.6	11.49	0.1
c86953_g1	11.1438	2.79948	1.27737e-13	2.42158e-11	5.02	0.44	0
c90541_g1	11.1438	2.79948	1.27737e-13	2.42158e-11	17.92	1.8	0
c98176_g1	6.2705	5.31778	1.30566e-13	2.46977e-11	75.04	116.75	1.09
c102729_g1	11.1384	2.79407	1.32127e-13	2.48292e-11	6.82	16.14	0
c93059_g1	11.1384	2.79407	1.32127e-13	2.48292e-11	7.1	1.4	0
c102034_g1	11.1384	2.79407	1.32127e-13	2.48292e-11	5.13	1.55	0
c98176_g2	6.25356	5.42577	1.32613e-13	2.48662e-11	53.18	80.08	0.78
c88075_g1	11.1274	2.78318	1.41413e-13	2.63441e-11	11.65	4.32	0
c98282_g1	11.1274	2.78318	1.41413e-13	2.63441e-11	7.08	2.78	0
c83936_g2	6.24831	5.2959	1.51097e-13	2.79665e-11	78.55	17.02	1.15
c99085_g3	11.1164	2.77221	1.51421e-13	2.79665e-11	8.05	7.88	0
c96375_g1	11.1164	2.77221	1.51421e-13	2.79665e-11	10.99	1.37	0
c88176_g1	11.1164	2.77221	1.51421e-13	2.79665e-11	3.44	0.44	0
c87532_g1	11.1108	2.76669	1.62215e-13	2.98319e-11	16.32	2.84	0
c93618_g1	11.1108	2.76669	1.62215e-13	2.98319e-11	4.89	0.46	0
c94427_g1	11.0996	2.75559	1.7386e-13	3.18375e-11	6.55	1.33	0
c98397_g1	11.0996	2.75559	1.7386e-13	3.18375e-11	6.44	3.19	0
c101950_g3	6.73971	3.93241	1.78294e-13	3.25801e-11	14.17	5.3	0.15
c96954_g2	11.094	2.75001	1.80025e-13	3.28268e-11	3.91	6.67	0
c103191_g2	11.0884	2.74441	1.86432e-13	3.37803e-11	3.71	7.34	0
c94021_g1	11.0884	2.74441	1.86432e-13	3.37803e-11	7.55	1.54	0
c79876_g1	11.0884	2.74441	1.86432e-13	3.37803e-11	21.05	0.86	0
c45672_g1	7.69603	3.36025	1.90253e-13	3.44003e-11	13.19	13.5	0.07
c95759_g1	11.0827	2.73878	1.9309e-13	3.484e-11	3.61	0.31	0
c95443_g1	11.077	2.73313	2.00011e-13	3.59381e-11	10.42	1.29	0
c98731_g1	11.077	2.73313	2.00011e-13	3.59381e-11	3.45	0.95	0
c86341_g1	5.958	8.41174	2.04092e-13	3.65951e-11	203.95	142.82	3.69
c94749_g1	7.67367	3.33809	2.18728e-13	3.91377e-11	8.85	3.81	0.05
c92216_g1	6.63224	4.04364	2.21055e-13	3.94721e-11	13.58	3.73	0.15
c89136_g2	11.0598	2.71606	2.22464e-13	3.95596e-11	3.02	0.46	0
c90219_g1	11.0598	2.71606	2.22464e-13	3.95596e-11	8.38	0.93	0
c75127_g1	11.054	2.71032	2.30554e-13	4.07456e-11	14.63	27.93	0
c95513_g1	11.054	2.71032	2.30554e-13	4.07456e-11	9.1	0.89	0
c96480_g1	11.0482	2.70456	2.38968e-13	4.20599e-11	4.36	1.38	0
c85834_g2	11.0482	2.70456	2.38968e-13	4.20599e-11	5.27	0.89	0
c87703_g1	11.0424	2.69878	2.47722e-13	4.31593e-11	16.97	1.83	0
c97127_g2	11.0424	2.69878	2.47722e-13	4.31593e-11	9.58	1.48	0
c98538_g1	11.0366	2.69298	2.56829e-13	4.45656e-11	3.73	0.67	0
c87746_g1	11.0366	2.69298	2.56829e-13	4.45656e-11	19.29	16.96	0
c102863_g3	7.65096	3.31558	2.58021e-13	4.46823e-11	8.68	12.86	0.05
c82184_g1	11.0307	2.68715	2.66306e-13	4.60245e-11	10.42	3.89	0
c80362_g1	6.09191	5.88772	2.67205e-13	4.60872e-11	182.23	115.68	2.99
c85669_g1	6.24625	5.08393	2.80311e-13	4.80808e-11	45.57	92.95	0.67
c96726_g3	8.28705	3.03757	2.80439e-13	4.80808e-11	25.05	3.99	0.08
c90162_g1	11.0189	2.67542	2.97124e-13	5.08401e-11	14.51	8.22	0
c91860_g1	5.98061	6.56616	3.04672e-13	5.20282e-11	74.08	73.01	1.32
c84733_g1	11.0069	2.66359	3.19841e-13	5.42953e-11	13.07	1.25	0
c87699_g1	11.0069	2.66359	3.19841e-13	5.42953e-11	9.46	1.18	0
c86435_g1	6.45782	4.22727	3.37927e-13	5.72528e-11	27.99	11.34	0.35
c87616_g1	10.9828	2.63965	3.71229e-13	6.26481e-11	3.91	6.72	0
c100339_g2	10.9706	2.62753	4.00277e-13	6.71553e-11	4.05	0.06	0
c92004_g1	10.9706	2.62753	4.00277e-13	6.71553e-11	12.66	2.06	0
c92833_g1	10.9706	2.62753	4.00277e-13	6.71553e-11	2.56	0.25	0
c94689_g1	6.4727	4.075	4.27769e-13	7.14889e-11	14.16	16.94	0.18
c98102_g1	10.9583	2.6153	4.31846e-13	7.20303e-11	6.65	0.79	0
c95355_g1	5.92761	6.37236	4.42246e-13	7.36224e-11	68.46	64.98	1.26
c94495_g1	10.9521	2.60915	4.48649e-13	7.41382e-11	7.61	0.8	0
c91200_g1	10.9521	2.60915	4.48649e-13	7.41382e-11	5.98	2.03	0
c86678_g1	10.9521	2.60915	4.48649e-13	7.41382e-11	6.88	4.43	0
c100303_g1	8.21599	2.96714	4.4879e-13	7.41382e-11	6.57	2.71	0.02
c93363_g3	7.22048	3.4418	4.72039e-13	7.77269e-11	24.24	45.74	0.18
c102317_g6	6.05173	5.34169	4.7232e-13	7.77269e-11	51.95	91.77	0.88
c94050_g2	10.9396	2.59677	4.84456e-13	7.94203e-11	6.08	2.29	0
c86256_g1	10.9396	2.59677	4.84456e-13	7.94203e-11	5.67	0.91	0
c86077_g1	8.20135	2.95263	4.91387e-13	8.04035e-11	20.38	25.74	0.07
c93588_g1	10.9333	2.59054	5.03529e-13	8.2078e-11	9.78	2.57	0
c85095_g1	6.9829	3.60504	5.33234e-13	8.67559e-11	28.75	15.44	0.25
c2524_g1	6.28257	4.46347	5.34546e-13	8.68053e-11	19.89	12.1	0.28
c90745_g1	8.18656	2.93797	5.38474e-13	8.72785e-11	14.95	1.43	0.05
c92753_g2	10.927	2.58428	5.44202e-13	8.78759e-11	19.62	0	0
c100168_g4	10.927	2.58428	5.44202e-13	8.78759e-11	10.18	10.22	0
c95946_g1	10.9207	2.57799	5.65883e-13	9.10353e-11	7.82	3.47	0
c84306_g1	10.9207	2.57799	5.65883e-13	9.10353e-11	43.69	12.69	0
c84436_g1	8.1816	2.93305	5.72615e-13	9.19463e-11	15.82	2.08	0.05
c101334_g1	10.9079	2.56534	6.12154e-13	9.81122e-11	4.57	1.81	0
c95709_g1	8.1666	2.9182	6.28375e-13	1.00525e-10	10.99	21.35	0.04
c88005_g1	10.9015	2.55897	6.36838e-13	1.0169e-10	5.69	0.5	0
c95696_g1	10.895	2.55258	6.62621e-13	1.05415e-10	4.3	0.6	0
c95418_g1	10.895	2.55258	6.62621e-13	1.05415e-10	7.74	0.08	0
c98185_g1	5.86314	6.47295	6.68214e-13	1.06109e-10	76.38	141.52	1.47
c96990_g3	10.8885	2.54615	6.89556e-13	1.09297e-10	11.49	1.92	0
c96099_g1	10.882	2.5397	7.17702e-13	1.12926e-10	5.45	1.14	0
c92803_g1	10.882	2.5397	7.17702e-13	1.12926e-10	6.23	2.9	0
c96256_g1	10.882	2.5397	7.17702e-13	1.12926e-10	4.41	4.39	0
c86347_g1	7.49391	3.16006	7.20315e-13	1.1313e-10	12.1	2.93	0.07
c95540_g1	10.8755	2.53322	7.47116e-13	1.16489e-10	4.89	1.9	0
c97963_g1	10.8755	2.53322	7.47116e-13	1.16489e-10	7.66	0	0
c96677_g1	10.8755	2.53322	7.47116e-13	1.16489e-10	3.8	0.24	0
c95843_g2	10.8689	2.5267	7.77861e-13	1.20845e-10	10.7	2.6	0
c98786_g1	10.8689	2.5267	7.77861e-13	1.20845e-10	6.09	1.8	0
c94766_g2	8.13099	2.88293	7.83192e-13	1.21454e-10	10.15	1.68	0.04
c97948_g1	6.5132	3.70882	7.99414e-13	1.23747e-10	12.91	11.27	0.16
c89672_g1	10.8623	2.52016	8.10004e-13	1.24713e-10	2.63	0.25	0
c95519_g1	10.8623	2.52016	8.10004e-13	1.24713e-10	8.12	1.08	0
c95547_g1	10.8623	2.52016	8.10004e-13	1.24713e-10	3.92	3.91	0
c91800_g1	10.849	2.50699	8.78765e-13	1.35058e-10	7.33	1.53	0
c97596_g2	10.8423	2.50036	9.15533e-13	1.3974e-10	23.48	16.8	0
c89557_g1	10.8423	2.50036	9.15533e-13	1.3974e-10	4.22	0.23	0
c78123_g1	10.8423	2.50036	9.15533e-13	1.3974e-10	8.41	1.13	0
c92348_g1	6.90248	3.52555	9.1572e-13	1.3974e-10	26.12	47.41	0.24
c98340_g1	10.8356	2.4937	9.54001e-13	1.45067e-10	5.39	0.55	0
c97665_g1	10.8289	2.48701	1.03638e-12	1.57039e-10	11.23	1.77	0
c90264_g1	10.8289	2.48701	1.03638e-12	1.57039e-10	5.85	0.6	0
c98384_g1	8.07855	2.831	1.11832e-12	1.68564e-10	6.19	4.78	0.02
c91122_g1	10.8153	2.47353	1.12666e-12	1.68934e-10	2.92	0.51	0
c96275_g1	10.8153	2.47353	1.12666e-12	1.68934e-10	19.29	5.92	0
c89964_g1	10.8153	2.47353	1.12666e-12	1.68934e-10	8.93	0.83	0
c94993_g1	10.8084	2.46674	1.17501e-12	1.75573e-10	3.49	0.38	0
c91016_g1	10.8084	2.46674	1.17501e-12	1.75573e-10	7.68	0.8	0
c99305_g2	6.71343	3.65039	1.18007e-12	1.76023e-10	24.07	38.92	0.25
c88451_g1	10.8015	2.45992	1.22566e-12	1.81253e-10	7.01	0.5	0
c69911_g1	10.8015	2.45992	1.22566e-12	1.81253e-10	37.42	0	0
c94512_g1	6.30987	3.91449	1.25523e-12	1.85307e-10	18.47	19.34	0.26
c94595_g1	5.92981	4.98235	1.27159e-12	1.87081e-10	21.28	22.32	0.39
c94402_g1	10.7946	2.45307	1.27872e-12	1.87808e-10	7.03	2.5	0
c99724_g1	10.7877	2.44619	1.33432e-12	1.95307e-10	3.58	1.5	0
c93703_g1	10.7807	2.43927	1.39258e-12	2.03145e-10	4.73	1.78	0
c88467_g1	10.7807	2.43927	1.39258e-12	2.03145e-10	9.73	3.55	0
c82819_g1	5.65253	8.76842	1.41966e-12	2.06396e-10	424.24	263.29	9.48
c101712_g4	10.7737	2.43232	1.45366e-12	2.10627e-10	9.95	16.18	0
c93371_g1	10.7737	2.43232	1.45366e-12	2.10627e-10	3.21	0.6	0
c94251_g1	10.7524	2.41127	1.65529e-12	2.39037e-10	9.26	3.93	0
c93891_g1	10.7524	2.41127	1.65529e-12	2.39037e-10	7.46	1.24	0
c73372_g1	5.85167	5.14501	1.79706e-12	2.58642e-10	70.33	125.79	1.36
c96611_g1	10.7381	2.39707	1.80673e-12	2.58735e-10	4.75	0.93	0
c96980_g2	10.7381	2.39707	1.80673e-12	2.58735e-10	15.99	17.85	0
c87082_g1	10.7381	2.39707	1.80673e-12	2.58735e-10	15.63	7.51	0
c95251_g1	10.7308	2.38991	1.88812e-12	2.68159e-10	10.01	3.38	0
c85973_g3	10.7308	2.38991	1.88812e-12	2.68159e-10	6.16	1.47	0
c92490_g1	10.7308	2.38991	1.88812e-12	2.68159e-10	10.27	2.03	0
c101950_g5	10.7308	2.38991	1.88812e-12	2.68159e-10	12.27	1.85	0
c80438_g1	10.7308	2.38991	1.88812e-12	2.68159e-10	17.24	7.82	0
c95040_g2	10.7236	2.38272	2.06326e-12	2.9207e-10	4.46	0.65	0
c86711_g1	10.7236	2.38272	2.06326e-12	2.9207e-10	6.71	1.25	0
c96601_g5	10.7163	2.37549	2.15747e-12	3.04905e-10	2.92	0.99	0
c91318_g1	5.72363	5.92948	2.16235e-12	3.05094e-10	61.85	72.83	1.31
c96532_g1	10.7089	2.36823	2.25644e-12	3.17848e-10	5.94	3.26	0
c88438_g2	10.6941	2.35359	2.4697e-12	3.43392e-10	22.88	8.87	0
c93336_g3	10.6941	2.35359	2.4697e-12	3.43392e-10	9.3	4.55	0
c82379_g1	10.6941	2.35359	2.4697e-12	3.43392e-10	2.65	0.33	0
c90602_g1	10.6941	2.35359	2.4697e-12	3.43392e-10	11.99	3.57	0
c95261_g1	10.6941	2.35359	2.4697e-12	3.43392e-10	5.94	0.74	0
c99919_g1	10.6941	2.35359	2.4697e-12	3.43392e-10	10.82	4.84	0
c88518_g1	10.6867	2.34622	2.58457e-12	3.5763e-10	10.34	2.42	0
c99858_g1	10.6867	2.34622	2.58457e-12	3.5763e-10	4.53	1.14	0
c93606_g1	10.6867	2.34622	2.58457e-12	3.5763e-10	8.28	2.63	0
c7575_g1	10.6792	2.3388	2.70534e-12	3.73142e-10	8.52	0	0
c89537_g1	10.6792	2.3388	2.70534e-12	3.73142e-10	5.65	3.06	0
c91381_g1	7.93843	2.69238	2.73983e-12	3.76691e-10	8.1	3.17	0.03
c87325_g1	10.6717	2.33135	2.83236e-12	3.87555e-10	6.36	3.35	0
c88044_g2	10.6717	2.33135	2.83236e-12	3.87555e-10	2.27	0.26	0
c84308_g1	10.6717	2.33135	2.83236e-12	3.87555e-10	18.41	2.34	0
c91417_g1	10.6641	2.32386	2.96596e-12	4.03272e-10	5.76	0.88	0
c99942_g1	10.6641	2.32386	2.96596e-12	4.03272e-10	3.8	1.71	0
c95718_g1	10.6641	2.32386	2.96596e-12	4.03272e-10	4.82	13.66	0
c99864_g1	10.6565	2.31634	3.10652e-12	4.20392e-10	6.5	0.72	0
c94619_g2	10.6565	2.31634	3.10652e-12	4.20392e-10	5.6	2.64	0
c99788_g2	5.9059	4.58993	3.29206e-12	4.44801e-10	112.84	8.5	2.1
c95360_g1	10.6334	2.29351	3.57412e-12	4.82153e-10	4.21	1.91	0
c81032_g1	10.6257	2.28582	3.74678e-12	5.04655e-10	8.15	4.23	0
c91634_g1	5.70369	5.38476	3.80662e-12	5.11914e-10	50.06	40.23	1.08
c98230_g2	6.14061	3.74795	3.90706e-12	5.24601e-10	10.44	5.06	0.16
c95507_g1	10.6178	2.2781	3.92866e-12	5.25861e-10	5.51	2.08	0
c96795_g1	10.6178	2.2781	3.92866e-12	5.25861e-10	4.85	6.86	0
c103415_g4	7.88447	2.63903	3.95551e-12	5.28631e-10	11.22	23.03	0.05
c99590_g3	10.61	2.27032	4.12031e-12	5.46414e-10	11.13	39.74	0
c99023_g1	10.61	2.27032	4.12031e-12	5.46414e-10	6.89	6.53	0
c91377_g1	10.61	2.27032	4.12031e-12	5.46414e-10	12.03	1.6	0
c93759_g1	6.66575	3.29189	4.33782e-12	5.74375e-10	15.28	37.65	0.16
c95889_g1	10.6021	2.26251	4.5352e-12	5.96837e-10	5.48	2.44	0
c95587_g1	10.6021	2.26251	4.5352e-12	5.96837e-10	10.77	4.04	0
c91309_g1	10.6021	2.26251	4.5352e-12	5.96837e-10	7.22	2.85	0
c88599_g1	10.6021	2.26251	4.5352e-12	5.96837e-10	9.48	3.01	0
c79265_g2	10.5941	2.25466	4.75972e-12	6.24474e-10	17.84	20.64	0
c70755_g1	10.5941	2.25466	4.75972e-12	6.24474e-10	8.85	1.19	0
c93006_g1	10.5862	2.24676	4.99652e-12	6.496e-10	3.15	0.34	0
c94407_g2	10.5862	2.24676	4.99652e-12	6.496e-10	3.79	0.39	0
c98045_g2	10.5862	2.24676	4.99652e-12	6.496e-10	22.36	24.14	0
c90549_g1	10.5862	2.24676	4.99652e-12	6.496e-10	2.23	0.36	0
c90481_g1	10.5862	2.24676	4.99652e-12	6.496e-10	4.32	0.56	0
c91316_g1	10.5862	2.24676	4.99652e-12	6.496e-10	2.3	0.53	0
c82279_g1	5.85407	4.45242	5.15219e-12	6.68829e-10	27.63	22.33	0.53
c90332_g1	5.51738	6.66503	5.18131e-12	6.71597e-10	198.5	306.65	4.86
c91519_g1	10.5781	2.23882	5.24635e-12	6.76967e-10	2.82	0.42	0
c93055_g1	10.5781	2.23882	5.24635e-12	6.76967e-10	4.36	0.54	0
c78355_g1	10.5781	2.23882	5.24635e-12	6.76967e-10	5.64	0.91	0
c45966_g1	5.69459	4.9347	5.30813e-12	6.83914e-10	23.86	33.23	0.52
c77526_g1	6.15108	3.56956	5.33074e-12	6.858e-10	15.05	22.17	0.23
c88579_g1	10.57	2.23083	5.50998e-12	7.06747e-10	3.58	0.14	0
c85235_g1	10.57	2.23083	5.50998e-12	7.06747e-10	2.98	0.17	0
c83629_g1	10.5619	2.2228	5.78826e-12	7.39498e-10	11.18	5.19	0
c92334_g1	7.8284	2.58364	5.79109e-12	7.39498e-10	12.57	3.27	0.05
c99572_g2	5.80321	4.57086	5.90253e-12	7.52612e-10	17.41	11.79	0.35
c92176_g1	10.5538	2.21473	6.08208e-12	7.69804e-10	5.44	0.32	0
c87399_g1	10.5538	2.21473	6.08208e-12	7.69804e-10	20.9	1.79	0
c109709_g1	10.5538	2.21473	6.08208e-12	7.69804e-10	13.07	0.17	0
c101861_g4	10.5538	2.21473	6.08208e-12	7.69804e-10	8.51	0.67	0
c96373_g1	10.5538	2.21473	6.08208e-12	7.69804e-10	4.11	0.97	0
c92699_g1	10.5455	2.20661	6.39239e-12	8.07892e-10	6.81	0.31	0
c97622_g1	10.5373	2.19844	6.72021e-12	8.41904e-10	2.4	1.15	0
c93166_g1	10.5373	2.19844	6.72021e-12	8.41904e-10	5.58	1.86	0
c92640_g1	10.5373	2.19844	6.72021e-12	8.41904e-10	3.79	0.83	0
c87352_g1	10.5373	2.19844	6.72021e-12	8.41904e-10	3.58	0.36	0
c105054_g1	10.5373	2.19844	6.72021e-12	8.41904e-10	12.92	0	0
c96626_g2	10.529	2.19023	7.06661e-12	8.80177e-10	8.47	1.08	0
c92288_g1	10.529	2.19023	7.06661e-12	8.80177e-10	9.95	1.4	0
c38666_g1	10.529	2.19023	7.06661e-12	8.80177e-10	11.78	0	0
c90717_g1	5.78818	4.47441	7.13147e-12	8.86972e-10	36.21	42.34	0.73
c96444_g1	10.5206	2.18197	7.43276e-12	9.2311e-10	8.82	3.56	0
c95546_g1	7.78323	2.53904	7.62999e-12	9.4624e-10	5.31	0.75	0.02
c92874_g1	10.5122	2.17367	7.81988e-12	9.67002e-10	7.24	0.69	0
c96980_g1	10.5122	2.17367	7.81988e-12	9.67002e-10	14.76	12.38	0
c94284_g1	10.5037	2.16532	8.2293e-12	1.0075e-09	3.3	2.43	0
c94834_g1	10.5037	2.16532	8.2293e-12	1.0075e-09	7.22	1.23	0
c102367_g3	10.5037	2.16532	8.2293e-12	1.0075e-09	4.65	0.19	0
c95736_g1	10.5037	2.16532	8.2293e-12	1.0075e-09	4.08	0.86	0
c98755_g1	10.5037	2.16532	8.2293e-12	1.0075e-09	3.81	0.6	0
c109285_g1	10.5037	2.16532	8.2293e-12	1.0075e-09	20.14	0.55	0
c98232_g2	10.5037	2.16532	8.2293e-12	1.0075e-09	3.28	0.78	0
c101942_g1	5.44341	6.514	8.42931e-12	1.02906e-09	62.6	110.31	1.61
c9658_g1	7.76344	2.5195	8.60755e-12	1.04933e-09	33.02	22.88	0.15
c88724_g1	10.4952	2.15691	8.66242e-12	1.05155e-09	20.68	0.99	0
c89329_g2	10.4952	2.15691	8.66242e-12	1.05155e-09	11.82	0	0
c92010_g3	10.4952	2.15691	8.66242e-12	1.05155e-09	11.37	11.44	0
c91023_g1	10.4867	2.14846	9.12075e-12	1.10407e-09	4.43	0.37	0
c97237_g2	10.4867	2.14846	9.12075e-12	1.10407e-09	7.47	0.87	0
c93336_g1	7.75009	2.50632	9.3355e-12	1.12848e-09	13.02	3.78	0.06
c120704_g1	6.76296	2.99	9.55742e-12	1.15369e-09	17.5	1.89	0.17
c96556_g2	6.75814	2.98525	9.84388e-12	1.1866e-09	10.33	12.67	0.1
c89728_g1	5.3423	9.98145	9.96692e-12	1.19975e-09	1996.15	4.28	55.3
c93457_g1	10.4781	2.13996	1.01196e-11	1.21135e-09	2.58	0.64	0
c93682_g1	10.4781	2.13996	1.01196e-11	1.21135e-09	10.16	2.6	0
c99264_g2	10.4781	2.13996	1.01196e-11	1.21135e-09	5.33	2.81	0
c91556_g1	6.38016	3.3219	1.05424e-11	1.26022e-09	10.33	0.29	0.14
c91162_g1	5.58904	4.83136	1.0646e-11	1.27083e-09	30.04	63.95	0.7
c97703_g4	10.4694	2.13141	1.06636e-11	1.27117e-09	2.74	0.63	0
c96260_g1	5.3587	7.97613	1.07343e-11	1.27783e-09	273.1	138.47	7.48
c101375_g2	7.72982	2.48633	1.10033e-11	1.30624e-09	3.74	3.06	0.02
c87741_g2	10.4607	2.12281	1.12401e-11	1.3325e-09	21.26	23.99	0
c85340_g1	10.4519	2.11416	1.18509e-11	1.39722e-09	8.97	2.34	0
c93153_g3	10.4519	2.11416	1.18509e-11	1.39722e-09	9.8	3.11	0
c96169_g1	10.4519	2.11416	1.18509e-11	1.39722e-09	3.06	0.26	0
c83880_g2	10.4519	2.11416	1.18509e-11	1.39722e-09	3.67	0.26	0
c96899_g1	5.72584	4.32671	1.20774e-11	1.42198e-09	29.41	130.33	0.62
c97052_g1	6.09633	3.29873	1.24478e-11	1.45958e-09	13.1	41.23	0.21
c99570_g1	10.4431	2.10545	1.24985e-11	1.45958e-09	3.7	1.16	0
c85288_g1	10.4431	2.10545	1.24985e-11	1.45958e-09	12.55	0	0
c91165_g1	10.4431	2.10545	1.24985e-11	1.45958e-09	9.37	0.4	0
c79173_g1	10.4431	2.10545	1.24985e-11	1.45958e-09	21.11	99.78	0
c82177_g1	10.4431	2.10545	1.24985e-11	1.45958e-09	13.83	6.77	0
c88418_g1	10.4343	2.09669	1.31853e-11	1.53146e-09	4.78	0.31	0
c97550_g2	10.4343	2.09669	1.31853e-11	1.53146e-09	3.79	0.65	0
c90500_g1	10.4343	2.09669	1.31853e-11	1.53146e-09	5.39	2.27	0
c85742_g1	10.4343	2.09669	1.31853e-11	1.53146e-09	3.47	2.92	0
c69770_g1	5.74618	4.15607	1.35435e-11	1.57096e-09	23.09	0.32	0.48
c93419_g1	6.08458	3.28721	1.37046e-11	1.58751e-09	10.46	13.98	0.17
c97212_g1	10.4253	2.08788	1.39137e-11	1.60309e-09	5.08	1.5	0
c83913_g1	10.4253	2.08788	1.39137e-11	1.60309e-09	8.51	0.49	0
c93803_g1	10.4253	2.08788	1.39137e-11	1.60309e-09	5.36	1.39	0
c100648_g1	10.4253	2.08788	1.39137e-11	1.60309e-09	7.3	16.67	0
c92641_g1	10.4163	2.07902	1.46867e-11	1.68764e-09	13.57	5.5	0
c91502_g1	10.4163	2.07902	1.46867e-11	1.68764e-09	4.4	0.48	0
c97897_g2	6.32558	3.26822	1.51024e-11	1.7331e-09	12.73	1.26	0.17
c64859_g1	6.0648	3.2678	1.54759e-11	1.77245e-09	16.89	7.82	0.28
c95346_g1	10.4073	2.0701	1.55072e-11	1.77245e-09	2.77	1.13	0
c92234_g3	10.4073	2.0701	1.55072e-11	1.77245e-09	5.95	0.74	0
c90289_g2	5.28066	9.47878	1.58881e-11	1.81358e-09	604.38	292.41	17.47
c89361_g1	10.3982	2.06112	1.63784e-11	1.85723e-09	3.25	0.69	0
c84467_g1	10.3982	2.06112	1.63784e-11	1.85723e-09	3.67	0.54	0
c95563_g1	10.3982	2.06112	1.63784e-11	1.85723e-09	3.18	0.21	0
c96262_g1	10.3982	2.06112	1.63784e-11	1.85723e-09	4.81	0.6	0
c97881_g4	5.41138	5.76361	1.6553e-11	1.87456e-09	55.44	67	1.46
c92184_g1	10.3891	2.05209	1.73037e-11	1.95187e-09	5.68	2.01	0
c90249_g1	10.3891	2.05209	1.73037e-11	1.95187e-09	4.1	1.81	0
c86985_g1	10.3891	2.05209	1.73037e-11	1.95187e-09	6.33	3.55	0
c89742_g1	10.3798	2.043	1.82869e-11	2.05738e-09	3.65	1.25	0
c90663_g1	10.3798	2.043	1.82869e-11	2.05738e-09	2.66	1.18	0
c101944_g1	5.47859	4.98483	1.87196e-11	2.10332e-09	21.75	86.8	0.55
c89926_g1	10.3706	2.03386	1.93318e-11	2.16927e-09	6.49	1.65	0
c114628_g1	5.25471	8.64312	1.97598e-11	2.21153e-09	472.21	415.51	13.9
c81256_g1	10.3612	2.02465	2.04429e-11	2.27614e-09	8.03	1.87	0
c87821_g1	10.3612	2.02465	2.04429e-11	2.27614e-09	4.35	0.49	0
c32873_g1	5.67548	4.08686	2.15283e-11	2.38916e-09	33.75	102.12	0.74
c90683_g1	10.3519	2.01539	2.16245e-11	2.38916e-09	2.36	0.48	0
c98775_g2	10.3519	2.01539	2.16245e-11	2.38916e-09	24.59	47.59	0
c88655_g1	10.3519	2.01539	2.16245e-11	2.38916e-09	2.5	0.32	0
c96722_g2	10.3519	2.01539	2.16245e-11	2.38916e-09	4.15	2.2	0
c90581_g2	10.3519	2.01539	2.16245e-11	2.38916e-09	3.47	0.55	0
c87746_g2	6.63222	2.86129	2.26255e-11	2.49655e-09	19.12	16.71	0.21
c80050_g1	5.58505	4.43453	2.26853e-11	2.49994e-09	31.04	12.81	0.72
c90078_g2	10.3424	2.00607	2.28818e-11	2.51195e-09	8.04	1.04	0
c115378_g1	10.3424	2.00607	2.28818e-11	2.51195e-09	6.8	6.26	0
c93041_g1	10.3424	2.00607	2.28818e-11	2.51195e-09	9.03	0.41	0
c101592_g1	5.81053	3.5909	2.4524e-11	2.68538e-09	15.65	11.1	0.31
c98444_g1	10.3329	1.99669	2.56446e-11	2.77281e-09	2.99	1.35	0
c95969_g1	10.3329	1.99669	2.56446e-11	2.77281e-09	5.79	0.49	0
c90639_g1	10.3329	1.99669	2.56446e-11	2.77281e-09	3.32	1.86	0
c92766_g1	10.3329	1.99669	2.56446e-11	2.77281e-09	7.46	2.46	0
c91351_g1	10.3329	1.99669	2.56446e-11	2.77281e-09	15.75	1.33	0
c81992_g1	10.3329	1.99669	2.56446e-11	2.77281e-09	7.63	0.99	0
c98374_g2	10.3329	1.99669	2.56446e-11	2.77281e-09	14.09	10.14	0
c94420_g1	10.3329	1.99669	2.56446e-11	2.77281e-09	3.19	0.49	0
c89979_g1	5.43714	4.84539	2.61112e-11	2.81972e-09	29.73	20.18	0.77
c88125_g1	5.30859	5.81489	2.69069e-11	2.902e-09	50.38	13.78	1.43
c92238_g2	10.3233	1.98725	2.7162e-11	2.92219e-09	6.01	2.28	0
c128537_g1	10.3137	1.97774	2.87788e-11	3.06928e-09	22.96	19.97	0
c92641_g2	10.3137	1.97774	2.87788e-11	3.06928e-09	8.07	7.02	0
c89551_g1	10.3137	1.97774	2.87788e-11	3.06928e-09	14.4	1.45	0
c82236_g1	10.3137	1.97774	2.87788e-11	3.06928e-09	4.1	1.43	0
c94699_g1	10.3137	1.97774	2.87788e-11	3.06928e-09	4.93	2.22	0
c93742_g2	10.304	1.96817	3.05021e-11	3.24102e-09	4.79	3.72	0
c87956_g1	10.304	1.96817	3.05021e-11	3.24102e-09	7.16	2.52	0
c97918_g2	10.304	1.96817	3.05021e-11	3.24102e-09	4.09	1.95	0
c97237_g1	10.2942	1.95854	3.23396e-11	3.42358e-09	9.75	0.54	0
c98909_g1	10.2942	1.95854	3.23396e-11	3.42358e-09	3.2	0.98	0
c95779_g1	10.2942	1.95854	3.23396e-11	3.42358e-09	24.27	18.14	0
c91396_g1	5.17703	8.59649	3.25774e-11	3.44452e-09	510.62	69.76	15.86
c101374_g1	5.57238	4.17657	3.27152e-11	3.45484e-09	14.88	16.15	0.35
c94341_g1	10.2843	1.94885	3.42995e-11	3.61329e-09	3.61	0.46	0
c90929_g1	10.2843	1.94885	3.42995e-11	3.61329e-09	2.9	0.51	0
c98782_g3	7.5489	2.30801	3.43975e-11	3.61919e-09	19.25	21.56	0.1
c101167_g1	6.3488	2.97999	3.45999e-11	3.63603e-09	14.07	15.56	0.19
c98956_g1	10.2744	1.93909	3.6391e-11	3.81029e-09	2.8	1.12	0
c93694_g2	10.2744	1.93909	3.6391e-11	3.81029e-09	3.71	0.27	0
c90050_g1	10.2744	1.93909	3.6391e-11	3.81029e-09	5.57	2.31	0
c93954_g1	5.20177	6.79047	3.6636e-11	3.83129e-09	96.75	97.16	2.95
c91794_g1	5.14048	9.39515	3.98347e-11	4.15067e-09	414.03	544.83	13.19
c94296_g1	10.2544	1.91936	4.10077e-11	4.25743e-09	5.88	1.24	0
c95332_g2	10.2544	1.91936	4.10077e-11	4.25743e-09	4.56	1.14	0
c67471_g1	5.23995	5.92811	4.13981e-11	4.29278e-09	120.34	88.33	3.57
c99303_g2	10.2443	1.9094	4.35548e-11	4.4733e-09	14.68	7.3	0
c91433_g1	10.2443	1.9094	4.35548e-11	4.4733e-09	9.08	1.11	0
c90287_g1	10.2443	1.9094	4.35548e-11	4.4733e-09	2.7	0.44	0
c92777_g1	10.2443	1.9094	4.35548e-11	4.4733e-09	7.94	7.44	0
c92243_g3	10.2443	1.9094	4.35548e-11	4.4733e-09	5.48	2.99	0
c96100_g1	10.2443	1.9094	4.35548e-11	4.4733e-09	3.92	0.8	0
c85996_g1	10.2443	1.9094	4.35548e-11	4.4733e-09	2.68	0.15	0
c96726_g2	10.2341	1.89937	4.6277e-11	4.7191e-09	14.39	0	0
c96831_g2	10.2341	1.89937	4.6277e-11	4.7191e-09	3.21	0.87	0
c96600_g1	10.2341	1.89937	4.6277e-11	4.7191e-09	9.26	18.09	0
c86042_g1	10.2341	1.89937	4.6277e-11	4.7191e-09	7.04	0.63	0
c102729_g8	10.2341	1.89937	4.6277e-11	4.7191e-09	10.45	26.07	0
c99788_g9	5.53783	4.05071	4.63467e-11	4.72062e-09	66.07	1.6	1.58
c97279_g2	7.50189	2.26174	4.78666e-11	4.86362e-09	16.46	1.68	0.09
c95882_g1	7.50189	2.26174	4.78666e-11	4.86362e-09	5.13	0.85	0.03
c97739_g1	5.2173	5.86311	4.83481e-11	4.90126e-09	76.3	177.62	2.3
c101525_g5	10.2238	1.88927	4.91875e-11	4.95716e-09	18.78	6.21	0
c86691_g1	10.2238	1.88927	4.91875e-11	4.95716e-09	13.34	0.44	0
c95527_g1	10.2238	1.88927	4.91875e-11	4.95716e-09	4.97	0.82	0
c87587_g1	10.2238	1.88927	4.91875e-11	4.95716e-09	2.12	0.32	0
c102832_g2	10.2238	1.88927	4.91875e-11	4.95716e-09	4.35	0.9	0
c100455_g1	6.29437	2.92656	4.96661e-11	4.99955e-09	16.64	46.3	0.23
c79260_g1	7.4939	2.25388	5.02257e-11	5.04408e-09	4.46	0.26	0.02
c102602_g1	10.2135	1.8791	5.23006e-11	5.19787e-09	6.03	17.55	0
c77060_g1	10.2135	1.8791	5.23006e-11	5.19787e-09	2.83	0.59	0
c85004_g1	10.2135	1.8791	5.23006e-11	5.19787e-09	3.62	0.33	0
c90970_g1	10.2135	1.8791	5.23006e-11	5.19787e-09	2.45	0.2	0
c94722_g1	10.2135	1.8791	5.23006e-11	5.19787e-09	10.24	2.56	0
c93818_g1	10.2135	1.8791	5.23006e-11	5.19787e-09	6.05	0.96	0
c88840_g1	10.2135	1.8791	5.23006e-11	5.19787e-09	4.15	1.07	0
c89699_g1	10.2135	1.8791	5.23006e-11	5.19787e-09	3.74	0.34	0
c90403_g1	10.2135	1.8791	5.23006e-11	5.19787e-09	4.22	1.05	0
c98368_g1	5.32313	4.68208	5.67221e-11	5.63079e-09	41.65	44.91	1.16
c82240_g1	10.1926	1.85854	5.9198e-11	5.82285e-09	10.46	1.15	0
c91062_g3	10.1926	1.85854	5.9198e-11	5.82285e-09	3.39	1.46	0
c85816_g1	10.1926	1.85854	5.9198e-11	5.82285e-09	2.64	0.31	0
c94008_g1	10.1926	1.85854	5.9198e-11	5.82285e-09	3.93	0.4	0
c96555_g2	10.1926	1.85854	5.9198e-11	5.82285e-09	3.28	1.3	0
c88787_g1	10.1926	1.85854	5.9198e-11	5.82285e-09	2.68	0.5	0
c93056_g1	10.1926	1.85854	5.9198e-11	5.82285e-09	2.93	0.44	0
c84069_g2	10.1926	1.85854	5.9198e-11	5.82285e-09	1.76	0.22	0
c95509_g1	5.85505	3.06242	6.03113e-11	5.92559e-09	7.96	10.09	0.15
c93118_g1	10.1821	1.84814	6.71092e-11	6.57098e-09	6.25	0.53	0
c84134_g1	6.24305	2.87621	6.78197e-11	6.633e-09	16.45	2.48	0.24
c93347_g1	10.1714	1.83768	7.14954e-11	6.96086e-09	3.42	0.59	0
c89255_g1	10.1714	1.83768	7.14954e-11	6.96086e-09	7.69	6.46	0
c91028_g3	10.1714	1.83768	7.14954e-11	6.96086e-09	6.84	1.35	0
c99735_g1	10.1714	1.83768	7.14954e-11	6.96086e-09	3.01	0.77	0
c99086_g1	5.43134	4.12547	7.43033e-11	7.22606e-09	14.37	21.67	0.37
c96279_g1	10.1607	1.82714	7.61991e-11	7.36052e-09	4.68	1.45	0
c110375_g1	10.1607	1.82714	7.61991e-11	7.36052e-09	9.35	1.45	0
c84809_g1	10.1607	1.82714	7.61991e-11	7.36052e-09	3	0.57	0
c100331_g7	10.1607	1.82714	7.61991e-11	7.36052e-09	19.14	46.92	0
c78513_g1	10.1607	1.82714	7.61991e-11	7.36052e-09	5.05	0.35	0
c89310_g1	10.1607	1.82714	7.61991e-11	7.36052e-09	8.75	2.57	0
c95422_g1	5.42691	4.12115	7.6346e-11	7.36645e-09	15.27	11.41	0.4
c77904_g1	7.41995	2.18116	7.82762e-11	7.54423e-09	24.07	14.98	0.14
c99387_g2	5.52306	3.7184	7.96526e-11	7.65973e-09	12.43	21.83	0.3
c90019_g1	5.67738	3.29407	8.11634e-11	7.74368e-09	12.84	18.04	0.28
c96771_g1	10.1499	1.81652	8.12454e-11	7.74368e-09	5.5	1.53	0
c92083_g1	10.1499	1.81652	8.12454e-11	7.74368e-09	2.38	0.66	0
c89341_g1	10.1499	1.81652	8.12454e-11	7.74368e-09	2.61	0.91	0
c92310_g1	10.1499	1.81652	8.12454e-11	7.74368e-09	6.19	8.29	0
c96726_g5	10.1499	1.81652	8.12454e-11	7.74368e-09	12.92	1.01	0
c88328_g1	10.1499	1.81652	8.12454e-11	7.74368e-09	3.47	0.72	0
c93378_g1	7.41149	2.17285	8.23339e-11	7.82499e-09	7.37	0.85	0.04
c76694_g1	7.40299	2.1645	8.66242e-11	8.17842e-09	12.07	4.13	0.07
c80424_g1	10.139	1.80582	8.66618e-11	8.17842e-09	3.2	0.39	0
c96629_g1	10.139	1.80582	8.66618e-11	8.17842e-09	2.88	0.76	0
c92942_g1	10.139	1.80582	8.66618e-11	8.17842e-09	4.08	1	0
c87542_g1	10.139	1.80582	8.66618e-11	8.17842e-09	8.75	0.54	0
c100923_g1	5.79867	3.00733	8.74059e-11	8.23961e-09	12.14	32.28	0.24
c82121_g1	7.39443	2.15609	9.11616e-11	8.57487e-09	8.65	1.13	0.05
c95886_g2	5.02078	8.33536	9.16513e-11	8.61152e-09	319.53	318.46	11.06
c94362_g1	10.1281	1.79504	9.2478e-11	8.67026e-09	1.69	2.68	0
c94880_g1	10.1281	1.79504	9.2478e-11	8.67026e-09	3.11	7.49	0
c98237_g2	5.52165	3.59334	9.81888e-11	9.19555e-09	32.73	29.13	0.79
c89509_g1	5.02763	7.48344	9.82945e-11	9.19555e-09	182.45	55.32	6.28
c88892_g1	10.117	1.78419	9.87265e-11	9.19599e-09	2.61	3.28	0
c91171_g1	10.117	1.78419	9.87265e-11	9.19599e-09	4.88	2.35	0
c96163_g1	10.117	1.78419	9.87265e-11	9.19599e-09	4.59	2.86	0
c82729_g1	10.117	1.78419	9.87265e-11	9.19599e-09	8.19	2.48	0
c97881_g2	5.48142	3.67779	1.04544e-10	9.72738e-09	32.88	34.05	0.82
c103791_g1	10.1059	1.77325	1.05443e-10	9.7582e-09	3.22	0.29	0
c94411_g1	10.1059	1.77325	1.05443e-10	9.7582e-09	5.09	1.46	0
c90432_g1	10.1059	1.77325	1.05443e-10	9.7582e-09	3.81	1.5	0
c91442_g1	10.1059	1.77325	1.05443e-10	9.7582e-09	2.41	0.32	0
c96686_g1	10.1059	1.77325	1.05443e-10	9.7582e-09	2.57	1.59	0
c90212_g1	7.37716	2.13913	1.06419e-10	9.83797e-09	8.22	5.73	0.05
c102442_g1	5.75982	2.96941	1.10601e-10	1.01917e-08	4.58	4.03	0.09
c83380_g1	10.0947	1.76222	1.12665e-10	1.03597e-08	2.98	0.51	0
c88541_g1	10.0947	1.76222	1.12665e-10	1.03597e-08	5.12	0.83	0
c9863_g1	10.0834	1.75112	1.20435e-10	1.10271e-08	2.11	0.17	0
c92122_g1	10.0834	1.75112	1.20435e-10	1.10271e-08	4.83	5.81	0
c92686_g1	7.35087	2.11331	1.24532e-10	1.13901e-08	3.25	0.44	0.02
c72920_g1	6.00178	2.95058	1.24676e-10	1.13912e-08	33.55	13.11	0.57
c78507_g1	10.072	1.73992	1.28798e-10	1.1632e-08	13.67	1	0
c94357_g1	10.072	1.73992	1.28798e-10	1.1632e-08	4.78	2.63	0
c87573_g1	10.072	1.73992	1.28798e-10	1.1632e-08	3.28	1.44	0
c69446_g1	10.072	1.73992	1.28798e-10	1.1632e-08	4.76	2.53	0
c88679_g1	10.072	1.73992	1.28798e-10	1.1632e-08	2.53	0.42	0
c85116_g2	10.072	1.73992	1.28798e-10	1.1632e-08	2.59	0.14	0
c85915_g1	10.072	1.73992	1.28798e-10	1.1632e-08	14.23	2.74	0
c97703_g2	10.072	1.73992	1.28798e-10	1.1632e-08	3.24	1.37	0
c90833_g2	10.072	1.73992	1.28798e-10	1.1632e-08	2.21	0.55	0
c91306_g1	10.0605	1.72864	1.37805e-10	1.23877e-08	3.97	2.2	0
c69616_g1	10.0605	1.72864	1.37805e-10	1.23877e-08	2.59	0.17	0
c95298_g1	10.0605	1.72864	1.37805e-10	1.23877e-08	7.67	1.63	0
c85776_g1	10.0605	1.72864	1.37805e-10	1.23877e-08	2.95	0.55	0
c99246_g3	6.68905	2.36677	1.37885e-10	1.23877e-08	7.58	7.95	0.08
c74481_g1	7.32409	2.08702	1.46094e-10	1.30884e-08	2.9	0.34	0.02
c96726_g1	10.0489	1.71727	1.4751e-10	1.30884e-08	13.82	0.52	0
c95293_g1	10.0489	1.71727	1.4751e-10	1.30884e-08	2.45	0.8	0
c92668_g4	10.0489	1.71727	1.4751e-10	1.30884e-08	2.32	0.3	0
c87859_g1	10.0489	1.71727	1.4751e-10	1.30884e-08	8.33	0.62	0
c84354_g1	10.0489	1.71727	1.4751e-10	1.30884e-08	6.22	13.92	0
c91788_g1	10.0489	1.71727	1.4751e-10	1.30884e-08	3.27	0.52	0
c85386_g1	10.0489	1.71727	1.4751e-10	1.30884e-08	3.47	0.62	0
c95123_g1	10.0489	1.71727	1.4751e-10	1.30884e-08	4.31	1.45	0
c64607_g1	10.0489	1.71727	1.4751e-10	1.30884e-08	5.94	1.16	0
c130886_g1	10.0489	1.71727	1.4751e-10	1.30884e-08	14.45	1.62	0
c93391_g1	6.33523	2.56974	1.52211e-10	1.34916e-08	8.62	1.97	0.11
c103010_g4	5.00462	6.24022	1.52527e-10	1.35057e-08	87.01	53.71	3.04
c99483_g4	5.63251	3.06194	1.56991e-10	1.38172e-08	12.27	2.37	0.27
c83814_g2	10.0372	1.70582	1.57971e-10	1.38172e-08	3.63	5.43	0
c95330_g1	10.0372	1.70582	1.57971e-10	1.38172e-08	4.56	1.67	0
c94088_g2	10.0372	1.70582	1.57971e-10	1.38172e-08	4.1	1.27	0
c89411_g1	10.0372	1.70582	1.57971e-10	1.38172e-08	7.14	0.81	0
c88048_g1	10.0372	1.70582	1.57971e-10	1.38172e-08	9.77	6.71	0
c91114_g1	10.0372	1.70582	1.57971e-10	1.38172e-08	6.08	1.6	0
c75760_g1	10.0372	1.70582	1.57971e-10	1.38172e-08	2.52	0.47	0
c95909_g1	5.1366	4.83132	1.58663e-10	1.38636e-08	18.56	20.44	0.59
c67500_g1	6.65902	2.33732	1.65073e-10	1.4409e-08	8.07	2.7	0.08
c94090_g1	10.0255	1.69427	1.69255e-10	1.46847e-08	2.65	0.3	0
c88326_g1	10.0255	1.69427	1.69255e-10	1.46847e-08	2.15	0.16	0
c85508_g2	10.0255	1.69427	1.69255e-10	1.46847e-08	2.65	0.3	0
c86414_g1	10.0255	1.69427	1.69255e-10	1.46847e-08	11.13	4.22	0
c82214_g1	10.0255	1.69427	1.69255e-10	1.46847e-08	3.33	0.22	0
c84122_g1	10.0255	1.69427	1.69255e-10	1.46847e-08	3.08	1.2	0
c93644_g3	5.43261	3.50659	1.75645e-10	1.52238e-08	17.09	14.13	0.44
c95246_g1	5.06954	4.96323	1.76922e-10	1.53191e-08	32.89	28.1	1.1
c73760_g1	5.13843	4.60491	1.78385e-10	1.54154e-08	42.01	16.43	1.33
c75469_g1	5.13369	4.64893	1.78409e-10	1.54154e-08	39.41	33.17	1.26
c132637_g1	5.37318	3.68627	1.78572e-10	1.54154e-08	75.16	119.55	2.02
c95696_g3	10.0136	1.68262	1.81432e-10	1.55841e-08	5.65	1.84	0
c92323_g1	10.0136	1.68262	1.81432e-10	1.55841e-08	3.29	1.54	0
c100012_g3	10.0136	1.68262	1.81432e-10	1.55841e-08	2.03	0.04	0
c92466_g1	10.0136	1.68262	1.81432e-10	1.55841e-08	5.58	22.82	0
c97603_g2	6.62834	2.30726	1.98273e-10	1.69799e-08	5.84	6.84	0.06
c93387_g1	6.28924	2.52471	2.00584e-10	1.71607e-08	7.6	9.81	0.1
c85762_g1	6.28255	2.51816	2.08781e-10	1.77211e-08	6.39	10.17	0.09
c80716_g1	10.0017	1.67089	2.08782e-10	1.77211e-08	8.15	1.65	0
c103058_g2	10.0017	1.67089	2.08782e-10	1.77211e-08	8.73	1.52	0
c91447_g2	10.0017	1.67089	2.08782e-10	1.77211e-08	2.65	1.68	0
c93541_g1	10.0017	1.67089	2.08782e-10	1.77211e-08	2.41	0.35	0
c88734_g1	10.0017	1.67089	2.08782e-10	1.77211e-08	3.26	0.31	0
c75690_g2	10.0017	1.67089	2.08782e-10	1.77211e-08	3.1	0.54	0
c84387_g1	10.0017	1.67089	2.08782e-10	1.77211e-08	3.94	0.57	0
c95530_g2	5.66314	2.87513	2.10914e-10	1.78845e-08	6.44	9.25	0.14
c90289_g1	5.09234	4.78837	2.11425e-10	1.79101e-08	158.27	127.64	5.19
c99108_g2	7.2596	2.02377	2.14236e-10	1.81305e-08	4.11	0.65	0.03
c82198_g1	9.9896	1.65906	2.24133e-10	1.882e-08	3.32	0.9	0
c84544_g1	9.9896	1.65906	2.24133e-10	1.882e-08	10.61	1.65	0
c93135_g1	9.9896	1.65906	2.24133e-10	1.882e-08	2.47	1.03	0
c92525_g1	9.9896	1.65906	2.24133e-10	1.882e-08	9.33	0.09	0
c93899_g1	9.9896	1.65906	2.24133e-10	1.882e-08	3.78	0.62	0
c97197_g1	7.25015	2.0145	2.26555e-10	1.90048e-08	15.45	17.99	0.1
c101535_g1	5.25507	3.95389	2.33861e-10	1.95986e-08	15.25	2.78	0.45
c96757_g1	5.51095	3.13183	2.34217e-10	1.96093e-08	8.31	13.79	0.2
c77745_g1	9.97743	1.64713	2.40736e-10	2.00381e-08	17.68	15.25	0
c99590_g2	9.97743	1.64713	2.40736e-10	2.00381e-08	6.12	16.86	0
c90164_g1	9.97743	1.64713	2.40736e-10	2.00381e-08	3.91	0.5	0
c82127_g1	9.97743	1.64713	2.40736e-10	2.00381e-08	1.78	0.3	0
c92402_g1	9.97743	1.64713	2.40736e-10	2.00381e-08	4.96	0.29	0
c77303_g1	9.97743	1.64713	2.40736e-10	2.00381e-08	2.14	0.9	0
c93427_g1	5.10464	4.41561	2.44417e-10	2.03249e-08	27.45	32.15	0.89
c102945_g1	4.87175	8.23175	2.45802e-10	2.04006e-08	274.52	258.31	10.54
c99604_g2	5.88801	2.83934	2.55647e-10	2.11769e-08	6.34	15.17	0.12
c100861_g2	9.96517	1.6351	2.58701e-10	2.12256e-08	4.38	1.64	0
c57659_g1	9.96517	1.6351	2.58701e-10	2.12256e-08	10.59	11.62	0
c87064_g1	9.96517	1.6351	2.58701e-10	2.12256e-08	9.59	2.09	0
c90736_g1	9.96517	1.6351	2.58701e-10	2.12256e-08	2.52	0.22	0
c98865_g1	9.96517	1.6351	2.58701e-10	2.12256e-08	3.5	0.62	0
c74909_g1	9.96517	1.6351	2.58701e-10	2.12256e-08	9.18	0	0
c92668_g1	9.96517	1.6351	2.58701e-10	2.12256e-08	2.92	0.55	0
c67545_g1	9.96517	1.6351	2.58701e-10	2.12256e-08	8.09	1.76	0
c103167_g5	9.96517	1.6351	2.58701e-10	2.12256e-08	14.32	11.32	0
c99264_g4	7.23105	1.99579	2.68434e-10	2.19822e-08	8.72	2.96	0.06
c89243_g1	9.9528	1.62297	2.78152e-10	2.26917e-08	2.69	0.51	0
c69246_g1	9.9528	1.62297	2.78152e-10	2.26917e-08	5.7	2.1	0
c98232_g4	9.9528	1.62297	2.78152e-10	2.26917e-08	2.11	0.38	0
c92293_g1	9.9528	1.62297	2.78152e-10	2.26917e-08	6.77	2.7	0
c44230_g1	4.90962	6.0269	2.80762e-10	2.28829e-08	74.94	110.58	2.8
c87864_g2	4.98003	5.31724	2.81033e-10	2.28833e-08	54.11	50.28	1.92
c86186_g1	7.22141	1.98634	2.84231e-10	2.31219e-08	9.85	2.37	0.07
c93100_g1	5.22476	3.92444	2.8546e-10	2.31999e-08	14.84	34.25	0.44
c93134_g1	9.94032	1.61074	2.99224e-10	2.40461e-08	10	5.63	0
c94581_g1	9.94032	1.61074	2.99224e-10	2.40461e-08	4.62	3.46	0
c96198_g1	9.94032	1.61074	2.99224e-10	2.40461e-08	2.78	1.2	0
c77949_g1	9.94032	1.61074	2.99224e-10	2.40461e-08	7.57	2.06	0
c81936_g1	9.94032	1.61074	2.99224e-10	2.40461e-08	5.9	1.78	0
c85389_g1	9.94032	1.61074	2.99224e-10	2.40461e-08	3.04	0.31	0
c64187_g1	9.94032	1.61074	2.99224e-10	2.40461e-08	6.54	1.25	0
c87716_g1	9.94032	1.61074	2.99224e-10	2.40461e-08	4.58	1.93	0
c86831_g3	9.94032	1.61074	2.99224e-10	2.40461e-08	1.93	0.41	0
c65236_g1	9.94032	1.61074	2.99224e-10	2.40461e-08	4.65	0.33	0
c81938_g1	9.94032	1.61074	2.99224e-10	2.40461e-08	7.59	3.36	0
c100104_g1	7.2117	1.97683	3.01057e-10	2.41708e-08	4.78	6.69	0.03
c87807_g1	9.92773	1.59841	3.22066e-10	2.56898e-08	1.76	0.39	0
c85307_g1	9.92773	1.59841	3.22066e-10	2.56898e-08	2.98	0.36	0
c85248_g1	9.92773	1.59841	3.22066e-10	2.56898e-08	1.91	0.25	0
c95369_g3	9.92773	1.59841	3.22066e-10	2.56898e-08	3.37	0.75	0
c75294_g1	9.91503	1.58596	3.4684e-10	2.73365e-08	2.01	0.21	0
c53838_g1	9.91503	1.58596	3.4684e-10	2.73365e-08	2.52	0.67	0
c90440_g1	9.91503	1.58596	3.4684e-10	2.73365e-08	8.91	1.91	0
c90740_g1	9.91503	1.58596	3.4684e-10	2.73365e-08	4	0.7	0
c77189_g1	9.91503	1.58596	3.4684e-10	2.73365e-08	3.07	0.44	0
c95317_g1	9.91503	1.58596	3.4684e-10	2.73365e-08	2.91	1.4	0
c89921_g1	9.91503	1.58596	3.4684e-10	2.73365e-08	2.15	0.4	0
c86751_g1	9.91503	1.58596	3.4684e-10	2.73365e-08	3.62	1.07	0
c18501_g1	9.91503	1.58596	3.4684e-10	2.73365e-08	2	0.37	0
c70009_g1	9.91503	1.58596	3.4684e-10	2.73365e-08	4.34	0.31	0
c76811_g1	9.91503	1.58596	3.4684e-10	2.73365e-08	3.9	0.52	0
c95432_g1	4.83201	7.25614	3.48173e-10	2.74165e-08	118.93	81.77	4.69
c86289_g1	9.90222	1.57342	3.73727e-10	2.92947e-08	3.94	1.67	0
c88149_g1	9.90222	1.57342	3.73727e-10	2.92947e-08	2.01	0.08	0
c65673_g1	9.90222	1.57342	3.73727e-10	2.92947e-08	10.78	1.56	0
c88951_g1	9.90222	1.57342	3.73727e-10	2.92947e-08	2.9	0.36	0
c89745_g4	7.17221	1.93815	3.80208e-10	2.97755e-08	21.19	29.95	0.15
c102282_g3	4.9414	5.01238	3.86641e-10	3.02518e-08	32.5	4.59	1.19
c103886_g1	5.49182	2.92499	3.88531e-10	3.03721e-08	28.59	14.38	0.7
c75098_g1	4.78309	9.85868	3.90944e-10	3.0533e-08	1419.07	1204.71	57.93
c100833_g1	5.34039	3.28168	3.97428e-10	3.10113e-08	6.05	10.56	0.17
c84309_g1	9.8893	1.56076	4.02924e-10	3.11577e-08	4.48	0.75	0
c95989_g2	9.8893	1.56076	4.02924e-10	3.11577e-08	6.62	4.63	0
c86004_g1	9.8893	1.56076	4.02924e-10	3.11577e-08	2.08	0.33	0
c91478_g2	9.8893	1.56076	4.02924e-10	3.11577e-08	2.11	0.73	0
c85755_g1	9.8893	1.56076	4.02924e-10	3.11577e-08	6.63	2.07	0
c94842_g2	9.8893	1.56076	4.02924e-10	3.11577e-08	4.12	0.6	0
c92148_g1	9.8893	1.56076	4.02924e-10	3.11577e-08	3.43	0.86	0
c89250_g1	9.8893	1.56076	4.02924e-10	3.11577e-08	2.36	0.25	0
c91113_g3	9.8893	1.56076	4.02924e-10	3.11577e-08	23.6	15.25	0
c103171_g3	9.8893	1.56076	4.02924e-10	3.11577e-08	4.8	4.4	0
c95695_g1	5.96754	2.60662	4.09301e-10	3.1594e-08	10.12	52.02	0.18
c90267_g1	7.15204	1.91842	4.28161e-10	3.29023e-08	14.39	4.81	0.1
c86516_g1	9.87625	1.54799	4.34651e-10	3.31054e-08	3.19	0.67	0
c91153_g2	9.87625	1.54799	4.34651e-10	3.31054e-08	3.19	1.28	0
c87849_g2	9.87625	1.54799	4.34651e-10	3.31054e-08	6.49	1.37	0
c86266_g1	9.87625	1.54799	4.34651e-10	3.31054e-08	3.76	0.24	0
c79574_g1	9.87625	1.54799	4.34651e-10	3.31054e-08	8.52	3.31	0
c87925_g1	9.87625	1.54799	4.34651e-10	3.31054e-08	2.13	0.67	0
c92378_g1	9.87625	1.54799	4.34651e-10	3.31054e-08	2.98	1.13	0
c94285_g1	9.87625	1.54799	4.34651e-10	3.31054e-08	4.44	0.93	0
c68680_g1	9.87625	1.54799	4.34651e-10	3.31054e-08	2.83	1.04	0
c83837_g1	9.86309	1.53511	4.69147e-10	3.54194e-08	3.03	0.61	0
c86427_g1	9.86309	1.53511	4.69147e-10	3.54194e-08	2.24	0.91	0
c84165_g1	9.86309	1.53511	4.69147e-10	3.54194e-08	2.22	0.42	0
c93430_g2	9.86309	1.53511	4.69147e-10	3.54194e-08	6.14	11.15	0
c99207_g1	9.86309	1.53511	4.69147e-10	3.54194e-08	3.5	1.41	0
c88964_g2	9.86309	1.53511	4.69147e-10	3.54194e-08	2.53	0.46	0
c77161_g1	9.86309	1.53511	4.69147e-10	3.54194e-08	4.83	3.02	0
c96212_g2	9.86309	1.53511	4.69147e-10	3.54194e-08	6.07	1.87	0
c93017_g1	5.08596	4.09176	4.98771e-10	3.76229e-08	16.34	635.95	0.54
c86187_g1	9.84981	1.52211	5.06679e-10	3.78873e-08	2.96	1.21	0
c96601_g4	9.84981	1.52211	5.06679e-10	3.78873e-08	3.47	0.67	0
c85128_g1	9.84981	1.52211	5.06679e-10	3.78873e-08	3.77	0.4	0
c94840_g1	9.84981	1.52211	5.06679e-10	3.78873e-08	7.14	3.14	0
c80055_g1	9.84981	1.52211	5.06679e-10	3.78873e-08	3.28	0.21	0
c96755_g1	9.84981	1.52211	5.06679e-10	3.78873e-08	2.9	0.59	0
c100210_g2	9.84981	1.52211	5.06679e-10	3.78873e-08	5.51	9.09	0
c89143_g2	9.84981	1.52211	5.06679e-10	3.78873e-08	2.7	0.84	0
c85252_g1	9.84981	1.52211	5.06679e-10	3.78873e-08	2.47	0.32	0
c96383_g1	9.84981	1.52211	5.06679e-10	3.78873e-08	4.65	1.1	0
c90749_g1	7.12126	1.88831	5.13044e-10	3.833e-08	3.09	2.65	0.02
c88342_g1	5.77616	2.7302	5.16818e-10	3.85785e-08	20.89	6.72	0.42
c102596_g1	6.47299	2.15527	5.23186e-10	3.90199e-08	3.38	6.44	0.04
c50746_g1	9.8364	1.509	5.4754e-10	4.04507e-08	19.37	15.29	0
c87849_g1	9.8364	1.509	5.4754e-10	4.04507e-08	7.1	1.77	0
c93238_g1	9.8364	1.509	5.4754e-10	4.04507e-08	3.49	0.26	0
c96342_g1	9.8364	1.509	5.4754e-10	4.04507e-08	4.17	1.53	0
c96586_g1	9.8364	1.509	5.4754e-10	4.04507e-08	3.32	0.72	0
c93479_g1	9.8364	1.509	5.4754e-10	4.04507e-08	1.33	0.32	0
c87109_g2	9.8364	1.509	5.4754e-10	4.04507e-08	5.33	0.58	0
c84294_g1	9.8364	1.509	5.4754e-10	4.04507e-08	3.12	0.34	0
c77076_g1	9.8364	1.509	5.4754e-10	4.04507e-08	9.86	2.24	0
c85467_g1	9.8364	1.509	5.4754e-10	4.04507e-08	8.71	1.6	0
c90950_g2	9.8364	1.509	5.4754e-10	4.04507e-08	5.48	1.07	0
c95072_g1	4.87728	4.95041	5.83443e-10	4.30293e-08	17.7	28.11	0.67
c69835_g1	9.82287	1.49576	5.92055e-10	4.33303e-08	3.1	1.72	0
c86236_g1	9.82287	1.49576	5.92055e-10	4.33303e-08	8.22	0.63	0
c85587_g1	9.82287	1.49576	5.92055e-10	4.33303e-08	6.12	1.4	0
c94441_g1	9.82287	1.49576	5.92055e-10	4.33303e-08	3.57	0.59	0
c84336_g2	9.82287	1.49576	5.92055e-10	4.33303e-08	2.15	0.38	0
c88867_g1	9.82287	1.49576	5.92055e-10	4.33303e-08	2.3	1.11	0
c87839_g2	9.82287	1.49576	5.92055e-10	4.33303e-08	4.25	0.05	0
c87411_g1	9.82287	1.49576	5.92055e-10	4.33303e-08	4.65	0.71	0
c94975_g1	5.27102	3.21436	6.18192e-10	4.52047e-08	13.23	3.59	0.38
c93397_g1	5.41329	2.84872	6.4179e-10	4.68507e-08	6.01	4.07	0.16
c93176_g1	7.08981	1.85756	6.56361e-10	4.77523e-08	6.78	11.07	0.05
c14149_g1	7.08981	1.85756	6.56361e-10	4.77523e-08	17.2	1.46	0.13
c94246_g1	9.80921	1.48241	6.93525e-10	5.00752e-08	4	1.23	0
c103114_g1	9.80921	1.48241	6.93525e-10	5.00752e-08	3.84	12.63	0
c89922_g1	9.80921	1.48241	6.93525e-10	5.00752e-08	3	0.79	0
c88911_g1	9.80921	1.48241	6.93525e-10	5.00752e-08	2.86	1.14	0
c86052_g1	9.80921	1.48241	6.93525e-10	5.00752e-08	6.25	0.69	0
c91701_g1	9.80921	1.48241	6.93525e-10	5.00752e-08	3.29	1.88	0
c87724_g1	9.80921	1.48241	6.93525e-10	5.00752e-08	4.18	0.32	0
c77016_g1	9.80921	1.48241	6.93525e-10	5.00752e-08	3.4	3.15	0
c86333_g1	9.80921	1.48241	6.93525e-10	5.00752e-08	4.94	2.34	0
c95574_g2	5.72286	2.67827	7.35906e-10	5.30462e-08	8.3	1.04	0.17
c94469_g3	9.79542	1.46893	7.51319e-10	5.39314e-08	2.22	0.37	0
c88986_g1	9.79542	1.46893	7.51319e-10	5.39314e-08	2.59	0.52	0
c79590_g1	9.79542	1.46893	7.51319e-10	5.39314e-08	2.89	1.35	0
c93005_g1	9.79542	1.46893	7.51319e-10	5.39314e-08	1.87	0.25	0
c90250_g1	4.73681	6.05237	7.93701e-10	5.69262e-08	102.72	177.63	4.33
c99497_g2	4.78547	5.33141	8.11342e-10	5.7932e-08	30.21	35.46	1.23
c42880_g1	9.7815	1.45532	8.14455e-10	5.7932e-08	2.94	0.56	0
c98972_g1	9.7815	1.45532	8.14455e-10	5.7932e-08	1.99	3.74	0
c86402_g1	9.7815	1.45532	8.14455e-10	5.7932e-08	5.82	3.4	0
c90608_g1	9.7815	1.45532	8.14455e-10	5.7932e-08	3.98	2.05	0
c69561_g1	9.7815	1.45532	8.14455e-10	5.7932e-08	4.64	0.73	0
c87414_g1	9.7815	1.45532	8.14455e-10	5.7932e-08	3.32	0.41	0
c63984_g1	9.7815	1.45532	8.14455e-10	5.7932e-08	8.4	0.38	0
c91281_g2	9.7815	1.45532	8.14455e-10	5.7932e-08	2.46	0.33	0
c63144_g1	5.70465	2.66053	8.20246e-10	5.82957e-08	36.37	24.6	0.76
c93125_g1	6.06587	2.3065	8.25275e-10	5.86048e-08	6.59	5.89	0.11
c61401_g1	9.76744	1.44159	8.83477e-10	6.23264e-08	3.14	0.89	0
c102008_g1	9.76744	1.44159	8.83477e-10	6.23264e-08	3.72	1.6	0
c102578_g4	9.76744	1.44159	8.83477e-10	6.23264e-08	3.23	0.29	0
c67978_g1	9.76744	1.44159	8.83477e-10	6.23264e-08	3.46	0.59	0
c99768_g2	9.76744	1.44159	8.83477e-10	6.23264e-08	7.67	10.61	0
c130906_g1	9.76744	1.44159	8.83477e-10	6.23264e-08	2.25	0.36	0
c87398_g1	9.76744	1.44159	8.83477e-10	6.23264e-08	4.68	4.73	0
c85263_g1	9.76744	1.44159	8.83477e-10	6.23264e-08	4.72	0.86	0
c97134_g1	6.0502	2.29123	9.05258e-10	6.38107e-08	7.84	8.28	0.13
c79482_g1	5.05821	3.6765	9.25891e-10	6.52117e-08	15.27	34.91	0.51
c102008_g2	9.75324	1.42772	9.58988e-10	6.69401e-08	4.6	0.58	0
c94780_g1	9.75324	1.42772	9.58988e-10	6.69401e-08	4.64	7.93	0
c90209_g1	9.75324	1.42772	9.58988e-10	6.69401e-08	8.36	4.89	0
c92966_g1	9.75324	1.42772	9.58988e-10	6.69401e-08	3.64	0.92	0
c82862_g2	9.75324	1.42772	9.58988e-10	6.69401e-08	6.87	6.53	0
c88765_g1	9.75324	1.42772	9.58988e-10	6.69401e-08	5.49	9.43	0
c101571_g1	9.75324	1.42772	9.58988e-10	6.69401e-08	5.98	1.1	0
c63135_g2	9.75324	1.42772	9.58988e-10	6.69401e-08	2	0.44	0
c94172_g1	9.75324	1.42772	9.58988e-10	6.69401e-08	5.25	11.6	0
c81588_g1	9.75324	1.42772	9.58988e-10	6.69401e-08	9.76	11.51	0
c100162_g3	9.75324	1.42772	9.58988e-10	6.69401e-08	1.88	1.06	0
c93430_g1	7.02477	1.79403	9.61021e-10	6.69734e-08	7	8.72	0.05
c102635_g1	7.02477	1.79403	9.61021e-10	6.69734e-08	3.28	14.87	0.02
c98602_g2	4.69222	6.45804	9.6644e-10	6.72966e-08	137.72	305.35	5.98
c88428_g3	5.67377	2.63049	9.85445e-10	6.85645e-08	11.27	7.39	0.24
c95577_g1	4.65664	7.88754	9.92836e-10	6.9023e-08	265.36	141.27	11.82
c88484_g1	5.34158	2.7792	1.01743e-09	7.06598e-08	16.8	23.55	0.46
c86487_g7	7.01364	1.78317	1.02555e-09	7.10674e-08	26.73	27.57	0.21
c94854_g1	7.01364	1.78317	1.02555e-09	7.10674e-08	5.35	0	0.04
c102368_g3	9.7389	1.41372	1.04166e-09	7.1722e-08	7.25	3.36	0
c94225_g1	9.7389	1.41372	1.04166e-09	7.1722e-08	4.11	1.62	0
c96565_g1	9.7389	1.41372	1.04166e-09	7.1722e-08	3.58	1.57	0
c86044_g1	9.7389	1.41372	1.04166e-09	7.1722e-08	4.36	0.81	0
c33455_g1	9.7389	1.41372	1.04166e-09	7.1722e-08	4.22	0.63	0
c89126_g1	9.7389	1.41372	1.04166e-09	7.1722e-08	2.49	0.32	0
c82694_g1	9.7389	1.41372	1.04166e-09	7.1722e-08	2.78	0.26	0
c81582_g1	4.62444	10.7068	1.08421e-09	7.4592e-08	2350.16	3713.85	107.09
c92352_g1	4.65113	7.10092	1.1267e-09	7.73399e-08	149.99	37.99	6.71
c77343_g1	9.72442	1.39959	1.13224e-09	7.73399e-08	2.34	0.44	0
c87536_g1	9.72442	1.39959	1.13224e-09	7.73399e-08	1.95	0.32	0
c99023_g2	9.72442	1.39959	1.13224e-09	7.73399e-08	4.41	4.28	0
c81370_g1	9.72442	1.39959	1.13224e-09	7.73399e-08	2.09	0.15	0
c96435_g3	9.72442	1.39959	1.13224e-09	7.73399e-08	10.55	0.49	0
c85240_g1	9.72442	1.39959	1.13224e-09	7.73399e-08	4.2	2.06	0
c92243_g5	9.72442	1.39959	1.13224e-09	7.73399e-08	6.37	2.83	0
c90076_g1	9.72442	1.39959	1.13224e-09	7.73399e-08	2.84	0.63	0
c91682_g1	4.72435	5.24877	1.20869e-09	8.2366e-08	26.98	1.42	1.14
c109558_g1	9.70979	1.38531	1.23156e-09	8.35934e-08	3.77	0.67	0
c85660_g1	9.70979	1.38531	1.23156e-09	8.35934e-08	3.02	0.32	0
c83923_g1	9.70979	1.38531	1.23156e-09	8.35934e-08	2.6	0.31	0
c85289_g1	9.70979	1.38531	1.23156e-09	8.35934e-08	2.44	0.29	0
c92347_g1	5.64221	2.5998	1.23375e-09	8.3676e-08	17.5	25.26	0.38
c17771_g1	4.61929	7.50391	1.30271e-09	8.82837e-08	292.28	26.62	13.36
c95400_g1	9.69501	1.3709	1.34054e-09	8.99974e-08	3.17	3.78	0
c91227_g1	9.69501	1.3709	1.34054e-09	8.99974e-08	6.44	2.92	0
c38833_g1	9.69501	1.3709	1.34054e-09	8.99974e-08	8.93	0.75	0
c90721_g1	9.69501	1.3709	1.34054e-09	8.99974e-08	2.54	0.67	0
c87329_g1	9.69501	1.3709	1.34054e-09	8.99974e-08	2.22	0.21	0
c85420_g1	9.69501	1.3709	1.34054e-09	8.99974e-08	8.26	2.86	0
c82781_g1	9.69501	1.3709	1.34054e-09	8.99974e-08	4.7	0.45	0
c84112_g1	9.69501	1.3709	1.34054e-09	8.99974e-08	2.34	0.47	0
c86479_g1	9.69501	1.3709	1.34054e-09	8.99974e-08	2.33	0.22	0
c90950_g1	9.69501	1.3709	1.34054e-09	8.99974e-08	4.89	1.98	0
c69918_g1	4.60593	7.78637	1.38751e-09	9.30777e-08	234.6	183.59	10.82
c94171_g1	4.85788	3.93787	1.41695e-09	9.49049e-08	14.58	4.32	0.56
c90026_g3	9.68008	1.35634	1.46024e-09	9.74249e-08	3.53	0.17	0
c83827_g1	9.68008	1.35634	1.46024e-09	9.74249e-08	4.51	0.33	0
c32834_g1	9.68008	1.35634	1.46024e-09	9.74249e-08	6.27	0	0
c69708_g1	9.68008	1.35634	1.46024e-09	9.74249e-08	8.89	1.07	0
c92547_g1	4.68706	5.39292	1.50148e-09	9.9944e-08	17.03	15.15	0.74
c95753_g1	4.5746	9.18368	1.5119e-09	1.0056e-07	459.23	485.81	21.66
c101133_g6	4.72589	4.70305	1.58943e-09	1.05062e-07	41.74	45.37	1.77
c64445_g1	9.66499	1.34163	1.59179e-09	1.05062e-07	2.94	0.39	0
c91684_g1	9.66499	1.34163	1.59179e-09	1.05062e-07	6.71	1.31	0
c90014_g1	9.66499	1.34163	1.59179e-09	1.05062e-07	6.69	1.87	0
c126138_g1	9.66499	1.34163	1.59179e-09	1.05062e-07	5.02	0.49	0
c77284_g1	9.66499	1.34163	1.59179e-09	1.05062e-07	9.04	6.6	0
c81528_g1	9.66499	1.34163	1.59179e-09	1.05062e-07	2.87	0.24	0
c84180_g1	9.66499	1.34163	1.59179e-09	1.05062e-07	2.34	0.43	0
c32593_g1	9.66499	1.34163	1.59179e-09	1.05062e-07	4.01	0.39	0
c93324_g1	9.66499	1.34163	1.59179e-09	1.05062e-07	3.75	1.1	0
c99899_g4	5.20777	2.83769	1.61611e-09	1.06422e-07	12.21	18.07	0.37
c95361_g1	5.95241	2.19603	1.68794e-09	1.10898e-07	7.95	4.14	0.14
c74065_g1	9.64974	1.32677	1.7365e-09	1.13395e-07	2.66	3.57	0
c92238_g1	9.64974	1.32677	1.7365e-09	1.13395e-07	5.72	1.34	0
c85659_g1	9.64974	1.32677	1.7365e-09	1.13395e-07	4.22	0.26	0
c91351_g2	9.64974	1.32677	1.7365e-09	1.13395e-07	7.25	2.14	0
c87839_g1	9.64974	1.32677	1.7365e-09	1.13395e-07	3.32	0.65	0
c96601_g2	9.64974	1.32677	1.7365e-09	1.13395e-07	4.07	0.5	0
c98340_g2	9.64974	1.32677	1.7365e-09	1.13395e-07	7.73	0.67	0
c94867_g1	5.18584	2.81649	1.84038e-09	1.19815e-07	9.46	6.96	0.29
c89933_g2	9.63433	1.31176	1.89581e-09	1.22405e-07	13.52	0.67	0
c89999_g2	9.63433	1.31176	1.89581e-09	1.22405e-07	1.9	0.24	0
c32784_g1	9.63433	1.31176	1.89581e-09	1.22405e-07	10.29	5.89	0
c85429_g2	9.63433	1.31176	1.89581e-09	1.22405e-07	3.47	1.51	0
c77432_g1	9.63433	1.31176	1.89581e-09	1.22405e-07	2.5	0.19	0
c89213_g1	9.63433	1.31176	1.89581e-09	1.22405e-07	2.21	0.19	0
c89089_g2	9.63433	1.31176	1.89581e-09	1.22405e-07	2.25	0.67	0
c92593_g1	9.63433	1.31176	1.89581e-09	1.22405e-07	2.67	0.4	0
c93225_g1	9.63433	1.31176	1.89581e-09	1.22405e-07	2.81	1.36	0
c97517_g1	9.63433	1.31176	1.89581e-09	1.22405e-07	1.82	2.49	0
c94438_g1	4.94099	3.56326	1.94031e-09	1.25185e-07	16.82	24.84	0.61
c86325_g1	5.05354	3.13902	1.96911e-09	1.26853e-07	15.58	4.37	0.52
c89747_g1	4.95533	3.48511	2.0052e-09	1.29081e-07	15.16	20.75	0.54
c100130_g2	6.90941	1.68155	2.01254e-09	1.2936e-07	2.67	3.81	0.02
c95616_g2	6.90941	1.68155	2.01254e-09	1.2936e-07	3.69	1.46	0.03
c88352_g1	4.63965	5.26015	2.05251e-09	1.31471e-07	41.09	41.4	1.85
c82866_g1	9.61876	1.29659	2.07135e-09	1.31471e-07	2.36	0.68	0
c59846_g1	9.61876	1.29659	2.07135e-09	1.31471e-07	5.52	0.62	0
c92629_g1	9.61876	1.29659	2.07135e-09	1.31471e-07	6.37	3.37	0
c93331_g1	9.61876	1.29659	2.07135e-09	1.31471e-07	3.81	3.45	0
c91468_g1	9.61876	1.29659	2.07135e-09	1.31471e-07	2.27	0.57	0
c102782_g3	9.61876	1.29659	2.07135e-09	1.31471e-07	3.13	1.42	0
c86260_g1	9.61876	1.29659	2.07135e-09	1.31471e-07	7.3	2.48	0
c90947_g1	9.61876	1.29659	2.07135e-09	1.31471e-07	3.62	1.28	0
c77297_g1	9.61876	1.29659	2.07135e-09	1.31471e-07	2.62	0.3	0
c85812_g1	9.61876	1.29659	2.07135e-09	1.31471e-07	2.47	0.87	0
c94929_g4	9.61876	1.29659	2.07135e-09	1.31471e-07	5.42	0.82	0
c86229_g1	9.61876	1.29659	2.07135e-09	1.31471e-07	3.34	0.46	0
c92958_g1	9.61876	1.29659	2.07135e-09	1.31471e-07	3.38	0.51	0
c92787_g1	9.61876	1.29659	2.07135e-09	1.31471e-07	4.4	2.99	0
c80898_g1	9.61876	1.29659	2.07135e-09	1.31471e-07	7.81	1.77	0
c96166_g1	5.29999	2.52272	2.12734e-09	1.34727e-07	8.88	11.57	0.25
c94631_g1	6.24932	1.93722	2.16614e-09	1.36983e-07	8.14	1.58	0.11
c97898_g1	4.60475	5.63495	2.21911e-09	1.40126e-07	35.77	31.14	1.65
c99807_g1	4.57788	5.99341	2.22584e-09	1.40448e-07	28.88	25.03	1.36
c42455_g1	9.60301	1.28126	2.26493e-09	1.41668e-07	2.84	0.25	0
c100012_g1	9.60301	1.28126	2.26493e-09	1.41668e-07	6.21	1.58	0
c91718_g1	9.60301	1.28126	2.26493e-09	1.41668e-07	1.92	0.78	0
c84440_g1	9.60301	1.28126	2.26493e-09	1.41668e-07	2.39	0.18	0
c96586_g2	9.60301	1.28126	2.26493e-09	1.41668e-07	2.56	0.98	0
c91653_g2	9.60301	1.28126	2.26493e-09	1.41668e-07	3.98	0.61	0
c85722_g1	9.60301	1.28126	2.26493e-09	1.41668e-07	2.49	0.76	0
c89395_g1	9.60301	1.28126	2.26493e-09	1.41668e-07	3.13	0.6	0
c119934_g1	9.60301	1.28126	2.26493e-09	1.41668e-07	15.49	1.77	0
c99411_g2	9.60301	1.28126	2.26493e-09	1.41668e-07	3.45	1.14	0
c75193_g1	9.60301	1.28126	2.26493e-09	1.41668e-07	2.27	0.95	0
c82357_g1	9.60301	1.28126	2.26493e-09	1.41668e-07	2.95	1.09	0
c103340_g1	5.6894	2.33584	2.31311e-09	1.44577e-07	7.1	6.37	0.15
c90635_g1	4.50584	9.0042	2.43917e-09	1.52346e-07	556.72	554.09	27.54
c88476_g1	9.58709	1.26577	2.4786e-09	1.54026e-07	2.56	1.91	0
c90280_g1	9.58709	1.26577	2.4786e-09	1.54026e-07	3.09	1.03	0
c90354_g3	9.58709	1.26577	2.4786e-09	1.54026e-07	2.18	0.42	0
c11529_g1	9.58709	1.26577	2.4786e-09	1.54026e-07	2.48	0.1	0
c101571_g3	9.58709	1.26577	2.4786e-09	1.54026e-07	2.46	0.6	0
c88921_g1	9.58709	1.26577	2.4786e-09	1.54026e-07	3.47	1.16	0
c90989_g1	9.58709	1.26577	2.4786e-09	1.54026e-07	2.37	1.03	0
c102729_g7	6.86054	1.634	2.67065e-09	1.65601e-07	9.84	16.59	0.08
c96319_g1	5.51559	2.47687	2.71217e-09	1.68055e-07	5.71	3.96	0.14
c90702_g1	4.57282	5.62115	2.71761e-09	1.6815e-07	44.97	45.92	2.12
c97653_g1	6.20843	1.89746	2.74724e-09	1.69861e-07	8.97	21.51	0.13
c102494_g5	6.19802	1.88735	2.91801e-09	1.80161e-07	2.42	3.38	0.03
c100331_g3	4.56103	5.5413	2.94049e-09	1.81419e-07	74.45	136.69	3.54
c74845_g1	9.57099	1.25011	2.97568e-09	1.81637e-07	2.76	0.79	0
c85734_g1	9.57099	1.25011	2.97568e-09	1.81637e-07	1.96	0.51	0
c87546_g1	9.57099	1.25011	2.97568e-09	1.81637e-07	5.92	0.85	0
c28065_g1	9.57099	1.25011	2.97568e-09	1.81637e-07	3.7	0.58	0
c14608_g1	9.57099	1.25011	2.97568e-09	1.81637e-07	9.11	6.15	0
c90571_g1	9.57099	1.25011	2.97568e-09	1.81637e-07	3.77	1.22	0
c86345_g1	9.57099	1.25011	2.97568e-09	1.81637e-07	3.19	0.46	0
c87195_g2	9.57099	1.25011	2.97568e-09	1.81637e-07	4.34	1.47	0
c91229_g1	9.57099	1.25011	2.97568e-09	1.81637e-07	4.36	5.55	0
c97365_g2	9.57099	1.25011	2.97568e-09	1.81637e-07	7.73	4.02	0
c97596_g3	9.57099	1.25011	2.97568e-09	1.81637e-07	9.96	5.57	0
c82013_g1	9.57099	1.25011	2.97568e-09	1.81637e-07	2.82	0.18	0
c82927_g1	9.57099	1.25011	2.97568e-09	1.81637e-07	2.92	0.53	0
c97916_g1	4.73562	3.82022	3.08598e-09	1.88103e-07	15.33	4.2	0.64
c91367_g1	9.55471	1.23429	3.26459e-09	1.9759e-07	3.11	1.35	0
c82642_g1	9.55471	1.23429	3.26459e-09	1.9759e-07	2.66	0.31	0
c91979_g1	9.55471	1.23429	3.26459e-09	1.9759e-07	3.03	0.96	0
c83933_g1	9.55471	1.23429	3.26459e-09	1.9759e-07	3.43	0.95	0
c85431_g2	9.55471	1.23429	3.26459e-09	1.9759e-07	1.9	0.28	0
c91076_g2	9.55471	1.23429	3.26459e-09	1.9759e-07	1.96	0.23	0
c83966_g2	9.55471	1.23429	3.26459e-09	1.9759e-07	2.79	0.22	0
c49554_g1	9.55471	1.23429	3.26459e-09	1.9759e-07	8.59	1.69	0
c102832_g3	9.55471	1.23429	3.26459e-09	1.9759e-07	5.18	0.48	0
c102978_g1	4.8692	3.40211	3.4192e-09	2.06657e-07	5.26	9.71	0.2
c83880_g1	6.80997	1.58484	3.57326e-09	2.13953e-07	2.31	0.38	0.02
c91875_g1	6.80997	1.58484	3.57326e-09	2.13953e-07	9.34	3.18	0.08
c131123_g1	9.53824	1.21828	3.58464e-09	2.13953e-07	4.09	0.22	0
c88012_g1	9.53824	1.21828	3.58464e-09	2.13953e-07	1.82	0.65	0
c91617_g2	9.53824	1.21828	3.58464e-09	2.13953e-07	2.47	1.15	0
c89522_g1	9.53824	1.21828	3.58464e-09	2.13953e-07	1.98	0.9	0
c33748_g1	9.53824	1.21828	3.58464e-09	2.13953e-07	3.16	0.13	0
c86464_g2	9.53824	1.21828	3.58464e-09	2.13953e-07	3.67	1.56	0
c86282_g1	9.53824	1.21828	3.58464e-09	2.13953e-07	2.66	0.85	0
c85512_g1	9.53824	1.21828	3.58464e-09	2.13953e-07	3.36	5.36	0
c77442_g2	9.53824	1.21828	3.58464e-09	2.13953e-07	1.89	0.2	0
c88427_g1	9.53824	1.21828	3.58464e-09	2.13953e-07	2.82	0.56	0
c16327_g1	9.53824	1.21828	3.58464e-09	2.13953e-07	1.47	0.47	0
c100339_g5	9.53824	1.21828	3.58464e-09	2.13953e-07	2.01	0	0
c97032_g1	9.53824	1.21828	3.58464e-09	2.13953e-07	3.7	12.94	0
c100613_g1	4.49503	5.83401	3.73885e-09	2.22693e-07	55.9	47.28	2.78
c101846_g1	4.79855	3.59407	3.90722e-09	2.32396e-07	7.8	5.63	0.31
c85426_g3	9.52159	1.2021	3.93956e-09	2.32396e-07	2.05	0.33	0
c86488_g1	9.52159	1.2021	3.93956e-09	2.32396e-07	1.57	0.29	0
c95336_g1	9.52159	1.2021	3.93956e-09	2.32396e-07	3.39	1.19	0
c79516_g1	9.52159	1.2021	3.93956e-09	2.32396e-07	1.92	0.41	0
c85468_g1	9.52159	1.2021	3.93956e-09	2.32396e-07	7.78	3.46	0
c86447_g1	9.52159	1.2021	3.93956e-09	2.32396e-07	2.74	0.26	0
c101587_g1	9.52159	1.2021	3.93956e-09	2.32396e-07	2.75	7.07	0
c74081_g2	9.52159	1.2021	3.93956e-09	2.32396e-07	5.27	0.78	0
c78416_g1	9.52159	1.2021	3.93956e-09	2.32396e-07	2.81	0.38	0
c73963_g2	9.52159	1.2021	3.93956e-09	2.32396e-07	12.1	1.95	0
c83642_g1	9.52159	1.2021	3.93956e-09	2.32396e-07	2.42	0.59	0
c100652_g2	4.5647	4.68201	4.26609e-09	2.51142e-07	21.51	18.51	1.02
c75084_g2	9.50474	1.18574	4.33351e-09	2.5252e-07	17.69	10.11	0
c91795_g2	9.50474	1.18574	4.33351e-09	2.5252e-07	2.93	0.92	0
c100142_g1	9.50474	1.18574	4.33351e-09	2.5252e-07	9.02	0.25	0
c69491_g1	9.50474	1.18574	4.33351e-09	2.5252e-07	3.2	0.3	0
c93007_g1	9.50474	1.18574	4.33351e-09	2.5252e-07	2.09	1.28	0
c85605_g1	9.50474	1.18574	4.33351e-09	2.5252e-07	8.18	1.78	0
c92550_g2	9.50474	1.18574	4.33351e-09	2.5252e-07	3.07	1.17	0
c91005_g1	9.50474	1.18574	4.33351e-09	2.5252e-07	3.92	0.53	0
c93282_g1	9.50474	1.18574	4.33351e-09	2.5252e-07	2.09	0.2	0
c85155_g1	9.50474	1.18574	4.33351e-09	2.5252e-07	2.59	0.21	0
c63247_g1	9.50474	1.18574	4.33351e-09	2.5252e-07	10.98	0	0
c83306_g1	9.50474	1.18574	4.33351e-09	2.5252e-07	3.11	0.93	0
c66023_g1	9.50474	1.18574	4.33351e-09	2.5252e-07	3.01	0.37	0
c101589_g2	9.50474	1.18574	4.33351e-09	2.5252e-07	4.02	0.05	0
c100331_g9	6.77084	1.54684	4.47069e-09	2.60162e-07	2.62	8.28	0.02
c94406_g2	4.99626	2.79982	4.58749e-09	2.66778e-07	7.65	18.26	0.27
c79132_g1	5.57783	2.22767	4.65363e-09	2.70259e-07	10.83	6.12	0.25
c91662_g1	9.48769	1.16919	4.77124e-09	2.74313e-07	1.22	0.52	0
c85813_g1	9.48769	1.16919	4.77124e-09	2.74313e-07	2.78	0.38	0
c81023_g1	9.48769	1.16919	4.77124e-09	2.74313e-07	4.05	0.67	0
c84067_g1	9.48769	1.16919	4.77124e-09	2.74313e-07	4.9	0.88	0
c88609_g1	9.48769	1.16919	4.77124e-09	2.74313e-07	3.16	0.22	0
c103058_g3	9.48769	1.16919	4.77124e-09	2.74313e-07	4.31	0.53	0
c87063_g1	9.48769	1.16919	4.77124e-09	2.74313e-07	5.56	1.3	0
c80719_g2	9.48769	1.16919	4.77124e-09	2.74313e-07	1.59	0.22	0
c86291_g3	9.48769	1.16919	4.77124e-09	2.74313e-07	2.19	0.63	0
c102840_g4	9.48769	1.16919	4.77124e-09	2.74313e-07	2.49	0.41	0
c69837_g1	9.48769	1.16919	4.77124e-09	2.74313e-07	3.16	0.52	0
c91680_g1	9.48769	1.16919	4.77124e-09	2.74313e-07	6.29	8.41	0
c69811_g1	9.48769	1.16919	4.77124e-09	2.74313e-07	3.47	0.29	0
c102592_g1	6.12298	1.81452	4.79162e-09	2.75301e-07	3.08	10.47	0.05
c88583_g1	4.45077	5.93516	5.02635e-09	2.88594e-07	61.8	57.58	3.17
c95559_g1	5.15782	2.38559	5.11414e-09	2.93439e-07	4.2	7.6	0.13
c88811_g1	6.74415	1.52095	5.20571e-09	2.98296e-07	2.06	0.31	0.02
c75328_g1	9.47043	1.15245	5.25811e-09	2.98712e-07	2.32	0.1	0
c80990_g2	9.47043	1.15245	5.25811e-09	2.98712e-07	1.62	0.23	0
c90876_g1	9.47043	1.15245	5.25811e-09	2.98712e-07	5.94	2.15	0
c89407_g1	9.47043	1.15245	5.25811e-09	2.98712e-07	2.81	0.35	0
c87678_g1	9.47043	1.15245	5.25811e-09	2.98712e-07	2.49	0.21	0
c91123_g1	9.47043	1.15245	5.25811e-09	2.98712e-07	3.69	1.59	0
c85987_g1	9.47043	1.15245	5.25811e-09	2.98712e-07	2.92	1.02	0
c94246_g3	9.47043	1.15245	5.25811e-09	2.98712e-07	6.01	1.68	0
c96293_g1	9.47043	1.15245	5.25811e-09	2.98712e-07	4.91	0.21	0
c90243_g1	9.47043	1.15245	5.25811e-09	2.98712e-07	3.41	0.62	0
c109274_g1	9.47043	1.15245	5.25811e-09	2.98712e-07	7.34	3.07	0
c89371_g1	9.47043	1.15245	5.25811e-09	2.98712e-07	2.65	0.41	0
c88185_g1	9.47043	1.15245	5.25811e-09	2.98712e-07	3.92	2.57	0
c82837_g1	4.52148	4.84834	5.34284e-09	3.03126e-07	38.49	38.5	1.88
c103151_g2	5.1428	2.37113	5.58281e-09	3.16324e-07	3.93	5.1	0.12
c90542_g1	6.73062	1.50782	5.6223e-09	3.17933e-07	3.01	0.07	0.03
c98523_g1	6.73062	1.50782	5.6223e-09	3.17933e-07	2.98	1.2	0.03
c93202_g1	9.45297	1.13552	5.80018e-09	3.24369e-07	3.18	1.03	0
c86396_g1	9.45297	1.13552	5.80018e-09	3.24369e-07	7.09	1.4	0
c102109_g1	9.45297	1.13552	5.80018e-09	3.24369e-07	3.25	0	0
c87546_g2	9.45297	1.13552	5.80018e-09	3.24369e-07	5.66	1.84	0
c98865_g2	9.45297	1.13552	5.80018e-09	3.24369e-07	4.18	1.06	0
c90710_g1	9.45297	1.13552	5.80018e-09	3.24369e-07	3.42	2.61	0
c84222_g1	9.45297	1.13552	5.80018e-09	3.24369e-07	3.83	1.84	0
c56097_g1	9.45297	1.13552	5.80018e-09	3.24369e-07	2.25	0.22	0
c84224_g1	9.45297	1.13552	5.80018e-09	3.24369e-07	11.44	6.29	0
c85417_g1	9.45297	1.13552	5.80018e-09	3.24369e-07	4.19	1.42	0
c94226_g1	9.45297	1.13552	5.80018e-09	3.24369e-07	4.92	0.69	0
c94232_g1	9.45297	1.13552	5.80018e-09	3.24369e-07	4.22	3.51	0
c91653_g1	9.45297	1.13552	5.80018e-09	3.24369e-07	2.9	0.53	0
c60836_g1	9.45297	1.13552	5.80018e-09	3.24369e-07	6.45	0.91	0
c94618_g1	4.38591	7.13271	5.91178e-09	3.30396e-07	127.12	147.36	6.83
c98533_g1	4.40159	6.54499	5.91867e-09	3.30566e-07	128.88	50.79	6.85
c93708_g2	6.71696	1.49458	6.07585e-09	3.39124e-07	11.44	17.77	0.11
c97173_g1	4.58587	4.07199	6.09806e-09	3.40144e-07	18.5	6.45	0.86
c85657_g1	4.47093	4.95696	6.10591e-09	3.40361e-07	32.74	90.94	1.66
c102090_g1	9.43529	1.11839	6.40436e-09	3.5379e-07	6.06	27.2	0
c68468_g1	9.43529	1.11839	6.40436e-09	3.5379e-07	1.55	0.15	0
c87762_g1	9.43529	1.11839	6.40436e-09	3.5379e-07	2.02	0.29	0
c91044_g1	9.43529	1.11839	6.40436e-09	3.5379e-07	4.3	1.29	0
c92133_g1	9.43529	1.11839	6.40436e-09	3.5379e-07	6.46	1.29	0
c82529_g1	9.43529	1.11839	6.40436e-09	3.5379e-07	4.17	1.73	0
c99264_g5	9.43529	1.11839	6.40436e-09	3.5379e-07	6.51	2.7	0
c72354_g1	9.43529	1.11839	6.40436e-09	3.5379e-07	6.27	0.54	0
c86811_g2	9.43529	1.11839	6.40436e-09	3.5379e-07	1.65	0.24	0
c74142_g1	9.43529	1.11839	6.40436e-09	3.5379e-07	2.22	0.22	0
c93835_g2	9.43529	1.11839	6.40436e-09	3.5379e-07	2.81	0.36	0
c77251_g1	5.7344	1.98452	6.68255e-09	3.68448e-07	7.28	9.33	0.15
c98946_g1	4.48557	4.69901	6.9069e-09	3.8033e-07	33.58	8.37	1.68
c91627_g1	9.4174	1.10105	7.07851e-09	3.87795e-07	3.61	1.41	0
c20879_g1	9.4174	1.10105	7.07851e-09	3.87795e-07	2.6	0.15	0
c102867_g4	9.4174	1.10105	7.07851e-09	3.87795e-07	3.19	1.84	0
c41690_g1	9.4174	1.10105	7.07851e-09	3.87795e-07	6.12	1.06	0
c95317_g3	9.4174	1.10105	7.07851e-09	3.87795e-07	3.16	1.74	0
c87868_g1	9.4174	1.10105	7.07851e-09	3.87795e-07	1.96	0.77	0
c98013_g1	5.09678	2.32688	7.29683e-09	3.98994e-07	5.57	5.15	0.18
c103603_g1	4.32205	9.1419	7.5655e-09	4.1316e-07	326.91	179.01	18.37
c101002_g3	4.46427	4.7373	7.76077e-09	4.23501e-07	28.51	13.89	1.45
c82260_g1	9.39928	1.08351	7.83154e-09	4.24457e-07	4.25	1.56	0
c54804_g1	9.39928	1.08351	7.83154e-09	4.24457e-07	3.77	0.66	0
c85802_g1	9.39928	1.08351	7.83154e-09	4.24457e-07	4.16	0.61	0
c85663_g1	9.39928	1.08351	7.83154e-09	4.24457e-07	7.01	1.85	0
c80730_g1	9.39928	1.08351	7.83154e-09	4.24457e-07	7.34	0.75	0
c85878_g1	9.39928	1.08351	7.83154e-09	4.24457e-07	2.2	0.35	0
c87278_g1	9.39928	1.08351	7.83154e-09	4.24457e-07	1.95	1.14	0
c91123_g2	9.39928	1.08351	7.83154e-09	4.24457e-07	2.8	1.6	0
c53273_g1	9.39928	1.08351	7.83154e-09	4.24457e-07	6.11	0	0
c102355_g4	4.39704	5.43621	8.30731e-09	4.49959e-07	22.4	39.17	1.19
c90198_g1	4.74427	3.18392	8.57096e-09	4.63365e-07	11.2	1.01	0.47
c94598_g1	9.38093	1.06575	8.67364e-09	4.63962e-07	3.72	1.6	0
c78782_g1	9.38093	1.06575	8.67364e-09	4.63962e-07	3.19	0.38	0
c75540_g1	9.38093	1.06575	8.67364e-09	4.63962e-07	3.6	0.48	0
c90319_g1	9.38093	1.06575	8.67364e-09	4.63962e-07	1.86	0.8	0
c85763_g1	9.38093	1.06575	8.67364e-09	4.63962e-07	2.94	0.48	0
c94407_g1	9.38093	1.06575	8.67364e-09	4.63962e-07	2.31	0.38	0
c75128_g1	9.38093	1.06575	8.67364e-09	4.63962e-07	1.49	0.29	0
c80025_g1	9.38093	1.06575	8.67364e-09	4.63962e-07	2.64	0.35	0
c89305_g1	9.38093	1.06575	8.67364e-09	4.63962e-07	2.19	0.62	0
c32835_g1	9.38093	1.06575	8.67364e-09	4.63962e-07	3.18	0.66	0
c69530_g1	9.38093	1.06575	8.67364e-09	4.63962e-07	2.82	0.08	0
c90624_g1	9.38093	1.06575	8.67364e-09	4.63962e-07	5.73	3.15	0
c84978_g1	9.38093	1.06575	8.67364e-09	4.63962e-07	2.15	0.48	0
c85721_g1	9.38093	1.06575	8.67364e-09	4.63962e-07	2.34	1.28	0
c94675_g1	6.66099	1.44037	9.03865e-09	4.82287e-07	2.44	4.27	0.02
c98633_g2	6.66099	1.44037	9.03865e-09	4.82287e-07	4.28	4.81	0.04
c98381_g1	4.32446	6.57036	9.38346e-09	5.00376e-07	69.54	120.44	3.9
c11986_g1	9.36234	1.04777	9.61643e-09	5.09641e-07	1.91	0.34	0
c85495_g1	9.36234	1.04777	9.61643e-09	5.09641e-07	4.6	1.17	0
c75379_g2	9.36234	1.04777	9.61643e-09	5.09641e-07	2.98	1.12	0
c88253_g1	9.36234	1.04777	9.61643e-09	5.09641e-07	2.34	0.42	0
c87832_g1	9.36234	1.04777	9.61643e-09	5.09641e-07	7.18	2.91	0
c85291_g1	9.36234	1.04777	9.61643e-09	5.09641e-07	3.95	1.36	0
c109178_g1	9.36234	1.04777	9.61643e-09	5.09641e-07	1.95	0.15	0
c115158_g1	9.36234	1.04777	9.61643e-09	5.09641e-07	2.36	1.27	0
c89897_g1	9.36234	1.04777	9.61643e-09	5.09641e-07	5.05	0.76	0
c75312_g1	9.36234	1.04777	9.61643e-09	5.09641e-07	3.54	0.69	0
c94473_g2	5.45689	2.11078	9.86646e-09	5.21928e-07	5.66	0.29	0.14
c94841_g3	4.82943	2.78841	1.00472e-08	5.31165e-07	6.07	24.92	0.24
c90620_g1	4.30397	6.51362	1.05914e-08	5.58764e-07	143.51	77.72	8.16
c69671_g1	9.34351	1.02957	1.06732e-08	5.58764e-07	2.23	0.3	0
c74304_g1	9.34351	1.02957	1.06732e-08	5.58764e-07	3.06	0.47	0
c70024_g1	9.34351	1.02957	1.06732e-08	5.58764e-07	4.47	0.48	0
c80880_g1	9.34351	1.02957	1.06732e-08	5.58764e-07	2.77	0.38	0
c91044_g3	9.34351	1.02957	1.06732e-08	5.58764e-07	5.19	1.9	0
c77782_g1	9.34351	1.02957	1.06732e-08	5.58764e-07	3.56	0.22	0
c89580_g2	9.34351	1.02957	1.06732e-08	5.58764e-07	2.91	1.28	0
c89977_g1	9.34351	1.02957	1.06732e-08	5.58764e-07	2.7	0.33	0
c91883_g1	9.34351	1.02957	1.06732e-08	5.58764e-07	2.31	0.6	0
c94221_g4	9.34351	1.02957	1.06732e-08	5.58764e-07	1.84	0.17	0
c19666_g2	9.34351	1.02957	1.06732e-08	5.58764e-07	2.04	0.44	0
c91979_g2	9.34351	1.02957	1.06732e-08	5.58764e-07	5.22	2.3	0
c84933_g1	9.34351	1.02957	1.06732e-08	5.58764e-07	3.92	2.09	0
c97785_g1	6.61754	1.39834	1.15607e-08	6.03761e-07	3.34	1.1	0.03
c100648_g2	6.61754	1.39834	1.15607e-08	6.03761e-07	4.8	10.1	0.05
c92232_g1	4.27657	7.09941	1.16511e-08	6.08114e-07	157.61	105.47	9.14
c76752_g1	4.27164	7.23123	1.17629e-08	6.11183e-07	264.84	72.91	15.41
c99795_g1	4.46996	4.10225	1.18143e-08	6.11183e-07	13.8	10.17	0.7
c84946_g1	9.32443	1.01113	1.18591e-08	6.11183e-07	2.5	0.19	0
c85632_g1	9.32443	1.01113	1.18591e-08	6.11183e-07	4.19	0.78	0
c87615_g1	9.32443	1.01113	1.18591e-08	6.11183e-07	2.13	0.99	0
c130758_g1	9.32443	1.01113	1.18591e-08	6.11183e-07	5.63	1.04	0
c63873_g1	9.32443	1.01113	1.18591e-08	6.11183e-07	2.26	0.42	0
c88332_g1	9.32443	1.01113	1.18591e-08	6.11183e-07	7.91	0.85	0
c81214_g1	9.32443	1.01113	1.18591e-08	6.11183e-07	1.53	0.21	0
c80345_g1	9.32443	1.01113	1.18591e-08	6.11183e-07	2.17	0.4	0
c63081_g1	9.32443	1.01113	1.18591e-08	6.11183e-07	3.47	0.53	0
c92234_g1	9.32443	1.01113	1.18591e-08	6.11183e-07	3	0.69	0
c69596_g1	9.32443	1.01113	1.18591e-08	6.11183e-07	1.57	0.36	0
c82754_g1	9.32443	1.01113	1.18591e-08	6.11183e-07	3.37	2.96	0
c91154_g1	9.32443	1.01113	1.18591e-08	6.11183e-07	3.71	1.32	0
c87604_g1	9.32443	1.01113	1.18591e-08	6.11183e-07	2.24	1.07	0
c86379_g1	9.32443	1.01113	1.18591e-08	6.11183e-07	1.86	0.6	0
c115773_g1	9.32443	1.01113	1.18591e-08	6.11183e-07	2.74	0.42	0
c93639_g1	4.8362	2.64612	1.21038e-08	6.23421e-07	5.36	6.15	0.21
c96384_g1	5.97235	1.66873	1.21666e-08	6.26284e-07	4.79	4.89	0.08
c101681_g1	4.38999	4.72279	1.2244e-08	6.29891e-07	27.95	24.42	1.49
c99436_g2	5.41113	2.06663	1.28417e-08	6.59064e-07	6.34	6.96	0.16
c69736_g1	9.30509	0.992463	1.31916e-08	6.69828e-07	2.05	0.58	0
c87299_g1	9.30509	0.992463	1.31916e-08	6.69828e-07	2.49	0.89	0
c130611_g1	9.30509	0.992463	1.31916e-08	6.69828e-07	5.99	0.28	0
c78483_g1	9.30509	0.992463	1.31916e-08	6.69828e-07	3.19	1.6	0
c85626_g1	9.30509	0.992463	1.31916e-08	6.69828e-07	1.98	0.19	0
c88568_g2	9.30509	0.992463	1.31916e-08	6.69828e-07	2.07	0.36	0
c82720_g1	9.30509	0.992463	1.31916e-08	6.69828e-07	1.76	0.41	0
c97162_g3	9.30509	0.992463	1.31916e-08	6.69828e-07	3.5	3.07	0
c90464_g1	9.30509	0.992463	1.31916e-08	6.69828e-07	1.53	0.69	0
c81406_g1	9.30509	0.992463	1.31916e-08	6.69828e-07	5.28	2.23	0
c79030_g3	9.30509	0.992463	1.31916e-08	6.69828e-07	1.87	0.29	0
c91382_g1	9.30509	0.992463	1.31916e-08	6.69828e-07	5.2	2.11	0
c85151_g1	9.30509	0.992463	1.31916e-08	6.69828e-07	3.69	0.98	0
c86979_g1	9.30509	0.992463	1.31916e-08	6.69828e-07	5.59	2.53	0
c78456_g1	9.30509	0.992463	1.31916e-08	6.69828e-07	2.76	0.13	0
c84400_g2	9.30509	0.992463	1.31916e-08	6.69828e-07	5.7	1.43	0
c95265_g1	9.30509	0.992463	1.31916e-08	6.69828e-07	1.87	0.67	0
c95631_g1	9.30509	0.992463	1.31916e-08	6.69828e-07	3.66	4.52	0
c13593_g1	4.64132	3.18348	1.43647e-08	7.26394e-07	18.7	2.21	0.84
c102080_g3	4.62081	3.25574	1.46522e-08	7.40498e-07	18.73	26.49	0.85
c13261_g1	6.57274	1.35507	1.48786e-08	7.5106e-07	12.24	16.84	0.13
c100430_g1	5.93523	1.6329	1.50319e-08	7.58353e-07	6.22	4.82	0.11
c97800_g1	5.23167	2.2026	1.54636e-08	7.79674e-07	2.48	0.54	0.07
c97092_g1	4.34904	4.71117	1.56464e-08	7.88431e-07	31.34	30.18	1.72
c80591_g1	4.22554	7.37266	1.57328e-08	7.92322e-07	133.24	114.19	8
c98136_g1	6.55749	1.34035	1.62073e-08	8.15262e-07	4.44	1.64	0.05
c85911_g1	9.2855	0.973551	1.63792e-08	8.1817e-07	3.87	5.7	0
c85674_g1	9.2855	0.973551	1.63792e-08	8.1817e-07	3.29	0.37	0
c89355_g1	9.2855	0.973551	1.63792e-08	8.1817e-07	1.49	0.35	0
c21187_g1	9.2855	0.973551	1.63792e-08	8.1817e-07	1.96	0.68	0
c94181_g2	9.2855	0.973551	1.63792e-08	8.1817e-07	2.01	1.5	0
c57203_g1	9.2855	0.973551	1.63792e-08	8.1817e-07	2.31	0.26	0
c90028_g1	9.2855	0.973551	1.63792e-08	8.1817e-07	2.08	1.02	0
c67486_g1	9.2855	0.973551	1.63792e-08	8.1817e-07	2.46	0.2	0
c83358_g2	9.2855	0.973551	1.63792e-08	8.1817e-07	1.61	0.23	0
c89933_g1	9.2855	0.973551	1.63792e-08	8.1817e-07	8.98	0.57	0
c20883_g1	9.2855	0.973551	1.63792e-08	8.1817e-07	1.93	0.86	0
c72276_g1	9.2855	0.973551	1.63792e-08	8.1817e-07	1.63	0.41	0
c84074_g1	4.21455	7.20372	1.69684e-08	8.4711e-07	122.08	267	7.39
c85374_g1	4.22753	6.22138	1.81594e-08	9.02309e-07	141.86	149.63	8.51
c67256_g1	9.26563	0.95439	1.82837e-08	9.02309e-07	1.41	0.75	0
c70381_g1	9.26563	0.95439	1.82837e-08	9.02309e-07	3.48	1.23	0
c90254_g2	9.26563	0.95439	1.82837e-08	9.02309e-07	2.35	0.45	0
c86041_g2	9.26563	0.95439	1.82837e-08	9.02309e-07	2.2	0.92	0
c81795_g1	9.26563	0.95439	1.82837e-08	9.02309e-07	2.1	0.37	0
c103667_g1	9.26563	0.95439	1.82837e-08	9.02309e-07	2.78	0.4	0
c82077_g1	9.26563	0.95439	1.82837e-08	9.02309e-07	2.13	0.1	0
c95333_g2	9.26563	0.95439	1.82837e-08	9.02309e-07	4.86	2.34	0
c75172_g1	9.26563	0.95439	1.82837e-08	9.02309e-07	3.33	0	0
c97280_g2	9.26563	0.95439	1.82837e-08	9.02309e-07	3.63	11.09	0
c89749_g4	9.26563	0.95439	1.82837e-08	9.02309e-07	4.12	0.79	0
c82897_g1	9.26563	0.95439	1.82837e-08	9.02309e-07	2.11	0.51	0
c82892_g1	9.26563	0.95439	1.82837e-08	9.02309e-07	1.45	0.42	0
c85682_g1	9.26563	0.95439	1.82837e-08	9.02309e-07	2.34	0.71	0
c84739_g1	9.26563	0.95439	1.82837e-08	9.02309e-07	8.88	3.85	0
c84334_g1	9.26563	0.95439	1.82837e-08	9.02309e-07	5.27	0	0
c92485_g1	9.26563	0.95439	1.82837e-08	9.02309e-07	4.6	1.92	0
c83999_g1	9.26563	0.95439	1.82837e-08	9.02309e-07	1.99	0.26	0
c85969_g1	6.5265	1.31046	1.92741e-08	9.49004e-07	2.71	0.89	0.03
c75911_g1	6.5265	1.31046	1.92741e-08	9.49004e-07	2.83	0.39	0.03
c90538_g1	4.25975	5.20024	1.97055e-08	9.69692e-07	43.2	19.66	2.53
c99104_g1	4.183	7.3402	2.00593e-08	9.85412e-07	135.95	126.54	8.41
c88942_g1	9.24548	0.934974	2.04348e-08	9.93649e-07	2.27	2.4	0
c89220_g1	9.24548	0.934974	2.04348e-08	9.93649e-07	1.35	1.56	0
c90048_g1	9.24548	0.934974	2.04348e-08	9.93649e-07	1.92	0.75	0
c78439_g1	9.24548	0.934974	2.04348e-08	9.93649e-07	2.91	1.38	0
c70229_g1	9.24548	0.934974	2.04348e-08	9.93649e-07	1.61	0.26	0
c90026_g1	9.24548	0.934974	2.04348e-08	9.93649e-07	3.31	0.92	0
c82775_g1	9.24548	0.934974	2.04348e-08	9.93649e-07	7.36	1.08	0
c69618_g1	9.24548	0.934974	2.04348e-08	9.93649e-07	2.09	0.48	0
c86658_g1	9.24548	0.934974	2.04348e-08	9.93649e-07	2.73	0.49	0
c77298_g1	9.24548	0.934974	2.04348e-08	9.93649e-07	2.1	0.41	0
c17740_g2	9.24548	0.934974	2.04348e-08	9.93649e-07	1.78	0.29	0
c69495_g1	9.24548	0.934974	2.04348e-08	9.93649e-07	1.79	0.09	0
c91295_g1	9.24548	0.934974	2.04348e-08	9.93649e-07	2.15	0.63	0
c77632_g1	9.24548	0.934974	2.04348e-08	9.93649e-07	2.34	0.69	0
c103481_g3	9.24548	0.934974	2.04348e-08	9.93649e-07	5.78	2.07	0
c83040_g1	9.24548	0.934974	2.04348e-08	9.93649e-07	1.9	0.37	0
c92696_g2	9.24548	0.934974	2.04348e-08	9.93649e-07	3.44	0.5	0
c63908_g1	9.24548	0.934974	2.04348e-08	9.93649e-07	2.08	0.14	0
c102730_g2	4.36397	4.12974	2.13801e-08	1.03727e-06	15.53	2.51	0.84
c95980_g1	4.92307	2.16039	2.1881e-08	1.06098e-06	8.44	2.92	0.31
c86776_g1	9.22505	0.915296	2.28675e-08	1.09829e-06	1.26	0.73	0
c88043_g1	9.22505	0.915296	2.28675e-08	1.09829e-06	8.08	0	0
c79250_g1	9.22505	0.915296	2.28675e-08	1.09829e-06	1.79	0.15	0
c79728_g1	9.22505	0.915296	2.28675e-08	1.09829e-06	6.07	1.5	0
c71058_g1	9.22505	0.915296	2.28675e-08	1.09829e-06	3.8	0.69	0
c82022_g3	9.22505	0.915296	2.28675e-08	1.09829e-06	4.2	1.18	0
c77582_g1	9.22505	0.915296	2.28675e-08	1.09829e-06	2.52	0.46	0
c83380_g2	9.22505	0.915296	2.28675e-08	1.09829e-06	2.45	0.28	0
c89080_g1	9.22505	0.915296	2.28675e-08	1.09829e-06	6.75	5.58	0
c94725_g1	9.22505	0.915296	2.28675e-08	1.09829e-06	4.23	8.25	0
c64253_g1	9.22505	0.915296	2.28675e-08	1.09829e-06	2.12	0.28	0
c66210_g1	9.22505	0.915296	2.28675e-08	1.09829e-06	2.44	0.2	0
c79196_g1	9.22505	0.915296	2.28675e-08	1.09829e-06	2.32	0.46	0
c76548_g1	9.22505	0.915296	2.28675e-08	1.09829e-06	1.6	0.16	0
c1560_g1	9.22505	0.915296	2.28675e-08	1.09829e-06	3.39	0.28	0
c72960_g1	9.22505	0.915296	2.28675e-08	1.09829e-06	1.74	0.29	0
c103406_g2	6.49484	1.27994	2.29912e-08	1.10361e-06	4.66	0	0.05
c100150_g4	4.47352	3.50297	2.38497e-08	1.14292e-06	12.55	88.98	0.63
c100417_g4	4.40682	3.50592	2.38497e-08	1.14292e-06	12.35	41.85	0.65
c70336_g1	4.48298	3.44233	2.45017e-08	1.17285e-06	18.5	42.1	0.92
c101513_g4	4.72548	2.54024	2.47716e-08	1.18511e-06	6.49	13.78	0.27
c85509_g1	5.84472	1.54569	2.50707e-08	1.19809e-06	12.83	8.38	0.24
c90436_g1	4.1825	5.76431	2.55174e-08	1.21235e-06	79.17	62.18	4.9
c85624_g1	9.20433	0.895349	2.56226e-08	1.21235e-06	3.83	2.7	0
c90739_g1	9.20433	0.895349	2.56226e-08	1.21235e-06	1.88	0.38	0
c84073_g1	9.20433	0.895349	2.56226e-08	1.21235e-06	3.38	1.08	0
c89485_g1	9.20433	0.895349	2.56226e-08	1.21235e-06	2.84	0.24	0
c91144_g1	9.20433	0.895349	2.56226e-08	1.21235e-06	2.98	0.35	0
c82806_g1	9.20433	0.895349	2.56226e-08	1.21235e-06	3.69	0.93	0
c69141_g1	9.20433	0.895349	2.56226e-08	1.21235e-06	4.92	0.66	0
c33760_g1	9.20433	0.895349	2.56226e-08	1.21235e-06	1.66	0.89	0
c54547_g1	9.20433	0.895349	2.56226e-08	1.21235e-06	4.45	1.79	0
c78769_g1	9.20433	0.895349	2.56226e-08	1.21235e-06	2.5	1.38	0
c15077_g2	9.20433	0.895349	2.56226e-08	1.21235e-06	1.74	0.32	0
c91281_g1	9.20433	0.895349	2.56226e-08	1.21235e-06	2.22	0.86	0
c87749_g1	9.20433	0.895349	2.56226e-08	1.21235e-06	3.67	0.92	0
c87980_g1	9.20433	0.895349	2.56226e-08	1.21235e-06	1.89	0.13	0
c16590_g1	9.20433	0.895349	2.56226e-08	1.21235e-06	3.88	1.04	0
c86568_g2	9.20433	0.895349	2.56226e-08	1.21235e-06	2.61	0.13	0
c89505_g1	4.82325	2.28047	2.57425e-08	1.21668e-06	4.23	2.64	0.16
c99091_g1	4.13187	8.14246	2.66066e-08	1.25546e-06	280.44	33.46	17.98
c87644_g2	4.11043	9.00157	2.86436e-08	1.33452e-06	560.66	334.35	36.48
c88677_g2	9.18331	0.875126	2.87473e-08	1.33452e-06	1.99	0.85	0
c80407_g1	9.18331	0.875126	2.87473e-08	1.33452e-06	4.11	0.56	0
c92020_g1	9.18331	0.875126	2.87473e-08	1.33452e-06	3.25	0.33	0
c75434_g1	9.18331	0.875126	2.87473e-08	1.33452e-06	3.32	0.51	0
c82427_g1	9.18331	0.875126	2.87473e-08	1.33452e-06	1.94	0.36	0
c96199_g1	9.18331	0.875126	2.87473e-08	1.33452e-06	2.32	0.83	0
c85661_g3	9.18331	0.875126	2.87473e-08	1.33452e-06	2.11	0.94	0
c82969_g1	9.18331	0.875126	2.87473e-08	1.33452e-06	5.12	1.39	0
c91830_g2	9.18331	0.875126	2.87473e-08	1.33452e-06	3.4	0.64	0
c92036_g1	9.18331	0.875126	2.87473e-08	1.33452e-06	4.35	1.33	0
c45331_g1	9.18331	0.875126	2.87473e-08	1.33452e-06	1.86	0.1	0
c95131_g1	9.18331	0.875126	2.87473e-08	1.33452e-06	5.17	2.72	0
c99291_g1	9.18331	0.875126	2.87473e-08	1.33452e-06	3.87	1.12	0
c83496_g1	9.18331	0.875126	2.87473e-08	1.33452e-06	3.33	0.85	0
c101944_g2	9.18331	0.875126	2.87473e-08	1.33452e-06	4.45	1.82	0
c9399_g1	9.18331	0.875126	2.87473e-08	1.33452e-06	2.33	0.04	0
c78408_g1	9.18331	0.875126	2.87473e-08	1.33452e-06	3.87	1.71	0
c119688_g1	9.18331	0.875126	2.87473e-08	1.33452e-06	2.98	0.2	0
c94078_g1	9.18331	0.875126	2.87473e-08	1.33452e-06	2.15	0.47	0
c68894_g1	9.18331	0.875126	2.87473e-08	1.33452e-06	2.37	0.08	0
c81825_g1	9.18331	0.875126	2.87473e-08	1.33452e-06	3.58	1.59	0
c102367_g5	9.18331	0.875126	2.87473e-08	1.33452e-06	2.91	0	0
c89089_g1	9.18331	0.875126	2.87473e-08	1.33452e-06	2.26	0.27	0
c79365_g1	5.81779	1.51978	2.91593e-08	1.35073e-06	11.32	22.73	0.21
c98410_g12	4.65461	2.62127	2.96976e-08	1.37492e-06	13.19	12.61	0.58
c83175_g1	6.46246	1.24878	3.01324e-08	1.39356e-06	4.7	2.97	0.05
c120890_g1	4.1419	6.11367	3.08316e-08	1.42513e-06	90.31	8.74	5.75
c89384_g1	9.16197	0.854618	3.22964e-08	1.47462e-06	2.65	1.33	0
c88178_g1	9.16197	0.854618	3.22964e-08	1.47462e-06	1.7	0.76	0
c92293_g2	9.16197	0.854618	3.22964e-08	1.47462e-06	3.99	1.17	0
c86270_g3	9.16197	0.854618	3.22964e-08	1.47462e-06	2.17	0.11	0
c76178_g1	9.16197	0.854618	3.22964e-08	1.47462e-06	2.3	0.48	0
c86326_g1	9.16197	0.854618	3.22964e-08	1.47462e-06	5.35	1.85	0
c89860_g1	9.16197	0.854618	3.22964e-08	1.47462e-06	2.2	0.27	0
c93693_g2	9.16197	0.854618	3.22964e-08	1.47462e-06	6.97	16.01	0
c90078_g1	9.16197	0.854618	3.22964e-08	1.47462e-06	3.62	1.06	0
c3770_g1	9.16197	0.854618	3.22964e-08	1.47462e-06	1.84	0.16	0
c77675_g2	9.16197	0.854618	3.22964e-08	1.47462e-06	4.47	0.85	0
c79961_g2	9.16197	0.854618	3.22964e-08	1.47462e-06	2.42	0.25	0
c63312_g1	9.16197	0.854618	3.22964e-08	1.47462e-06	4.12	0.64	0
c90212_g2	9.16197	0.854618	3.22964e-08	1.47462e-06	5.82	2.81	0
c90965_g1	9.16197	0.854618	3.22964e-08	1.47462e-06	1.94	1.24	0
c91268_g1	9.16197	0.854618	3.22964e-08	1.47462e-06	2.42	0.17	0
c90322_g1	9.16197	0.854618	3.22964e-08	1.47462e-06	6.69	1.16	0
c76053_g1	9.16197	0.854618	3.22964e-08	1.47462e-06	2.18	0.15	0
c94143_g1	4.32848	3.67031	3.33095e-08	1.51926e-06	16.37	9.85	0.91
c94877_g1	4.53803	2.88161	3.51345e-08	1.60165e-06	9.38	6.77	0.45
c88057_g1	9.14031	0.833817	3.63334e-08	1.63637e-06	3	0.53	0
c90318_g1	9.14031	0.833817	3.63334e-08	1.63637e-06	2.35	0.33	0
c82080_g1	9.14031	0.833817	3.63334e-08	1.63637e-06	2.53	0.22	0
c84609_g1	9.14031	0.833817	3.63334e-08	1.63637e-06	2.69	0.94	0
c83361_g1	9.14031	0.833817	3.63334e-08	1.63637e-06	6.38	5.81	0
c6852_g1	9.14031	0.833817	3.63334e-08	1.63637e-06	4.62	0	0
c76382_g1	9.14031	0.833817	3.63334e-08	1.63637e-06	5.63	2.47	0
c77571_g1	9.14031	0.833817	3.63334e-08	1.63637e-06	2.14	0.79	0
c90875_g2	9.14031	0.833817	3.63334e-08	1.63637e-06	2.05	0.22	0
c89469_g1	9.14031	0.833817	3.63334e-08	1.63637e-06	3.75	1.12	0
c78039_g1	9.14031	0.833817	3.63334e-08	1.63637e-06	2.44	0.26	0
c63425_g1	9.14031	0.833817	3.63334e-08	1.63637e-06	2.24	0.12	0
c78024_g2	9.14031	0.833817	3.63334e-08	1.63637e-06	2.06	0.07	0
c83806_g1	9.14031	0.833817	3.63334e-08	1.63637e-06	1.35	0.76	0
c104835_g1	9.14031	0.833817	3.63334e-08	1.63637e-06	4.8	0.67	0
c77445_g1	9.14031	0.833817	3.63334e-08	1.63637e-06	2.86	0.75	0
c77843_g1	9.14031	0.833817	3.63334e-08	1.63637e-06	3.26	1.83	0
c89278_g1	9.14031	0.833817	3.63334e-08	1.63637e-06	8.37	1.47	0
c73187_g1	9.14031	0.833817	3.63334e-08	1.63637e-06	1.78	0.16	0
c90655_g1	9.14031	0.833817	3.63334e-08	1.63637e-06	2.2	0.15	0
c88354_g1	9.14031	0.833817	3.63334e-08	1.63637e-06	3.11	0.49	0
c92137_g2	9.14031	0.833817	3.63334e-08	1.63637e-06	2.54	1.02	0
c95477_g1	5.23318	1.89556	3.74342e-08	1.68507e-06	5.05	11.69	0.15
c93089_g1	4.06344	10.0388	3.80431e-08	1.71158e-06	807.46	556.1	54.28
c96449_g2	4.0982	6.36315	3.87127e-08	1.73973e-06	64.86	70.54	4.25
c100395_g1	4.82298	2.0649	3.87295e-08	1.73973e-06	6.4	11.76	0.25
c101218_g4	4.05652	11.0244	3.95544e-08	1.77494e-06	2336.03	198.47	157.8
c85238_g1	5.77641	1.48003	3.97233e-08	1.78159e-06	6.81	0.99	0.13
c101706_g1	4.42727	3.23904	3.98796e-08	1.78674e-06	15.52	11.38	0.81
c90222_g1	9.11832	0.812716	4.09326e-08	1.81221e-06	1.68	0.09	0
c144_g1	9.11832	0.812716	4.09326e-08	1.81221e-06	4.96	3.36	0
c82896_g1	9.11832	0.812716	4.09326e-08	1.81221e-06	3.58	0.89	0
c96435_g2	9.11832	0.812716	4.09326e-08	1.81221e-06	4.55	0.24	0
c101362_g1	9.11832	0.812716	4.09326e-08	1.81221e-06	2.04	0	0
c88367_g1	9.11832	0.812716	4.09326e-08	1.81221e-06	6.41	1.82	0
c91684_g2	9.11832	0.812716	4.09326e-08	1.81221e-06	4.57	2.12	0
c92047_g3	9.11832	0.812716	4.09326e-08	1.81221e-06	2.27	1.37	0
c85572_g1	9.11832	0.812716	4.09326e-08	1.81221e-06	3.17	1.35	0
c69200_g1	9.11832	0.812716	4.09326e-08	1.81221e-06	8.77	2.34	0
c86111_g2	9.11832	0.812716	4.09326e-08	1.81221e-06	4.77	0.85	0
c126398_g1	9.11832	0.812716	4.09326e-08	1.81221e-06	1.76	0.75	0
c73977_g1	9.11832	0.812716	4.09326e-08	1.81221e-06	2.62	0.19	0
c73317_g1	9.11832	0.812716	4.09326e-08	1.81221e-06	1.86	0.56	0
c77171_g1	9.11832	0.812716	4.09326e-08	1.81221e-06	5.13	0	0
c67715_g1	9.11832	0.812716	4.09326e-08	1.81221e-06	2.68	0.43	0
c78543_g1	9.11832	0.812716	4.09326e-08	1.81221e-06	1.86	0.53	0
c66402_g1	9.11832	0.812716	4.09326e-08	1.81221e-06	1.76	0.06	0
c88603_g1	9.11832	0.812716	4.09326e-08	1.81221e-06	2.57	2.29	0
c33012_g1	4.18442	4.55497	4.37015e-08	1.93182e-06	15.81	13.55	0.98
c100565_g1	4.09026	5.74569	4.57346e-08	2.01756e-06	31.29	15.51	2.06
c88850_g2	9.096	0.791305	4.61803e-08	2.01756e-06	4.48	0.65	0
c84010_g2	9.096	0.791305	4.61803e-08	2.01756e-06	5.8	0.73	0
c77601_g1	9.096	0.791305	4.61803e-08	2.01756e-06	1.86	0.4	0
c67995_g1	9.096	0.791305	4.61803e-08	2.01756e-06	1.19	0.11	0
c95333_g1	9.096	0.791305	4.61803e-08	2.01756e-06	3.57	1.81	0
c67879_g1	9.096	0.791305	4.61803e-08	2.01756e-06	2.27	0.94	0
c91803_g1	9.096	0.791305	4.61803e-08	2.01756e-06	4	0.87	0
c33080_g1	9.096	0.791305	4.61803e-08	2.01756e-06	4.32	1.02	0
c83297_g1	9.096	0.791305	4.61803e-08	2.01756e-06	1.99	0.11	0
c91295_g2	9.096	0.791305	4.61803e-08	2.01756e-06	2.79	0.76	0
c74125_g1	9.096	0.791305	4.61803e-08	2.01756e-06	1.87	0.74	0
c81427_g1	9.096	0.791305	4.61803e-08	2.01756e-06	2.05	1.22	0
c91795_g1	9.096	0.791305	4.61803e-08	2.01756e-06	3.19	0.98	0
c82805_g1	9.096	0.791305	4.61803e-08	2.01756e-06	3.49	0.82	0
c90613_g1	9.096	0.791305	4.61803e-08	2.01756e-06	1.62	0.67	0
c75323_g1	9.096	0.791305	4.61803e-08	2.01756e-06	3.78	1.23	0
c81156_g1	9.096	0.791305	4.61803e-08	2.01756e-06	1.52	1.13	0
c22790_g1	9.096	0.791305	4.61803e-08	2.01756e-06	3.49	0.38	0
c88260_g1	9.096	0.791305	4.61803e-08	2.01756e-06	3.22	0.47	0
c97207_g1	4.1227	4.97643	4.62925e-08	2.02144e-06	18.52	19.69	1.19
c95223_g1	4.04816	6.53913	5.11283e-08	2.22695e-06	69.54	12.43	4.72
c93046_g3	4.37476	3.26624	5.13265e-08	2.23445e-06	4.75	0.2	0.26
c130931_g1	4.45344	2.90637	5.18801e-08	2.24989e-06	18.16	9.16	0.92
c82244_g1	9.07332	0.769576	5.21778e-08	2.24989e-06	2.59	0.14	0
c74710_g1	9.07332	0.769576	5.21778e-08	2.24989e-06	3.25	0.54	0
c74797_g1	9.07332	0.769576	5.21778e-08	2.24989e-06	3.27	1.44	0
c77318_g1	9.07332	0.769576	5.21778e-08	2.24989e-06	2.74	4.68	0
c33569_g1	9.07332	0.769576	5.21778e-08	2.24989e-06	2.1	0.04	0
c64230_g1	9.07332	0.769576	5.21778e-08	2.24989e-06	4.51	1.08	0
c93018_g1	9.07332	0.769576	5.21778e-08	2.24989e-06	1.99	1.13	0
c120307_g1	9.07332	0.769576	5.21778e-08	2.24989e-06	1.95	1.15	0
c97127_g1	9.07332	0.769576	5.21778e-08	2.24989e-06	5.62	1.75	0
c90643_g1	9.07332	0.769576	5.21778e-08	2.24989e-06	3.76	0.83	0
c68846_g2	9.07332	0.769576	5.21778e-08	2.24989e-06	2.22	0.16	0
c82670_g1	9.07332	0.769576	5.21778e-08	2.24989e-06	1.84	1.05	0
c100094_g3	9.07332	0.769576	5.21778e-08	2.24989e-06	13.34	14.94	0
c83915_g1	9.07332	0.769576	5.21778e-08	2.24989e-06	3.52	1.68	0
c85517_g3	9.07332	0.769576	5.21778e-08	2.24989e-06	2.02	0.45	0
c91213_g2	9.07332	0.769576	5.21778e-08	2.24989e-06	5.06	2.04	0
c90148_g1	9.07332	0.769576	5.21778e-08	2.24989e-06	1.78	0.65	0
c100930_g1	4.56198	2.5331	5.24922e-08	2.26232e-06	6.04	9	0.28
c86896_g1	4.01759	8.35904	5.28252e-08	2.27553e-06	255.01	211.85	17.7
c93724_g1	6.36072	1.15105	5.29605e-08	2.27839e-06	5.85	4.87	0.07
c102309_g2	4.00256	8.1811	5.87997e-08	2.51319e-06	146.34	81.29	10.26
c84056_g1	9.05028	0.747518	5.90433e-08	2.51319e-06	2.05	0.5	0
c100219_g1	9.05028	0.747518	5.90433e-08	2.51319e-06	3.59	0.47	0
c86073_g1	9.05028	0.747518	5.90433e-08	2.51319e-06	2.27	1.61	0
c87749_g2	9.05028	0.747518	5.90433e-08	2.51319e-06	5.56	1.66	0
c90138_g1	9.05028	0.747518	5.90433e-08	2.51319e-06	1.57	0.47	0
c80355_g1	9.05028	0.747518	5.90433e-08	2.51319e-06	6.12	0.91	0
c78002_g1	9.05028	0.747518	5.90433e-08	2.51319e-06	2.29	0.38	0
c70238_g1	9.05028	0.747518	5.90433e-08	2.51319e-06	1.52	0.31	0
c82850_g1	9.05028	0.747518	5.90433e-08	2.51319e-06	2.78	0.62	0
c86474_g1	9.05028	0.747518	5.90433e-08	2.51319e-06	2.28	0.21	0
c88634_g2	9.05028	0.747518	5.90433e-08	2.51319e-06	2.24	0.38	0
c78875_g1	9.05028	0.747518	5.90433e-08	2.51319e-06	2.22	0.46	0
c90832_g1	9.05028	0.747518	5.90433e-08	2.51319e-06	2.9	0.65	0
c89705_g1	9.05028	0.747518	5.90433e-08	2.51319e-06	1.83	0.44	0
c86251_g1	9.02686	0.725121	6.69157e-08	2.81487e-06	2.54	0.34	0
c74330_g1	9.02686	0.725121	6.69157e-08	2.81487e-06	2.32	0.48	0
c93733_g1	9.02686	0.725121	6.69157e-08	2.81487e-06	2.26	0.81	0
c85769_g1	9.02686	0.725121	6.69157e-08	2.81487e-06	2.4	1.27	0
c85906_g1	9.02686	0.725121	6.69157e-08	2.81487e-06	1.87	0.42	0
c86198_g1	9.02686	0.725121	6.69157e-08	2.81487e-06	2.62	0.2	0
c61133_g1	9.02686	0.725121	6.69157e-08	2.81487e-06	2.16	0.53	0
c86726_g1	9.02686	0.725121	6.69157e-08	2.81487e-06	1.16	0.4	0
c92854_g1	9.02686	0.725121	6.69157e-08	2.81487e-06	2.21	0.54	0
c17609_g1	9.02686	0.725121	6.69157e-08	2.81487e-06	1.52	0.14	0
c35289_g1	9.02686	0.725121	6.69157e-08	2.81487e-06	1.56	0.56	0
c78229_g1	9.02686	0.725121	6.69157e-08	2.81487e-06	3.57	0.88	0
c89756_g1	9.02686	0.725121	6.69157e-08	2.81487e-06	2.33	1.06	0
c82231_g2	9.02686	0.725121	6.69157e-08	2.81487e-06	2.92	0.44	0
c87948_g2	9.02686	0.725121	6.69157e-08	2.81487e-06	3.96	0.6	0
c87656_g1	9.02686	0.725121	6.69157e-08	2.81487e-06	1.39	0.34	0
c84502_g2	9.02686	0.725121	6.69157e-08	2.81487e-06	2.62	0.25	0
c69865_g1	9.02686	0.725121	6.69157e-08	2.81487e-06	1.86	0.39	0
c89080_g2	9.02686	0.725121	6.69157e-08	2.81487e-06	8.56	9.74	0
c99305_g1	5.67499	1.38281	6.98975e-08	2.936e-06	13.67	19.44	0.28
c94069_g1	4.98234	1.96359	7.09532e-08	2.97599e-06	7.9	23.06	0.27
c80029_g1	5.32951	1.59504	7.56913e-08	3.1468e-06	4.28	0.22	0.11
c63480_g1	9.00306	0.702376	7.59584e-08	3.1468e-06	1.66	0.19	0
c20337_g1	9.00306	0.702376	7.59584e-08	3.1468e-06	2.25	0.17	0
c19968_g1	9.00306	0.702376	7.59584e-08	3.1468e-06	1.55	0.12	0
c98782_g2	9.00306	0.702376	7.59584e-08	3.1468e-06	6	13.3	0
c69743_g1	9.00306	0.702376	7.59584e-08	3.1468e-06	1.71	0.82	0
c83868_g1	9.00306	0.702376	7.59584e-08	3.1468e-06	3.24	0.13	0
c32944_g1	9.00306	0.702376	7.59584e-08	3.1468e-06	1.52	0.12	0
c69426_g1	9.00306	0.702376	7.59584e-08	3.1468e-06	1.54	0.62	0
c92521_g1	9.00306	0.702376	7.59584e-08	3.1468e-06	1.32	1.07	0
c88010_g1	9.00306	0.702376	7.59584e-08	3.1468e-06	1.77	1.13	0
c67622_g1	9.00306	0.702376	7.59584e-08	3.1468e-06	1.3	0.2	0
c71165_g1	9.00306	0.702376	7.59584e-08	3.1468e-06	2.13	0.12	0
c87599_g1	9.00306	0.702376	7.59584e-08	3.1468e-06	2.25	1.26	0
c88254_g1	9.00306	0.702376	7.59584e-08	3.1468e-06	1.54	0.53	0
c78392_g1	9.00306	0.702376	7.59584e-08	3.1468e-06	2.27	0.13	0
c86059_g1	9.00306	0.702376	7.59584e-08	3.1468e-06	1.97	1.37	0
c83825_g1	9.00306	0.702376	7.59584e-08	3.1468e-06	3.73	1.87	0
c69651_g1	9.00306	0.702376	7.59584e-08	3.1468e-06	1.82	0.32	0
c86128_g1	9.00306	0.702376	7.59584e-08	3.1468e-06	2.63	0.15	0
c90402_g1	9.00306	0.702376	7.59584e-08	3.1468e-06	2.22	0.17	0
c83077_g2	9.00306	0.702376	7.59584e-08	3.1468e-06	13.78	0.53	0
c91898_g1	3.95763	8.26564	7.72819e-08	3.19934e-06	221.49	140.77	16.02
c90605_g1	4.70524	1.95301	7.95295e-08	3.28606e-06	4.15	10.07	0.17
c98470_g1	4.03376	4.85319	7.99412e-08	3.30149e-06	25.58	52.8	1.75
c93454_g1	4.09033	4.23119	8.21134e-08	3.38795e-06	34.96	47.95	2.3
c97545_g1	4.37752	2.83439	8.26516e-08	3.40363e-06	9.68	0.13	0.52
c90400_g1	4.09044	4.16606	8.34727e-08	3.43579e-06	15.53	10.87	1.02
c93267_g1	8.97886	0.679271	8.63636e-08	3.51944e-06	4	1.25	0
c69907_g1	8.97886	0.679271	8.63636e-08	3.51944e-06	1.69	0.3	0
c75735_g2	8.97886	0.679271	8.63636e-08	3.51944e-06	3.06	0.42	0
c93094_g1	8.97886	0.679271	8.63636e-08	3.51944e-06	2.07	1.83	0
c84823_g1	8.97886	0.679271	8.63636e-08	3.51944e-06	3.42	1.14	0
c91444_g2	8.97886	0.679271	8.63636e-08	3.51944e-06	5.89	3.23	0
c82787_g1	8.97886	0.679271	8.63636e-08	3.51944e-06	1.85	0.91	0
c88204_g1	8.97886	0.679271	8.63636e-08	3.51944e-06	2.45	0.58	0
c90212_g3	8.97886	0.679271	8.63636e-08	3.51944e-06	5.44	3.09	0
c125572_g1	8.97886	0.679271	8.63636e-08	3.51944e-06	1.54	0.18	0
c70252_g1	8.97886	0.679271	8.63636e-08	3.51944e-06	5.63	2.32	0
c86398_g2	8.97886	0.679271	8.63636e-08	3.51944e-06	1.4	0.41	0
c74660_g2	8.97886	0.679271	8.63636e-08	3.51944e-06	7.85	15.24	0
c59975_g1	8.97886	0.679271	8.63636e-08	3.51944e-06	1.76	0.34	0
c73928_g1	8.97886	0.679271	8.63636e-08	3.51944e-06	2.13	1.08	0
c38436_g1	8.97886	0.679271	8.63636e-08	3.51944e-06	1.41	0.28	0
c87576_g1	8.97886	0.679271	8.63636e-08	3.51944e-06	4.69	1.47	0
c87237_g1	8.97886	0.679271	8.63636e-08	3.51944e-06	2.28	1.38	0
c95504_g1	4.04232	4.73614	8.64362e-08	3.52073e-06	14.89	14.51	1.01
c90870_g1	6.27009	1.06428	8.6925e-08	3.53896e-06	1.7	0.48	0.02
c22074_g1	5.30331	1.57001	8.75526e-08	3.56283e-06	19.44	2.27	0.53
c92367_g1	3.96411	6.3762	8.77486e-08	3.56912e-06	50.11	549.37	3.61
c84735_g1	3.99686	5.10714	9.0566e-08	3.68198e-06	34.53	38.4	2.43
c100985_g2	3.99553	5.13823	9.13603e-08	3.71252e-06	43.61	18.14	3.07
c99371_g3	4.17352	3.4093	9.21578e-08	3.74139e-06	14.89	14.53	0.92
c98549_g1	3.93669	7.21391	9.3454e-08	3.79222e-06	107.31	58.87	7.87
c79856_g1	5.29003	1.55733	9.42384e-08	3.82225e-06	15.65	9.05	0.43
c95741_g1	3.92316	8.28586	9.5161e-08	3.85764e-06	232.31	177	17.21
c90645_g1	5.0778	1.74698	9.52005e-08	3.85764e-06	7.69	20.46	0.25
c94185_g1	4.14739	3.55302	9.88883e-08	3.99391e-06	21.11	29.95	1.33
c95334_g1	4.06228	4.07122	1.01321e-07	4.09024e-06	14.58	8.46	0.98
c92911_g1	4.38185	2.62002	1.06062e-07	4.27761e-06	6.18	14.52	0.33
c88142_g1	3.98745	4.97906	1.06224e-07	4.28215e-06	25.19	13.3	1.78
c100256_g1	4.90999	1.8946	1.06399e-07	4.2872e-06	5.8	5.13	0.21
c96048_g1	8.95425	0.655795	1.12212e-07	4.45057e-06	3.69	1.47	0
c91892_g1	8.95425	0.655795	1.12212e-07	4.45057e-06	3.59	1.15	0
c55141_g1	8.95425	0.655795	1.12212e-07	4.45057e-06	2.8	0.17	0
c77007_g1	8.95425	0.655795	1.12212e-07	4.45057e-06	8.48	2.88	0
c42734_g1	8.95425	0.655795	1.12212e-07	4.45057e-06	2.74	0.27	0
c74189_g3	8.95425	0.655795	1.12212e-07	4.45057e-06	2.06	0.04	0
c87170_g7	8.95425	0.655795	1.12212e-07	4.45057e-06	4.8	0.19	0
c73886_g1	8.95425	0.655795	1.12212e-07	4.45057e-06	2.47	1.33	0
c17761_g1	8.95425	0.655795	1.12212e-07	4.45057e-06	2.1	2.01	0
c81113_g1	8.95425	0.655795	1.12212e-07	4.45057e-06	1.87	1.01	0
c94581_g2	8.95425	0.655795	1.12212e-07	4.45057e-06	3.75	2.2	0
c84215_g2	8.95425	0.655795	1.12212e-07	4.45057e-06	2.55	0.41	0
c90278_g1	8.95425	0.655795	1.12212e-07	4.45057e-06	2.28	0.45	0
c100711_g5	8.95425	0.655795	1.12212e-07	4.45057e-06	6.12	2.44	0
c36714_g1	8.95425	0.655795	1.12212e-07	4.45057e-06	2.78	1	0
c89710_g1	8.95425	0.655795	1.12212e-07	4.45057e-06	2.61	0.31	0
c67320_g1	8.95425	0.655795	1.12212e-07	4.45057e-06	2.72	0.49	0
c77880_g1	8.95425	0.655795	1.12212e-07	4.45057e-06	3.02	1.44	0
c62429_g1	8.95425	0.655795	1.12212e-07	4.45057e-06	2.92	2.04	0
c84276_g1	8.95425	0.655795	1.12212e-07	4.45057e-06	2.69	0	0
c81095_g1	8.95425	0.655795	1.12212e-07	4.45057e-06	3.07	0.43	0
c88850_g1	8.95425	0.655795	1.12212e-07	4.45057e-06	3.93	1.88	0
c90678_g3	8.95425	0.655795	1.12212e-07	4.45057e-06	1.51	0.54	0
c88463_g1	8.95425	0.655795	1.12212e-07	4.45057e-06	4.07	0.73	0
c97550_g1	8.95425	0.655795	1.12212e-07	4.45057e-06	1.5	0.78	0
c78219_g1	8.95425	0.655795	1.12212e-07	4.45057e-06	1.83	0.07	0
c51634_g1	8.95425	0.655795	1.12212e-07	4.45057e-06	2.7	0.54	0
c64878_g1	8.95425	0.655795	1.12212e-07	4.45057e-06	1.68	0.1	0
c93101_g2	8.95425	0.655795	1.12212e-07	4.45057e-06	2.19	3.72	0
c78280_g1	8.95425	0.655795	1.12212e-07	4.45057e-06	1.9	0.27	0
c99660_g1	8.95425	0.655795	1.12212e-07	4.45057e-06	3.52	4.99	0
c92101_g1	3.9722	4.85404	1.16461e-07	4.61697e-06	22.31	6.33	1.6
c97115_g2	4.2955	2.85478	1.17622e-07	4.66086e-06	7.21	1.24	0.41
c95310_g1	4.50705	2.16713	1.23056e-07	4.87171e-06	6.54	3.85	0.32
c78076_g1	8.92921	0.631935	1.28242e-07	4.98979e-06	2.74	0.22	0
c79595_g1	8.92921	0.631935	1.28242e-07	4.98979e-06	2.22	0.68	0
c69613_g1	8.92921	0.631935	1.28242e-07	4.98979e-06	1.73	0	0
c84346_g2	8.92921	0.631935	1.28242e-07	4.98979e-06	1.76	0.32	0
c85154_g1	8.92921	0.631935	1.28242e-07	4.98979e-06	1.35	0.22	0
c86058_g1	8.92921	0.631935	1.28242e-07	4.98979e-06	3.23	0.52	0
c89308_g1	8.92921	0.631935	1.28242e-07	4.98979e-06	4.94	2.41	0
c32955_g1	8.92921	0.631935	1.28242e-07	4.98979e-06	2.63	0.32	0
c85328_g1	8.92921	0.631935	1.28242e-07	4.98979e-06	3.31	0.81	0
c79342_g2	8.92921	0.631935	1.28242e-07	4.98979e-06	1.3	0.08	0
c82078_g1	8.92921	0.631935	1.28242e-07	4.98979e-06	2.6	0.69	0
c75100_g1	8.92921	0.631935	1.28242e-07	4.98979e-06	2.63	0.37	0
c92720_g1	8.92921	0.631935	1.28242e-07	4.98979e-06	2.73	4.55	0
c95603_g3	8.92921	0.631935	1.28242e-07	4.98979e-06	4.63	3.76	0
c85228_g3	8.92921	0.631935	1.28242e-07	4.98979e-06	1.62	0.13	0
c77440_g1	8.92921	0.631935	1.28242e-07	4.98979e-06	1.96	0.56	0
c21307_g1	8.92921	0.631935	1.28242e-07	4.98979e-06	1.62	0.76	0
c85749_g1	8.92921	0.631935	1.28242e-07	4.98979e-06	2.25	0	0
c92915_g1	8.92921	0.631935	1.28242e-07	4.98979e-06	3.22	1.17	0
c33277_g1	8.92921	0.631935	1.28242e-07	4.98979e-06	2.96	0.48	0
c93365_g2	8.92921	0.631935	1.28242e-07	4.98979e-06	2.25	0.41	0
c65582_g1	8.92921	0.631935	1.28242e-07	4.98979e-06	1.92	0.39	0
c72757_g1	8.92921	0.631935	1.28242e-07	4.98979e-06	2.97	0.54	0
c86127_g2	8.92921	0.631935	1.28242e-07	4.98979e-06	2.1	0.34	0
c32354_g1	8.92921	0.631935	1.28242e-07	4.98979e-06	1.76	0.21	0
c19463_g1	8.92921	0.631935	1.28242e-07	4.98979e-06	1.76	0.43	0
c44337_g1	8.92921	0.631935	1.28242e-07	4.98979e-06	2.08	0.34	0
c17205_g1	8.92921	0.631935	1.28242e-07	4.98979e-06	2.31	0.09	0
c91999_g1	8.92921	0.631935	1.28242e-07	4.98979e-06	1.36	0.86	0
c13970_g1	8.92921	0.631935	1.28242e-07	4.98979e-06	5.94	1.81	0
c69704_g1	8.92921	0.631935	1.28242e-07	4.98979e-06	1.58	0.19	0
c83427_g1	8.92921	0.631935	1.28242e-07	4.98979e-06	1.61	0.33	0
c88363_g2	8.92921	0.631935	1.28242e-07	4.98979e-06	1.9	0.23	0
c95928_g1	4.19881	3.17294	1.37646e-07	5.35084e-06	9.4	6.47	0.57
c97501_g1	4.0672	3.72067	1.42203e-07	5.52301e-06	11.74	10.92	0.78
c101245_g3	4.24656	2.90029	1.44571e-07	5.61246e-06	17	11.58	1
c100711_g3	6.19325	0.990948	1.464e-07	5.63148e-06	4.11	0.46	0.06
c97115_g1	6.19325	0.990948	1.464e-07	5.63148e-06	4.45	0.85	0.06
c18018_g1	8.90373	0.60768	1.46828e-07	5.63148e-06	3.31	1.44	0
c80562_g1	8.90373	0.60768	1.46828e-07	5.63148e-06	3.76	0.93	0
c87451_g1	8.90373	0.60768	1.46828e-07	5.63148e-06	3.29	1.56	0
c93990_g1	8.90373	0.60768	1.46828e-07	5.63148e-06	2.35	1.55	0
c48942_g1	8.90373	0.60768	1.46828e-07	5.63148e-06	5.83	0.48	0
c69995_g1	8.90373	0.60768	1.46828e-07	5.63148e-06	1.27	0.31	0
c8169_g1	8.90373	0.60768	1.46828e-07	5.63148e-06	6.4	7.01	0
c96699_g2	8.90373	0.60768	1.46828e-07	5.63148e-06	3.09	1.85	0
c72067_g1	8.90373	0.60768	1.46828e-07	5.63148e-06	3.04	0.44	0
c90818_g1	8.90373	0.60768	1.46828e-07	5.63148e-06	2.51	0.52	0
c95163_g2	8.90373	0.60768	1.46828e-07	5.63148e-06	3.46	3.5	0
c89091_g1	8.90373	0.60768	1.46828e-07	5.63148e-06	3.58	0.59	0
c86111_g1	8.90373	0.60768	1.46828e-07	5.63148e-06	4.58	0.57	0
c36289_g1	8.90373	0.60768	1.46828e-07	5.63148e-06	2.76	0.4	0
c56102_g1	8.90373	0.60768	1.46828e-07	5.63148e-06	2.73	0.68	0
c83476_g1	8.90373	0.60768	1.46828e-07	5.63148e-06	3.81	0.24	0
c82190_g1	8.90373	0.60768	1.46828e-07	5.63148e-06	2.04	1.1	0
c82769_g1	8.90373	0.60768	1.46828e-07	5.63148e-06	2.31	0.14	0
c85115_g1	8.90373	0.60768	1.46828e-07	5.63148e-06	4.79	0.69	0
c70249_g1	8.90373	0.60768	1.46828e-07	5.63148e-06	2.95	3.28	0
c87930_g2	8.90373	0.60768	1.46828e-07	5.63148e-06	3.98	1.23	0
c72953_g1	8.90373	0.60768	1.46828e-07	5.63148e-06	4.61	0.57	0
c78257_g1	8.90373	0.60768	1.46828e-07	5.63148e-06	1.88	0.47	0
c95322_g1	3.84519	8.60654	1.48067e-07	5.67647e-06	423.8	104.59	33.14
c91518_g1	5.22171	1.49221	1.48273e-07	5.67842e-06	4.3	1.93	0.12
c86450_g1	4.2412	2.89525	1.49017e-07	5.70021e-06	14.49	27.17	0.85
c21995_g1	8.87779	0.583015	1.6842e-07	6.36323e-06	2.47	0.67	0
c90306_g1	8.87779	0.583015	1.6842e-07	6.36323e-06	1.39	0.7	0
c88262_g1	8.87779	0.583015	1.6842e-07	6.36323e-06	3.04	1.09	0
c13132_g1	8.87779	0.583015	1.6842e-07	6.36323e-06	2.44	0.56	0
c97135_g1	8.87779	0.583015	1.6842e-07	6.36323e-06	1.8	14.12	0
c76791_g1	8.87779	0.583015	1.6842e-07	6.36323e-06	1.91	0.12	0
c77334_g1	8.87779	0.583015	1.6842e-07	6.36323e-06	1.58	2.33	0
c83835_g1	8.87779	0.583015	1.6842e-07	6.36323e-06	2.44	0.67	0
c93389_g1	8.87779	0.583015	1.6842e-07	6.36323e-06	3.03	4.27	0
c67811_g1	8.87779	0.583015	1.6842e-07	6.36323e-06	2.39	0.6	0
c95369_g1	8.87779	0.583015	1.6842e-07	6.36323e-06	3.83	0.4	0
c88959_g1	8.87779	0.583015	1.6842e-07	6.36323e-06	2.28	0.62	0
c52014_g1	8.87779	0.583015	1.6842e-07	6.36323e-06	3.1	0.78	0
c92477_g1	8.87779	0.583015	1.6842e-07	6.36323e-06	3.9	3.2	0
c85821_g1	8.87779	0.583015	1.6842e-07	6.36323e-06	2.93	0.31	0
c109918_g1	8.87779	0.583015	1.6842e-07	6.36323e-06	1.74	0.55	0
c76249_g1	8.87779	0.583015	1.6842e-07	6.36323e-06	1.87	0.16	0
c89485_g2	8.87779	0.583015	1.6842e-07	6.36323e-06	2.67	0.22	0
c97918_g1	8.87779	0.583015	1.6842e-07	6.36323e-06	3.36	2.33	0
c75588_g1	8.87779	0.583015	1.6842e-07	6.36323e-06	2.31	0.29	0
c93196_g4	8.87779	0.583015	1.6842e-07	6.36323e-06	3.63	4.51	0
c78176_g1	8.87779	0.583015	1.6842e-07	6.36323e-06	2.36	0.8	0
c101122_g1	4.3021	2.54472	1.72783e-07	6.51948e-06	4.86	1.52	0.27
c87072_g1	6.15323	0.952848	1.81762e-07	6.85526e-06	3.57	2.5	0.05
c73960_g1	8.85137	0.557926	1.93558e-07	7.17748e-06	3.39	0.22	0
c87471_g1	8.85137	0.557926	1.93558e-07	7.17748e-06	2.22	0.14	0
c68043_g1	8.85137	0.557926	1.93558e-07	7.17748e-06	1.84	0.32	0
c32013_g1	8.85137	0.557926	1.93558e-07	7.17748e-06	3.98	1.62	0
c88833_g1	8.85137	0.557926	1.93558e-07	7.17748e-06	2.26	0.44	0
c98628_g3	8.85137	0.557926	1.93558e-07	7.17748e-06	3.74	1.44	0
c76329_g2	8.85137	0.557926	1.93558e-07	7.17748e-06	1.51	0.52	0
c32187_g1	8.85137	0.557926	1.93558e-07	7.17748e-06	2.93	0.5	0
c82902_g1	8.85137	0.557926	1.93558e-07	7.17748e-06	2.32	0.95	0
c92351_g1	8.85137	0.557926	1.93558e-07	7.17748e-06	2.8	3.84	0
c79938_g2	8.85137	0.557926	1.93558e-07	7.17748e-06	1.28	0.39	0
c89022_g1	8.85137	0.557926	1.93558e-07	7.17748e-06	4.95	0.53	0
c51796_g1	8.85137	0.557926	1.93558e-07	7.17748e-06	2.13	0.23	0
c87673_g1	8.85137	0.557926	1.93558e-07	7.17748e-06	2.03	1.87	0
c37738_g1	8.85137	0.557926	1.93558e-07	7.17748e-06	2.18	0.09	0
c102969_g1	8.85137	0.557926	1.93558e-07	7.17748e-06	0.92	8.02	0
c76050_g1	8.85137	0.557926	1.93558e-07	7.17748e-06	4.54	2.04	0
c96851_g1	8.85137	0.557926	1.93558e-07	7.17748e-06	2.45	2.73	0
c97813_g3	8.85137	0.557926	1.93558e-07	7.17748e-06	6.9	5.47	0
c78048_g1	8.85137	0.557926	1.93558e-07	7.17748e-06	3.14	0.2	0
c81669_g1	8.85137	0.557926	1.93558e-07	7.17748e-06	1.74	0.04	0
c81558_g2	8.85137	0.557926	1.93558e-07	7.17748e-06	1.35	0.2	0
c81829_g1	8.85137	0.557926	1.93558e-07	7.17748e-06	2.83	0.24	0
c77776_g1	8.85137	0.557926	1.93558e-07	7.17748e-06	5.05	3.24	0
c108998_g1	8.85137	0.557926	1.93558e-07	7.17748e-06	1.85	0.2	0
c92434_g1	8.85137	0.557926	1.93558e-07	7.17748e-06	1.76	1.47	0
c23592_g1	8.85137	0.557926	1.93558e-07	7.17748e-06	4.64	1.79	0
c91818_g1	8.85137	0.557926	1.93558e-07	7.17748e-06	7.67	2.79	0
c72095_g1	8.85137	0.557926	1.93558e-07	7.17748e-06	5.54	2.49	0
c85397_g1	8.85137	0.557926	1.93558e-07	7.17748e-06	1.77	0.27	0
c62833_g1	8.85137	0.557926	1.93558e-07	7.17748e-06	1.94	0.25	0
c31674_g1	8.85137	0.557926	1.93558e-07	7.17748e-06	3.9	0.25	0
c90426_g1	8.85137	0.557926	1.93558e-07	7.17748e-06	1.17	0.73	0
c89571_g1	8.85137	0.557926	1.93558e-07	7.17748e-06	2.56	0.38	0
c86208_g1	8.85137	0.557926	1.93558e-07	7.17748e-06	4.29	7.72	0
c81777_g1	8.85137	0.557926	1.93558e-07	7.17748e-06	1.7	0.29	0
c82026_g1	3.83041	6.32855	1.94174e-07	7.19723e-06	71.65	38.98	5.66
c126641_g1	6.1328	0.933418	2.02888e-07	7.50085e-06	4.77	1.1	0.07
c78308_g1	6.1328	0.933418	2.02888e-07	7.50085e-06	2.91	0.29	0.04
c101037_g1	4.33287	2.31637	2.08609e-07	7.70244e-06	4.01	0.62	0.22
c97834_g2	3.79344	8.35605	2.09366e-07	7.72706e-06	425.74	252.46	34.51
c81233_g1	3.87169	4.75992	2.13717e-07	7.88425e-06	57.54	60.04	4.41
c94546_g1	4.12157	3.10024	2.1855e-07	8.05911e-06	12.39	11.41	0.79
c98135_g3	5.15001	1.42405	2.19866e-07	8.08727e-06	8.8	4.26	0.27
c97265_g1	3.84151	5.37156	2.21423e-07	8.08727e-06	62.12	72.93	4.87
c92330_g1	8.82447	0.5324	2.22885e-07	8.08727e-06	3.92	1.54	0
c115461_g1	8.82447	0.5324	2.22885e-07	8.08727e-06	2.3	0.05	0
c92550_g1	8.82447	0.5324	2.22885e-07	8.08727e-06	2.69	0.29	0
c74863_g1	8.82447	0.5324	2.22885e-07	8.08727e-06	1.09	0.17	0
c87960_g2	8.82447	0.5324	2.22885e-07	8.08727e-06	2.4	0.31	0
c90678_g2	8.82447	0.5324	2.22885e-07	8.08727e-06	1.15	0.3	0
c87179_g1	8.82447	0.5324	2.22885e-07	8.08727e-06	4.03	5.55	0
c80702_g1	8.82447	0.5324	2.22885e-07	8.08727e-06	2.51	0.16	0
c61841_g1	8.82447	0.5324	2.22885e-07	8.08727e-06	2.71	0.24	0
c80155_g1	8.82447	0.5324	2.22885e-07	8.08727e-06	2.51	0.16	0
c125667_g1	8.82447	0.5324	2.22885e-07	8.08727e-06	1.4	0.18	0
c83927_g1	8.82447	0.5324	2.22885e-07	8.08727e-06	3.45	1.81	0
c85771_g1	8.82447	0.5324	2.22885e-07	8.08727e-06	1.25	0.11	0
[truncated: 1,763 more rows]

## Sheet: Supplemental Table 4 (B2)
Supplemental Table 4 (B2). compared to leaves, down- regulated genes in red fruits
id	logFC	logCPM	PValue	FDR	GJRF_RSEM	GJGF_RSEM	GJL_RSEM
c130721_g1	-14.8461	6.49562	1.43835e-24	4.58499e-21	0	0.07	78.31
c97575_g1	-11.4124	6.31596	5.46786e-23	1.00128e-19	0.03	0.04	107.67
c74601_g1	-13.2534	4.90793	8.28904e-20	7.6711e-17	0	27.25	119.28
c77667_g1	-7.9523	8.37495	4.71617e-19	3.62417e-16	8.93	33.64	2492.81
c77667_g2	-8.01131	7.62224	6.4163e-19	4.71993e-16	2.88	12.76	839.23
c93023_g1	-7.84782	8.3796	1.02119e-18	6.92055e-16	1.85	0.23	479.18
c89680_g1	-8.39284	6.1616	1.3017e-18	8.75261e-16	0.49	6.93	189.52
c98727_g2	-7.68549	8.3433	2.76419e-18	1.71155e-15	1.44	1	332.88
c91059_g2	-12.3964	4.05675	2.84232e-17	1.37432e-14	0	0.19	28.76
c109584_g1	-9.48905	4.40161	2.9239e-17	1.40587e-14	0.05	0.12	46.3
c102167_g2	-12.2547	3.91636	7.43161e-17	3.16642e-14	0	0.02	12.57
c94421_g1	-7.72332	5.30738	2.20087e-16	8.49426e-14	0.18	0.32	42.41
c103442_g1	-8.11649	3.95812	3.59734e-15	1.06396e-12	0.04	0.27	13.99
c100582_g2	-7.25343	4.84216	5.36729e-15	1.52458e-12	0.12	0.42	20.95
c82470_g1	-6.48212	8.9403	5.97209e-15	1.67375e-12	7.43	2.27	747.16
c101133_g1	-11.6028	3.2724	6.00915e-15	1.67375e-12	0	0.09	16.32
c99814_g3	-11.5201	3.19102	1.02693e-14	2.71952e-12	0	0	17.2
c102167_g1	-8.60787	3.53037	1.12819e-14	2.95138e-12	0.02	0.02	7.47
c95975_g1	-11.494	3.16532	1.23587e-14	3.14696e-12	0	0	14.34
c86481_g1	-6.72033	5.39766	1.39382e-14	3.47856e-12	0.54	1.66	64.29
c94996_g1	-7.85091	3.69627	2.13162e-14	5.02636e-12	0.12	0.07	32.11
c94084_g1	-11.3805	3.05364	2.61193e-14	5.91582e-12	0	0	34.52
c95263_g1	-6.9119	4.69361	3.09084e-14	6.94567e-12	0.2	0.38	27.67
c94579_g1	-8.45396	3.37887	3.15927e-14	7.08096e-12	0.05	0	23.77
c102707_g5	-11.3223	2.99646	3.82438e-14	8.35412e-12	0	0	25.57
c89279_g1	-11.2213	2.8973	7.5517e-14	1.51152e-11	0	0.06	16.13
c100037_g3	-6.41083	5.27111	8.07979e-14	1.59863e-11	1.03	0.91	99.09
c102792_g1	-7.64411	3.49285	8.56321e-14	1.68652e-11	0.06	0.29	13.33
c95651_g2	-7.04908	3.85683	1.05878e-13	2.04778e-11	0.34	0	51.32
c94332_g2	-8.23326	3.16205	1.36525e-13	2.55441e-11	0.06	5.68	22.91
c95425_g1	-8.1555	3.08579	2.29843e-13	4.07456e-11	0.05	0	16.78
c83291_g1	-7.14489	3.5539	2.40276e-13	4.22038e-11	0.19	0.37	31.64
c103116_g2	-6.21072	5.44259	2.42885e-13	4.2575e-11	0.32	0.85	26.57
c103478_g1	-11.0423	2.72191	2.47722e-13	4.31593e-11	0	4.51	14.84
c100729_g1	-11.0215	2.7016	2.7617e-13	4.75382e-11	0	0.31	9.06
c90008_g1	-5.89985	7.96997	3.15894e-13	5.38377e-11	4.69	15.17	314.91
c88567_g1	-7.09201	3.50204	3.42012e-13	5.78309e-11	0.27	1.34	42.47
c87379_g1	-10.9629	2.64423	4.15732e-13	6.96125e-11	0	2.14	30.32
c87964_g1	-10.9299	2.61195	5.03529e-13	8.2078e-11	0	0	15.97
c97392_g1	-5.76259	8.77358	7.05177e-13	1.11567e-10	20.3	40.54	1239.37
c103011_g1	-10.8731	2.55648	7.47116e-13	1.16489e-10	0	0	7.89
c95115_g1	-5.71527	9.18759	9.17741e-13	1.398e-10	34.56	166.44	2041.62
c102964_g1	-10.814	2.49879	1.08049e-12	1.63434e-10	0	15.32	10.16
c101086_g1	-7.91241	2.84789	1.11832e-12	1.68564e-10	0.04	0.1	13.3
c102652_g7	-7.90292	2.83863	1.19479e-12	1.7791e-10	0.01	0.05	4.48
c103382_g1	-6.90028	3.31431	1.2056e-12	1.7921e-10	0.04	0.28	5.37
c86316_g2	-10.7958	2.48102	1.22566e-12	1.81253e-10	0	0.14	5.79
c85974_g1	-5.89792	5.42851	1.26441e-12	1.86342e-10	2.88	2.47	194.08
c96078_g5	-10.7835	2.46905	1.33432e-12	1.95307e-10	0	0.86	9.03
c95549_g1	-6.50837	3.63705	1.40107e-12	2.04037e-10	0.14	0.26	14.85
c96717_g1	-7.84465	2.78173	1.73295e-12	2.49833e-10	0.06	0.07	16.83
c87596_g1	-5.7409	5.64649	2.26436e-12	3.18442e-10	0.99	1.28	59.97
c100555_g1	-10.688	2.37596	2.4697e-12	3.43392e-10	0	0	12.48
c90304_g1	-6.2412	4.03463	2.72114e-12	3.7472e-10	0.54	0	46.35
c85297_g1	-5.83728	4.86691	2.86803e-12	3.91813e-10	0.78	0.05	50.33
c70296_g1	-10.6547	2.34354	3.10652e-12	4.20392e-10	0	1.59	13.28
c89543_g1	-6.7184	3.13672	3.98502e-12	5.3175e-10	0.17	0.13	20.76
c103518_g5	-6.36125	3.74788	4.04796e-12	5.39312e-10	0.12	0.27	11.01
c99171_g2	-7.65986	2.60165	5.79109e-12	7.39498e-10	0.03	0.16	8.51
c100149_g1	-6.64279	3.06304	6.56087e-12	8.27968e-10	0.07	0.38	8.31
c88248_g1	-5.70826	4.74087	6.76702e-12	8.46536e-10	0.44	0.78	26
c102390_g1	-5.71613	4.59003	8.32116e-12	1.0173e-09	1.14	0.77	67.56
c97272_g1	-6.91739	2.78229	1.00973e-11	1.21135e-09	0.05	0.03	7.34
c100401_g1	-5.54228	5.23159	1.096e-11	1.30289e-09	1.65	13.31	86.83
c100329_g1	-10.3972	2.0935	1.63784e-11	1.85723e-09	0	2.75	7.53
c99299_g2	-5.45443	5.14599	1.96527e-11	2.20241e-09	0.92	0.85	45.4
c102258_g3	-6.10434	3.24322	1.98243e-11	2.21587e-09	0.08	0.52	6.29
c99758_g4	-5.44065	5.17949	2.02902e-11	2.265e-09	1.29	1.25	63.01
c99802_g1	-10.3313	2.02968	2.42199e-11	2.65546e-09	0	18.67	3.97
c102838_g10	-10.3228	2.0215	2.56446e-11	2.77281e-09	0	12.96	5.65
c114768_g1	-10.3228	2.0215	2.56446e-11	2.77281e-09	0	0	7.12
c100379_g2	-10.3143	2.01327	2.7162e-11	2.92219e-09	0	0	9.77
c97649_g1	-7.42155	2.37025	2.73433e-11	2.93802e-09	0.03	0.18	6.73
c88779_g1	-10.3058	2.00499	2.87788e-11	3.06928e-09	0	1.81	3.79
c93471_g4	-7.36739	2.31781	3.77613e-11	3.94418e-09	0.07	9.93	13.58
c92911_g2	-10.2622	1.96289	3.86235e-11	4.02935e-09	0	0	13.8
c100050_g7	-10.2533	1.95432	4.10077e-11	4.25743e-09	0	12	7.03
c73590_g1	-10.2444	1.94569	4.35548e-11	4.4733e-09	0	7.24	17.83
c102017_g3	-5.42216	4.67136	4.52402e-11	4.64087e-09	1.09	19.66	52.67
c95681_g1	-6.68012	2.5521	4.79202e-11	4.86362e-09	0.11	0.95	13.29
c97159_g4	-5.09912	9.99254	4.97267e-11	4.9998e-09	53.12	8.44	2046.63
c97711_g1	-6.07254	2.90385	6.57106e-11	6.4487e-09	0.11	0.7	8.61
c88772_g1	-10.171	1.87478	6.71092e-11	6.57098e-09	0	0.09	5.73
c94963_g1	-6.04003	2.8724	7.95457e-11	7.65801e-09	0.1	0.26	7.49
c94826_g1	-5.37108	4.2545	8.02309e-11	7.70673e-09	0.42	0.31	19.66
c99028_g1	-6.59563	2.4704	8.18733e-11	7.7949e-09	0.07	0.11	7.5
c103478_g2	-5.30129	4.67819	8.23712e-11	7.82499e-09	1.38	20.12	61.36
c92064_g1	-5.05	7.72988	8.37938e-11	7.95135e-09	8.28	12.23	308.31
c96537_g2	-6.58315	2.45834	8.91378e-11	8.39368e-09	0.31	0.36	35.14
c92243_g4	-5.51199	3.77391	1.06628e-10	9.84674e-09	1.05	2.97	54.22
c99593_g1	-6.21288	2.64606	1.07908e-10	9.95422e-09	0.09	0.07	8.09
c91495_g1	-6.53858	2.41532	1.15542e-10	1.0613e-08	0.04	11.99	4.08
c77221_g1	-5.41876	3.91994	1.17048e-10	1.07398e-08	0.31	0.64	15.13
c3728_g1	-10.0634	1.77118	1.28798e-10	1.1632e-08	0	0	3.51
c97760_g1	-10.0634	1.77118	1.28798e-10	1.1632e-08	0	0.06	7.91
c99491_g2	-5.22931	4.54771	1.43733e-10	1.28995e-08	0.79	0.48	33.5
c100290_g5	-5.80278	3.2045	1.54345e-10	1.36526e-08	0.12	8.52	7.49
c102757_g1	-6.4926	2.37097	1.57763e-10	1.38172e-08	0.05	0	5.54
c82341_g1	-10.0326	1.74158	1.57971e-10	1.38172e-08	0	0.03	3.94
c89381_g2	-10.0326	1.74158	1.57971e-10	1.38172e-08	0	0	5.5
c93471_g3	-10.0117	1.72149	1.81432e-10	1.55841e-08	0	8.51	9.7
c93712_g1	-5.19721	4.24446	1.91353e-10	1.64199e-08	1.25	1.98	51.98
c90471_g1	-7.11142	2.07075	1.91751e-10	1.64377e-08	0.11	1.36	18.53
c99334_g3	-5.88129	2.71919	2.19326e-10	1.85429e-08	0.07	0	4.7
c95007_g1	-5.50115	3.48056	2.2101e-10	1.8667e-08	0.18	0.27	9.18
c40355_g1	-9.97984	1.69084	2.24133e-10	1.882e-08	0	0.26	4.95
c91428_g2	-5.63199	3.25455	2.4524e-10	2.03736e-08	0.17	0.72	9.89
c102335_g1	-5.33926	3.72981	2.50508e-10	2.07712e-08	0.41	20.52	18.88
c101818_g2	-9.95816	1.67003	2.58701e-10	2.12256e-08	0	0.25	9.41
c101927_g1	-5.71837	3.12289	2.67796e-10	2.19509e-08	0.25	0.95	14.91
c101547_g1	-6.39598	2.27794	2.89036e-10	2.34683e-08	0.09	0.2	8.83
c89820_g1	-6.38883	2.27105	3.03286e-10	2.43271e-08	0.1	0.11	9.59
c87707_g1	-4.9374	5.56454	3.16263e-10	2.53443e-08	1.99	1.62	68.72
c90871_g1	-7.03531	1.99756	3.18986e-10	2.55387e-08	0.04	0	6.43
c97033_g1	-4.87844	6.16383	3.44636e-10	2.73365e-08	1.84	12.83	60.96
c97664_g5	-9.90251	1.61665	3.4684e-10	2.73365e-08	0	0	7.77
c95919_g1	-5.21907	3.83195	3.49217e-10	2.74735e-08	0.48	0.72	20.36
c99834_g2	-7.00015	1.96379	4.03401e-10	3.11666e-08	0.17	29.32	26.6
c103518_g4	-5.1922	3.80605	4.12813e-10	3.18366e-08	0.18	0.11	7.62
c100499_g2	-5.64959	3.05649	4.163e-10	3.20767e-08	0.27	0.58	15.81
c92681_g1	-5.62919	2.78397	4.20515e-10	3.23725e-08	0.18	0.8	10.36
c99972_g15	-6.33027	2.21479	4.27608e-10	3.28891e-08	0.05	5.21	4.76
c102644_g1	-9.86806	1.58363	4.34651e-10	3.31054e-08	0	2.33	5.15
c96454_g3	-5.05301	4.17832	4.37088e-10	3.32616e-08	1.92	5.22	72.09
c92926_g1	-4.97406	4.68049	4.50243e-10	3.42324e-08	1.08	1.5	38.35
c92802_g1	-4.77961	6.63035	5.66114e-10	4.17871e-08	2.4	5.48	74.07
c92008_g1	-5.49598	3.12334	5.88579e-10	4.33303e-08	0.5	0.33	26
c100509_g1	-4.94829	4.5052	6.40452e-10	4.67927e-08	0.4	0.54	14.05
c103473_g1	-4.76157	6.59117	6.4464e-10	4.70188e-08	2.34	6.89	71.32
c86415_g1	-6.91775	1.88478	6.56361e-10	4.77523e-08	0.09	0	13.51
c99905_g1	-6.25357	2.1412	7.1363e-10	5.14837e-08	0.11	22.67	9.99
c94760_g4	-9.78432	1.50352	7.51319e-10	5.39314e-08	0	4.85	5.93
c83578_g1	-9.77195	1.4917	8.14455e-10	5.7932e-08	0	0.12	6.15
c95008_g2	-5.64231	2.48964	1.01802e-09	7.06598e-08	0.12	0.86	6.86
c94723_g2	-9.73419	1.45564	1.04166e-09	7.1722e-08	0	0	5.04
c100373_g5	-5.62363	2.47175	1.1538e-09	7.87505e-08	0.29	0.08	16.62
c89524_g1	-4.79415	4.68633	1.16421e-09	7.93978e-08	0.85	1.1	26.72
c100002_g1	-6.1642	2.05566	1.22433e-09	8.33658e-08	0.1	0.34	8.32
c90513_g1	-4.69371	5.49619	1.32502e-09	8.97252e-08	1.21	0.66	35.2
c75235_g1	-9.68226	1.40611	1.34054e-09	8.99974e-08	0	0.03	2.67
c85482_g1	-5.35892	2.99157	1.40619e-09	9.42577e-08	0.39	0	18.05
c97077_g2	-6.13884	2.03141	1.44798e-09	9.69079e-08	0.24	1.56	20.48
c92697_g1	-5.4499	2.86436	1.46764e-09	9.78432e-08	0.3	0.47	15.24
c114951_g1	-4.62626	6.50437	1.50033e-09	9.9944e-08	6.86	6.35	190.66
c80526_g1	-4.66645	5.44744	1.60585e-09	1.05909e-07	2.54	1.96	72.5
c95291_g3	-5.41858	2.58209	1.61407e-09	1.06369e-07	0.25	1.85	12.28
c74889_g1	-5.08278	3.36026	1.67718e-09	1.10359e-07	0.46	1.49	17.59
c102979_g2	-5.77962	2.22984	1.68794e-09	1.10898e-07	0.26	0.31	16.91
c88024_g1	-9.64204	1.36781	1.7365e-09	1.13395e-07	0	0.23	6.84
c103216_g4	-5.40691	2.57093	1.74521e-09	1.13878e-07	0.14	0.27	7
c88680_g1	-6.75854	1.73259	1.75221e-09	1.14248e-07	0.05	0.12	6.81
c100046_g1	-4.73687	4.58872	1.76694e-09	1.15121e-07	0.67	0.89	20.2
c98429_g1	-5.75715	2.20838	1.86432e-09	1.21283e-07	0.12	12.9	7.41
c100471_g1	-5.74959	2.20116	1.96004e-09	1.26363e-07	0.3	0.12	18.82
c100484_g1	-5.05206	3.33082	2.01645e-09	1.29515e-07	0.29	17.63	10.76
c93290_g1	-5.00831	3.41153	2.07871e-09	1.31841e-07	0.51	1.02	18.45
c103123_g3	-4.8856	3.7007	2.11359e-09	1.33955e-07	0.3	0.11	10.02
c90921_g1	-6.72663	1.70217	2.15843e-09	1.36596e-07	0.04	1.34	5.9
c89034_g1	-5.14265	3.13565	2.1886e-09	1.38301e-07	1.07	3.04	43.19
c94747_g1	-4.52615	6.83053	2.61477e-09	1.62371e-07	2.43	2.83	63.02
c100590_g1	-6.694	1.67108	2.67065e-09	1.65601e-07	0.06	3.42	7.39
c71754_g1	-9.57242	1.30159	2.71466e-09	1.68088e-07	0	0.16	13.81
c89676_g1	-6.68295	1.66057	2.87003e-09	1.77326e-07	0.01	1.44	1.53
c84526_g2	-5.32242	2.49031	2.94478e-09	1.81553e-07	0.25	0	11.34
c92964_g1	-9.55809	1.28797	2.97568e-09	1.81637e-07	0	0.13	3.62
c95846_g1	-4.46657	10.0227	3.00043e-09	1.83018e-07	63.22	97.27	1571.19
c101818_g3	-9.54361	1.27423	3.26459e-09	1.9759e-07	0	0.1	8.66
c92576_g1	-4.76672	3.75402	3.41299e-09	2.06427e-07	0.45	2.29	13.74
c97469_g4	-9.52898	1.26034	3.58464e-09	2.13953e-07	0	0.18	3.79
c99295_g5	-9.52898	1.26034	3.58464e-09	2.13953e-07	0	0	6.54
c93730_g1	-9.52898	1.26034	3.58464e-09	2.13953e-07	0	1.43	7.53
c84786_g2	-4.50808	5.85521	3.61253e-09	2.15467e-07	3.73	2.83	95.45
c102716_g1	-5.98601	1.88572	3.72779e-09	2.22188e-07	0.2	0.23	15.07
c96020_g5	-4.5469	5.21437	3.7951e-09	2.25887e-07	2.84	4.25	74.73
c84718_g2	-9.5142	1.24632	3.93956e-09	2.32396e-07	0	0.28	11.77
c92905_g1	-4.43887	7.80032	4.03884e-09	2.38089e-07	4.76	3.73	115.98
c89967_g1	-4.73542	3.72415	4.13943e-09	2.43852e-07	0.88	1.41	26.41
c90242_g1	-4.89287	3.30118	4.31599e-09	2.5252e-07	0.84	1.38	28.47
c90293_g1	-4.40826	9.8172	4.3581e-09	2.53781e-07	56.06	43.98	1338
c93962_g1	-5.26751	2.68975	4.6374e-09	2.69498e-07	0.15	0.21	6.74
c97130_g1	-9.48419	1.21787	4.77124e-09	2.74313e-07	0	0	2.98
c94760_g10	-9.48419	1.21787	4.77124e-09	2.74313e-07	0	3.2	4.66
c92700_g2	-6.57956	1.56231	5.20571e-09	2.98296e-07	0.05	0	5.93
c101198_g10	-5.22605	2.39859	5.34283e-09	3.03126e-07	0.1	0.19	4.47
c98848_g1	-5.14315	2.78509	5.41862e-09	3.07223e-07	0.2	0.63	8.15
c84693_g2	-6.5676	1.55097	5.6223e-09	3.17933e-07	0.08	0.56	9.64
c84412_g1	-5.13299	2.77541	5.79633e-09	3.24369e-07	0.49	0.32	19.46
c87813_g2	-9.43796	1.17409	5.80018e-09	3.24369e-07	0	21.95	8.2
c84161_g3	-9.43796	1.17409	5.80018e-09	3.24369e-07	0	0	2.08
c101276_g1	-4.97526	2.97574	6.15666e-09	3.42968e-07	0.31	0	10.97
c102838_g7	-9.42222	1.1592	6.40436e-09	3.5379e-07	0	8.47	2.83
c92700_g3	-9.42222	1.1592	6.40436e-09	3.5379e-07	0	0	5.43
c96537_g3	-4.58556	4.15777	6.51375e-09	3.59601e-07	1.59	0.34	43.19
c102583_g1	-4.91123	3.06238	6.65293e-09	3.6705e-07	0.33	0.8	11.32
c100936_g1	-5.10729	2.75091	6.87364e-09	3.78741e-07	0.18	0.6	7.16
c101563_g1	-4.77847	3.30496	7.07622e-09	3.87795e-07	0.37	0.1	11.54
c64582_g1	-9.4063	1.14415	7.07851e-09	3.87795e-07	0	0	3.71
c100723_g1	-4.41754	5.47884	7.15237e-09	3.91592e-07	1.4	0.49	33.66
c90700_g2	-4.71505	3.44661	7.17747e-09	3.92717e-07	0.33	11.4	9.94
c90883_g1	-5.86747	1.77318	7.55306e-09	4.12742e-07	0.15	0.17	10.32
c102707_g2	-4.35739	6.46464	7.7647e-09	4.23501e-07	2.51	0.72	57.89
c91969_g1	-9.3902	1.12894	7.83154e-09	4.24457e-07	0	0	4.69
c94139_g1	-5.15104	2.32741	8.3649e-09	4.52794e-07	0.26	0.83	10.53
c89409_g1	-5.51976	1.98256	8.40666e-09	4.54768e-07	0.11	0.25	5.69
c90364_g1	-4.36896	5.85532	8.66127e-09	4.63962e-07	2.8	3.39	64.99
c98945_g3	-9.37392	1.11356	8.67364e-09	4.63962e-07	0	0.19	4.8
c91029_g1	-9.37392	1.11356	8.67364e-09	4.63962e-07	0	1.42	3.83
c92222_g2	-5.50185	1.96559	8.91055e-09	4.76338e-07	0.15	0.12	7.92
c100052_g1	-4.38684	5.24715	9.01266e-09	4.81498e-07	2.5	7.37	58.94
c97484_g1	-4.75965	3.17432	9.73748e-09	5.15739e-07	0.45	0.69	13.83
c86566_g1	-6.48099	1.46893	9.80482e-09	5.18986e-07	0.07	0.08	7.55
c94332_g1	-6.45525	1.44461	1.0643e-08	5.58764e-07	0.1	2.36	10.7
c91452_g1	-6.45525	1.44461	1.0643e-08	5.58764e-07	0.04	0.4	4.77
c93716_g1	-5.80434	1.71341	1.13496e-08	5.93818e-07	0.05	0	3.17
c100593_g3	-5.24599	2.11234	1.15472e-08	6.03761e-07	0.13	10.72	5.55
c96572_g1	-4.50034	4.02295	1.1786e-08	6.11183e-07	0.8	2.43	20.53
c88591_g1	-9.32396	1.06642	1.18591e-08	6.11183e-07	0	0.63	9.17
c56370_g1	-9.32396	1.06642	1.18591e-08	6.11183e-07	0	0.11	3.83
c102825_g1	-5.10776	2.53758	1.23374e-08	6.34314e-07	0.27	0.67	10.53
c101308_g1	-4.62581	3.36183	1.24272e-08	6.38548e-07	0.4	0.16	11.27
c101199_g2	-5.22961	2.09685	1.28417e-08	6.59064e-07	0.13	0	5.46
c93036_g2	-4.85502	2.86139	1.32246e-08	6.7111e-07	0.44	0.73	14.48
c95077_g1	-5.43736	1.90458	1.35241e-08	6.85902e-07	0.12	6.61	5.85
c100793_g2	-4.56749	3.48347	1.35443e-08	6.86522e-07	0.54	0.15	14.56
c96159_g1	-4.6403	3.2782	1.36344e-08	6.90683e-07	0.46	0.6	12.93
c81903_g2	-6.41577	1.40732	1.36688e-08	6.92017e-07	0.04	0	3.79
c100122_g3	-4.56121	3.47752	1.41207e-08	7.14475e-07	0.25	0.84	6.62
c92911_g3	-9.28966	1.0341	1.46906e-08	7.42005e-07	0	0	5.6
c93478_g1	-4.48806	3.83689	1.61526e-08	8.12985e-07	0.83	0.17	21.03
c88134_g1	-9.25453	1.00104	1.82837e-08	9.02309e-07	0	0	6.59
c88491_g1	-5.17076	2.04127	1.87975e-08	9.2713e-07	0.22	0.13	9.15
c99928_g1	-4.73824	2.89808	1.91053e-08	9.41774e-07	0.3	1.71	9.15
c99659_g1	-4.26953	5.22023	1.98269e-08	9.75109e-07	1.39	0.96	30.15
c102185_g11	-5.02712	2.46106	2.0057e-08	9.85412e-07	0.34	0.08	13.07
c100379_g4	-4.24403	5.35139	2.07227e-08	1.00708e-06	4.59	1.77	97.82
c90009_g2	-5.02073	2.455	2.09085e-08	1.01554e-06	0.27	0.87	9.88
c101769_g1	-4.27903	4.93465	2.09739e-08	1.01814e-06	1.56	1.39	34.08
c99702_g2	-9.21852	0.967194	2.28675e-08	1.09829e-06	0	0	3.82
c67495_g1	-4.83214	2.67539	2.30097e-08	1.10389e-06	0.83	1.2	26.86
c102716_g3	-4.24875	4.95542	2.42967e-08	1.16369e-06	2.15	2.32	45.98
c102990_g3	-4.27629	4.5936	2.4846e-08	1.18801e-06	3.19	11.97	69.65
c87577_g1	-6.31922	1.31635	2.51401e-08	1.20074e-06	0.04	0.45	3.85
c100507_g1	-4.44412	3.66608	2.56996e-08	1.21532e-06	0.8	1.37	19.8
c95001_g1	-4.28881	4.47232	2.61314e-08	1.23438e-06	1.97	2.23	43.46
c99290_g4	-4.29929	4.41076	2.64477e-08	1.24864e-06	1.24	0.55	27.57
c99698_g4	-4.95653	2.14365	2.82513e-08	1.33233e-06	0.33	1.21	11.63
c99092_g3	-4.63026	2.92949	2.83659e-08	1.33452e-06	0.54	76.9	15.32
c80878_g1	-9.16276	0.914871	2.87473e-08	1.33452e-06	0	0.06	4.22
c100819_g2	-9.16276	0.914871	2.87473e-08	1.33452e-06	0	0	4.73
c88024_g3	-9.16276	0.914871	2.87473e-08	1.33452e-06	0	0.19	4.09
c102979_g1	-9.16276	0.914871	2.87473e-08	1.33452e-06	0	0	5.37
c100819_g1	-4.44314	3.36584	2.88322e-08	1.33774e-06	1	0.61	24.51
c93876_g1	-5.30937	1.7839	2.88696e-08	1.33803e-06	0.1	0.32	4.81
c100994_g1	-5.30937	1.7839	2.88696e-08	1.33803e-06	0.12	0.18	5.37
c88860_g1	-6.2904	1.28926	3.01324e-08	1.39356e-06	0.03	0.44	3.43
c102990_g4	-4.57371	2.99821	3.1374e-08	1.44942e-06	1.37	4.62	36.98
c101349_g1	-4.41334	3.63698	3.14701e-08	1.45308e-06	0.82	2.08	19.73
c100228_g3	-4.42595	3.34963	3.22726e-08	1.47462e-06	0.42	0.57	10.2
c94723_g1	-9.14369	0.896995	3.22964e-08	1.47462e-06	0	0	4.99
c63346_g1	-9.14369	0.896995	3.22964e-08	1.47462e-06	0	0.09	5.63
c98063_g1	-4.25956	4.4094	3.26338e-08	1.48923e-06	0.96	3.6	20.83
c95023_g1	-5.27815	1.75454	3.52224e-08	1.60481e-06	0.18	0	8.23
c93279_g1	-4.89935	2.08988	3.87295e-08	1.73973e-06	0.15	0.14	5.25
c92461_g1	-4.07345	7.59212	3.94244e-08	1.77003e-06	10.68	11.31	202.12
c98118_g1	-4.12712	5.61202	3.98393e-08	1.78586e-06	3.12	2.15	61.4
c100060_g1	-4.12514	5.49161	4.01245e-08	1.79677e-06	2.1	1.7	41.19
c101260_g1	-9.10476	0.860557	4.09326e-08	1.81221e-06	0	9.61	11.79
c93097_g1	-9.10476	0.860557	4.09326e-08	1.81221e-06	0	0	4.84
c99504_g1	-9.10476	0.860557	4.09326e-08	1.81221e-06	0	2.1	2.62
c94823_g1	-4.24977	4.03643	4.1763e-08	1.84803e-06	0.79	1.83	16.95
c95151_g1	-4.34068	3.42661	4.2752e-08	1.89082e-06	0.81	1.53	18.53
c95142_g1	-9.0849	0.841982	4.61803e-08	2.01756e-06	0	0	3.48
c94776_g1	-9.0849	0.841982	4.61803e-08	2.01756e-06	0	0.23	7.18
c82416_g1	-9.0849	0.841982	4.61803e-08	2.01756e-06	0	0.41	3.59
c94576_g2	-4.86563	2.05822	4.8065e-08	2.09777e-06	0.41	0.38	13.91
c89130_g2	-6.20033	1.20476	4.81019e-08	2.09832e-06	0.03	0.15	2.92
c91793_g2	-4.14776	4.62308	4.81805e-08	2.10068e-06	1.51	0.87	30.13
c96479_g2	-5.22457	1.70424	4.95107e-08	2.15759e-06	0.29	6.81	12.85
c93775_g1	-9.06476	0.823163	5.21778e-08	2.24989e-06	0	0.04	2.69
c87801_g1	-6.18476	1.19018	5.29605e-08	2.27839e-06	0.04	0.04	3.52
c100379_g3	-4.16936	4.39408	5.2971e-08	2.27839e-06	1.66	0.23	33.75
c87433_g1	-5.54589	1.4701	5.46493e-08	2.3494e-06	0.07	0	3.81
c97984_g6	-6.16901	1.17545	5.83643e-08	2.50786e-06	0.08	0.49	7.64
c87971_g1	-4.40103	3.05229	5.89903e-08	2.51319e-06	0.84	0.35	20.05
c103018_g1	-9.04434	0.804093	5.90433e-08	2.51319e-06	0	0.35	10.35
c100832_g1	-9.04434	0.804093	5.90433e-08	2.51319e-06	0	0	5.78
c103868_g1	-9.04434	0.804093	5.90433e-08	2.51319e-06	0	0.22	3.26
c98326_g2	-4.96844	1.8511	6.48548e-08	2.7592e-06	0.21	0	7.67
c92775_g1	-4.14251	4.10854	6.62993e-08	2.81487e-06	1.47	2.39	29.36
c92063_g2	-9.02362	0.784763	6.69157e-08	2.81487e-06	0	0.18	2.11
c103518_g1	-9.02362	0.784763	6.69157e-08	2.81487e-06	0	0	5.74
c94760_g3	-9.02362	0.784763	6.69157e-08	2.81487e-06	0	2.07	3.5
c102002_g2	-4.95854	1.84182	6.90695e-08	2.90264e-06	0.19	0.11	6.7
c90422_g1	-4.94856	1.83249	6.90695e-08	2.90264e-06	0.14	0.08	4.86
c86385_g1	-5.15752	1.64145	7.04328e-08	2.95704e-06	0.08	0.13	3.48
c91888_g1	-4.80465	2.00109	7.09532e-08	2.97599e-06	0.11	0.05	3.65
c103090_g1	-4.79572	1.99274	7.51069e-08	3.1468e-06	0.1	2.56	3.33
c99809_g1	-5.14604	1.63072	7.56913e-08	3.1468e-06	0.1	0.38	4.04
c89783_g1	-5.14604	1.63072	7.56913e-08	3.1468e-06	0.11	0.17	4.69
c94144_g1	-5.48008	1.40853	7.59763e-08	3.1468e-06	0.07	0	3.86
c98976_g1	-3.96987	7.03534	7.85675e-08	3.251e-06	4.77	12.31	83.98
c95288_g1	-3.98683	6.09578	7.91317e-08	3.27277e-06	5.86	1.66	104.43
c75578_g1	-4.7777	1.97589	7.95295e-08	3.28606e-06	0.35	0.49	11.06
c97691_g1	-4.03153	5.07552	8.13792e-08	3.35926e-06	3.51	0.77	64.69
c100269_g2	-4.1314	3.97038	8.22296e-08	3.39111e-06	1.07	0.27	21.06
c119949_g1	-4.49777	2.67137	8.23294e-08	3.39198e-06	0.69	9.07	17.81
c92834_g1	-4.49777	2.67137	8.23294e-08	3.39198e-06	0.41	0.42	10.47
c98653_g1	-4.44823	2.75812	8.39413e-08	3.45343e-06	0.22	0.05	5.48
c91525_g1	-3.95074	7.23054	8.63618e-08	3.51944e-06	6.51	7.76	113.13
c82416_g2	-8.98126	0.745301	8.63636e-08	3.51944e-06	0	0.06	3.28
c99147_g2	-3.96497	6.13881	9.19873e-08	3.73623e-06	3.88	1.05	68.16
c97813_g4	-4.32211	2.97824	9.54911e-08	3.86759e-06	0.22	0.29	4.99
c98702_g5	-6.0876	1.09942	9.62699e-08	3.89547e-06	0.04	0	3.53
c92388_g1	-6.0876	1.09942	9.62699e-08	3.89547e-06	0.03	0.19	2.31
c35855_g1	-4.08177	4.24211	9.76731e-08	3.95039e-06	2.69	1.17	51.42
c86671_g1	-8.95961	0.725153	9.83586e-08	3.97438e-06	0	0.15	4.27
c82250_g2	-8.95961	0.725153	9.83586e-08	3.97438e-06	0	0.07	3.69
c91762_g1	-4.88722	1.77518	1.01637e-07	4.10108e-06	0.31	0.27	10.46
c84402_g1	-6.07076	1.08372	1.06732e-07	4.29859e-06	0.06	0.2	4.87
c103194_g2	-4.74628	2.19627	1.11467e-07	4.45057e-06	0.17	14.56	4.97
c100373_g2	-8.93763	0.704715	1.12212e-07	4.45057e-06	0	0.24	6.73
c80853_g1	-4.39481	2.70807	1.18255e-07	4.68377e-06	0.45	1.18	10.74
c91494_g1	-5.06299	1.55321	1.27192e-07	4.98979e-06	0.15	0.28	5.69
c93594_g1	-8.91531	0.683981	1.28242e-07	4.98979e-06	0	0	5.83
c92168_g2	-8.91531	0.683981	1.28242e-07	4.98979e-06	0	0	2.3
c89518_g1	-8.91531	0.683981	1.28242e-07	4.98979e-06	0	0.78	1.52
c97811_g1	-8.91531	0.683981	1.28242e-07	4.98979e-06	0	0.11	6.1
c102671_g6	-5.05072	1.54179	1.37288e-07	5.33934e-06	0.09	0	3.58
c102778_g3	-4.14762	3.24562	1.39538e-07	5.42194e-06	0.57	23.57	11.36
c92817_g1	-4.52681	2.38804	1.4667e-07	5.63148e-06	0.22	0.55	5.86
c102168_g1	-8.89264	0.66294	1.46828e-07	5.63148e-06	0	0.2	3.55
c103116_g3	-5.03835	1.53028	1.48273e-07	5.67842e-06	0.3	0.35	11.62
c94028_g1	-4.40583	2.58525	1.48316e-07	5.67842e-06	0.2	0.49	4.82
c103124_g2	-4.19702	3.04923	1.48812e-07	5.69487e-06	0.43	0.34	8.86
c90228_g2	-5.36811	1.30414	1.5198e-07	5.81097e-06	0.05	0.69	2.66
c103286_g1	-4.10696	3.53847	1.54243e-07	5.89487e-06	0.55	0.55	10.64
c98596_g1	-4.69098	2.14447	1.58266e-07	6.04592e-06	0.25	1.03	7.5
c96207_g1	-3.90656	5.17412	1.65824e-07	6.33186e-06	2.33	5.11	39.37
c99802_g2	-8.84619	0.619903	1.6842e-07	6.36323e-06	0	10.97	2.23
c74549_g1	-8.84619	0.619903	1.6842e-07	6.36323e-06	0	0	5.59
c102061_g1	-3.90012	5.0463	1.70148e-07	6.42569e-06	1.23	1.57	20.67
c89995_g1	-4.43213	2.4631	1.70265e-07	6.4273e-06	0.67	0.26	16.39
c102449_g2	-4.4784	2.3428	1.90801e-07	7.17748e-06	0.16	0.11	3.94
c99257_g4	-4.08616	3.45869	1.92046e-07	7.17748e-06	0.44	0.49	8.45
c33685_g1	-8.8224	0.597887	1.93558e-07	7.17748e-06	0	0.1	5.15
c89185_g1	-4.62482	1.83346	1.95568e-07	7.2458e-06	0.35	0	9.83
c99695_g1	-4.7788	1.67424	2.00375e-07	7.41749e-06	0.12	0.14	3.95
c100155_g1	-4.7675	1.66375	2.00375e-07	7.41749e-06	0.31	12.78	9.8
c84230_g1	-5.96532	0.985699	2.02888e-07	7.50085e-06	0.05	0.51	3.83
c101495_g4	-4.0904	3.39966	2.04916e-07	7.57255e-06	1.21	3.12	23.34
c81050_g1	-3.96413	4.09597	2.06461e-07	7.6264e-06	1.59	1.18	27.91
c97090_g1	-5.30869	1.24894	2.19039e-07	8.07369e-06	0.17	0.2	8.22
c89855_g1	-3.88282	4.65958	2.21972e-07	8.08727e-06	1.52	1.27	25.27
c101874_g4	-8.7982	0.575525	2.22885e-07	8.08727e-06	0	0	7.4
c94989_g1	-8.7982	0.575525	2.22885e-07	8.08727e-06	0	0.53	4.44
c89438_g2	-8.7982	0.575525	2.22885e-07	8.08727e-06	0	0	5.44
c98810_g1	-4.08731	3.11305	2.24379e-07	8.13805e-06	0.81	1.94	15.65
c91656_g2	-5.92839	0.95147	2.26746e-07	8.21354e-06	0.02	8.83	1.32
c94893_g2	-4.74462	1.64253	2.30817e-07	8.35397e-06	0.19	0.06	5.95
c82619_g1	-4.02675	3.52155	2.33719e-07	8.45544e-06	1.54	0.36	28.29
c100331_g2	-3.76311	8.30216	2.52211e-07	9.10912e-06	13.11	6.05	200.1
c89731_g2	-8.7736	0.552807	2.57175e-07	9.13883e-06	0	0.09	2.32
c89359_g2	-8.7736	0.552807	2.57175e-07	9.13883e-06	0	0	3.51
c94451_g1	-3.90872	4.1501	2.58077e-07	9.16713e-06	1.39	5.53	23.6
c74383_g1	-4.93538	1.43467	2.58536e-07	9.17962e-06	0.21	0.24	7.51
c101813_g6	-4.09906	2.95798	2.70238e-07	9.59115e-06	0.88	1.27	17.1
c82816_g1	-3.9985	3.49525	2.74367e-07	9.72967e-06	0.97	0.94	17.5
c101885_g1	-4.24591	2.56915	2.83261e-07	1.00279e-05	0.34	0.22	7.36
c85403_g1	-5.89048	0.916399	2.84279e-07	1.00522e-05	0.05	0.84	3.6
c82250_g1	-8.74857	0.52972	2.97358e-07	1.03824e-05	0	0	4.45
c96091_g1	-8.74857	0.52972	2.97358e-07	1.03824e-05	0	5.88	1.73
c99690_g2	-3.99559	3.43466	3.01953e-07	1.05343e-05	0.62	0.33	11.14
c102750_g1	-3.84727	4.28368	3.14106e-07	1.09494e-05	0.98	1.16	15.9
c100408_g5	-5.87115	0.898536	3.18927e-07	1.1104e-05	0.09	0	6.86
c77786_g1	-3.71979	8.10203	3.28496e-07	1.14187e-05	51.92	3.56	768.98
c77676_g2	-3.7199	7.42543	3.38916e-07	1.17714e-05	62.42	48.55	924.71
c101958_g3	-3.87825	4.01605	3.43406e-07	1.18478e-05	1.42	7.6	23.6
c87769_g2	-8.72309	0.506253	3.44558e-07	1.18478e-05	0	0.11	5.46
c101765_g4	-5.21471	1.16193	3.5272e-07	1.2114e-05	0.14	0.41	6.26
c99815_g6	-5.85156	0.880445	3.58275e-07	1.22851e-05	0.13	10.68	9.68
c102331_g2	-5.85156	0.880445	3.58275e-07	1.22851e-05	0.07	0	4.91
c13426_g1	-4.12868	2.69389	3.73412e-07	1.27889e-05	0.65	7.2	12.94
c100452_g1	-4.24266	2.43327	3.84634e-07	1.31628e-05	0.42	0.58	9.02
c98097_g3	-4.4317	2.11483	3.96001e-07	1.34999e-05	0.26	0.08	6.32
c82416_g3	-8.69716	0.482392	4.00132e-07	1.34999e-05	0	0	2.41
c93884_g2	-8.69716	0.482392	4.00132e-07	1.34999e-05	0	0	3.45
c93903_g2	-5.8317	0.862123	4.03028e-07	1.3571e-05	0.09	0.85	6.58
c91720_g3	-5.8317	0.862123	4.03028e-07	1.3571e-05	0.04	0.17	2.68
c99391_g1	-5.8317	0.862123	4.03028e-07	1.3571e-05	0.06	6.03	4.13
c98326_g1	-4.64931	1.55434	4.14941e-07	1.39557e-05	0.2	0.12	5.81
c93168_g1	-3.695	6.65394	4.19506e-07	1.40982e-05	6.12	3.15	89.09
c87644_g1	-3.75072	4.88908	4.24259e-07	1.42524e-05	1.22	0.74	18.55
c95450_g1	-4.85303	1.35852	4.27248e-07	1.43416e-05	0.16	0.18	5.24
c92106_g1	-3.89745	3.51064	4.45188e-07	1.49264e-05	1.24	0.64	20.8
c99290_g3	-4.09501	2.66269	4.45446e-07	1.49292e-05	0.96	0.26	18.62
c88168_g1	-3.71488	5.36217	4.51374e-07	1.5122e-05	5.67	9.4	83.8
c88154_g1	-8.67075	0.458125	4.65727e-07	1.53519e-05	0	1.6	2.65
c93415_g1	-8.67075	0.458125	4.65727e-07	1.53519e-05	0	0.1	2.21
c67765_g1	-8.67075	0.458125	4.65727e-07	1.53519e-05	0	0.07	3.19
c96870_g1	-3.90037	3.45979	4.6685e-07	1.5383e-05	1.72	2.38	29.06
c89616_g1	-3.99891	2.86513	4.7882e-07	1.57714e-05	0.62	0.09	11.29
c99884_g1	-4.2607	2.3036	4.79222e-07	1.57786e-05	0.33	0.42	7.09
c101013_g1	-4.49272	1.95974	4.90647e-07	1.61239e-05	0.14	0.19	3.69
c96797_g1	-3.91961	3.10626	4.98719e-07	1.63829e-05	0.66	1.15	11.3
c88835_g1	-4.01528	2.78957	5.16717e-07	1.69677e-05	0.61	1.87	11.12
c88446_g2	-3.82249	3.68264	5.25392e-07	1.7245e-05	0.62	0.74	9.89
c102154_g2	-3.81483	3.92021	5.25765e-07	1.7245e-05	1.9	2.71	30.1
c92297_g1	-4.47413	1.9425	5.50274e-07	1.77513e-05	0.28	0.22	7.13
c91947_g1	-4.81001	1.31887	5.54609e-07	1.78777e-05	0.23	0	7.45
c97148_g1	-4.59918	1.50812	5.63816e-07	1.81609e-05	0.21	0.06	5.88
c84006_g1	-3.62139	9.38107	5.69263e-07	1.83226e-05	37.44	32.23	517.96
c78319_g2	-4.04887	2.62001	5.94595e-07	1.91094e-05	0.86	0.46	16.14
c102716_g2	-3.96392	2.8328	5.96169e-07	1.91528e-05	0.99	1.43	17.41
c103186_g4	-4.21633	2.26254	6.02927e-07	1.93556e-05	0.28	0.95	6
c97568_g1	-4.79539	1.30541	6.05924e-07	1.94445e-05	0.16	2.02	5.31
c92375_g1	-4.57345	1.48443	6.09633e-07	1.95416e-05	0.23	0.07	6.37
c98526_g3	-4.57345	1.48443	6.09633e-07	1.95416e-05	0.66	4	18.11
c103405_g1	-3.63227	6.45342	6.15195e-07	1.97126e-05	2.1	5.1	29.35
c95932_g1	-3.64412	5.99958	6.19223e-07	1.98343e-05	3.6	5.13	50.57
c103803_g1	-4.1133	2.44624	6.24535e-07	1.9997e-05	0.72	0.15	14.07
c83121_g1	-8.61644	0.408311	6.35441e-07	2.00185e-05	0	0.32	3.56
c89381_g1	-8.61644	0.408311	6.35441e-07	2.00185e-05	0	0	4.94
c102838_g6	-8.61644	0.408311	6.35441e-07	2.00185e-05	0	9.02	4.9
c82395_g2	-8.61644	0.408311	6.35441e-07	2.00185e-05	0	0	6.71
c86126_g1	-5.11417	1.06927	6.44788e-07	2.02981e-05	0.08	1.81	3.3
c102198_g1	-3.70218	4.64757	6.54672e-07	2.05872e-05	4.4	6.22	64.54
c1782_g1	-5.74939	0.786383	6.54689e-07	2.05872e-05	0.09	0.21	6.05
c103013_g1	-5.74939	0.786383	6.54689e-07	2.05872e-05	0.07	0.15	4.47
c98556_g2	-3.70351	4.44557	6.75321e-07	2.12282e-05	1.29	1.19	18.91
c100000_g1	-4.26667	2.1461	6.84133e-07	2.14895e-05	0.22	0.41	4.74
c86837_g1	-4.19363	2.24155	6.93761e-07	2.1776e-05	0.25	0.29	5.16
c70978_g1	-5.09671	1.05322	7.1557e-07	2.24197e-05	0.06	0.07	2.62
c88800_g1	-5.09671	1.05322	7.1557e-07	2.24197e-05	0.06	0.07	2.6
c87521_g1	-4.76568	1.27809	7.24953e-07	2.26972e-05	0.12	0.28	3.88
c92254_g1	-5.72806	0.766803	7.41895e-07	2.30445e-05	0.08	0.19	5.4
c100370_g2	-3.63834	5.34226	7.43853e-07	2.30445e-05	3.15	3.07	44.07
c96546_g4	-8.5885	0.382735	7.45e-07	2.30445e-05	0	0	2.39
c83352_g2	-8.5885	0.382735	7.45e-07	2.30445e-05	0	0	2.66
c87898_g1	-8.5885	0.382735	7.45e-07	2.30445e-05	0	0.21	4.64
c89381_g3	-8.5885	0.382735	7.45e-07	2.30445e-05	0	0	5.12
c98307_g1	-8.5885	0.382735	7.45e-07	2.30445e-05	0	0.53	1.55
c97090_g3	-3.73605	3.95573	7.45149e-07	2.30445e-05	0.96	0.93	14.48
c96649_g2	-4.39592	1.62206	7.4722e-07	2.30919e-05	0.28	1.99	6.72
c84843_g1	-4.02174	2.48311	8.33992e-07	2.57089e-05	0.78	1.13	14.45
c90658_g1	-4.52056	1.43586	8.38471e-07	2.58284e-05	0.14	17.94	3.62
c82741_g1	-5.70641	0.746949	8.42045e-07	2.59293e-05	0.09	0.5	5.67
c103569_g1	-3.58701	5.89016	8.56004e-07	2.63402e-05	1.91	8.66	25.75
c88587_g1	-3.76294	3.48783	8.70077e-07	2.65758e-05	1.7	0.34	26.06
c86508_g1	-8.56	0.35669	8.75702e-07	2.65758e-05	0	0.08	3.33
c87740_g7	-8.56	0.35669	8.75702e-07	2.65758e-05	0	1.05	2.64
c101525_g3	-5.06114	1.02058	8.84207e-07	2.6815e-05	0.1	0.23	4.02
c84149_g1	-3.6768	4.09599	8.9086e-07	2.69883e-05	1.33	0.92	19.22
c103364_g2	-3.94287	2.62603	9.23285e-07	2.7941e-05	0.17	12.94	3.01
c78505_g2	-5.68443	0.726815	9.57264e-07	2.89084e-05	0.04	0	2.67
c95291_g5	-4.49338	1.41094	9.87131e-07	2.97685e-05	0.3	1.4	7.87
c88898_g1	-8.53093	0.33016	1.03208e-06	3.06726e-05	0	4.17	1.65
c96886_g1	-8.53093	0.33016	1.03208e-06	3.06726e-05	0	0	2.49
c94563_g2	-8.53093	0.33016	1.03208e-06	3.06726e-05	0	0.26	2.2
c103036_g5	-8.53093	0.33016	1.03208e-06	3.06726e-05	0	1.56	1.77
c103841_g1	-8.53093	0.33016	1.03208e-06	3.06726e-05	0	0	2.6
c77087_g1	-3.86985	2.74616	1.03644e-06	3.0781e-05	0.45	0.13	7.44
c86334_g1	-3.54448	6.28343	1.0449e-06	3.10215e-05	7.96	7.02	104.49
c101116_g3	-3.9519	2.53064	1.04599e-06	3.10431e-05	0.8	0.21	14.06
c92748_g1	-3.70587	3.57515	1.05406e-06	3.12719e-05	1.28	2.92	18.88
c99304_g3	-3.75997	3.33022	1.05691e-06	3.13458e-05	1.14	1.48	17.51
c99295_g3	-3.54048	6.26745	1.07648e-06	3.19152e-05	9.14	31.49	119.6
c89619_g2	-5.02468	0.987179	1.09757e-06	3.25067e-05	0.12	3.51	4.52
c97090_g2	-3.71423	3.49115	1.09821e-06	3.25146e-05	1.38	1.43	20.4
c95942_g1	-3.97575	2.4408	1.1076e-06	3.27812e-05	0.18	0.16	3.24
c97998_g1	-4.347	1.82504	1.12707e-06	3.33346e-05	0.39	0	9.03
c92450_g1	-3.60603	4.57987	1.13944e-06	3.36888e-05	3.57	3.35	48.91
c89049_g1	-4.46567	1.38558	1.16527e-06	3.44172e-05	0.16	0.33	4.15
c96720_g2	-3.82032	2.78587	1.20072e-06	3.54397e-05	0.48	0.26	7.7
c78331_g1	-8.50127	0.303125	1.21973e-06	3.59515e-05	0	0.06	2.35
c84422_g2	-8.50127	0.303125	1.21973e-06	3.59515e-05	0	0.08	1.75
c102838_g4	-8.50127	0.303125	1.21973e-06	3.59515e-05	0	2.34	0.63
c98727_g4	-8.50127	0.303125	1.21973e-06	3.59515e-05	0	0	4.85
c93619_g2	-4.98727	0.952973	1.22501e-06	3.607e-05	0.17	0.81	6.59
c78733_g1	-4.98727	0.952973	1.22501e-06	3.607e-05	0.18	0.1	6.66
c87539_g2	-3.59495	4.54879	1.22666e-06	3.61063e-05	1.7	1.91	23.18
c96249_g5	-3.5038	7.12288	1.24191e-06	3.65427e-05	13.78	9.22	175.71
c101133_g5	-5.63943	0.685673	1.24339e-06	3.65488e-05	0.11	0.26	7.01
c97022_g1	-3.98906	2.33181	1.28879e-06	3.78444e-05	0.31	0.39	5.59
c89285_g1	-3.48137	9.2943	1.30884e-06	3.84072e-05	47.68	32.69	598.65
c100878_g1	-3.53589	5.19717	1.31225e-06	3.84941e-05	4.49	2.76	58.66
c89777_g1	-3.82598	2.70591	1.31338e-06	3.85141e-05	0.52	0.6	8.38
c103153_g2	-3.69032	3.42109	1.34059e-06	3.92985e-05	0.66	0.9	9.67
c89020_g2	-4.96819	0.935558	1.3689e-06	4.00968e-05	0.08	0.18	2.84
c90010_g1	-4.96819	0.935558	1.3689e-06	4.00968e-05	0.16	0.57	6.13
c89036_g2	-3.97457	2.31851	1.40839e-06	4.12019e-05	0.18	0.52	3.15
c89621_g1	-5.6164	0.664648	1.42078e-06	4.14796e-05	0.06	0	3.77
c93415_g2	-5.6164	0.664648	1.42078e-06	4.14796e-05	0.03	0.04	2.08
c84718_g1	-5.6164	0.664648	1.42078e-06	4.14796e-05	0.14	0.16	8.53
c92140_g1	-4.13901	2.02847	1.4221e-06	4.15042e-05	0.18	0.39	3.6
c32806_g1	-8.47098	0.275565	1.4456e-06	4.16534e-05	0	3.22	5.4
c90058_g1	-8.47098	0.275565	1.4456e-06	4.16534e-05	0	0.05	2.02
c99513_g2	-8.47098	0.275565	1.4456e-06	4.16534e-05	0	0.34	4.61
c95931_g2	-8.47098	0.275565	1.4456e-06	4.16534e-05	0	0.73	4.23
c94760_g9	-8.47098	0.275565	1.4456e-06	4.16534e-05	0	3.31	2.62
c84858_g1	-4.94886	0.917927	1.53159e-06	4.40721e-05	0.2	0	7.34
c98877_g1	-3.8459	2.53705	1.6171e-06	4.65014e-05	0.34	0.42	5.51
c99513_g3	-3.73614	3.07201	1.64667e-06	4.73202e-05	0.74	0.31	11.14
c94760_g7	-8.44004	0.247461	1.71836e-06	4.85854e-05	0	3.93	2.67
c32851_g1	-8.44004	0.247461	1.71836e-06	4.85854e-05	0	0	2.37
c94893_g3	-8.44004	0.247461	1.71836e-06	4.85854e-05	0	0	2.66
c77616_g1	-8.44004	0.247461	1.71836e-06	4.85854e-05	0	0	2.05
c84149_g2	-3.4742	5.50451	1.73807e-06	4.91266e-05	2.09	1.67	26.13
c102272_g5	-3.88626	2.35876	1.83658e-06	5.18259e-05	0.76	0.88	12.8
c80834_g1	-4.59037	1.11774	1.87088e-06	5.27075e-05	0.08	0.07	2.39
c102915_g5	-4.59037	1.11774	1.87088e-06	5.27075e-05	0.11	0.04	3.21
c101762_g2	-3.72253	2.77675	1.89627e-06	5.34053e-05	0.67	0.74	9.76
c91409_g1	-3.41325	11.3984	1.93522e-06	5.44844e-05	509.55	622.63	6101.83
c92112_g1	-3.84118	2.42917	1.98259e-06	5.57997e-05	0.73	0.58	11.79
c87907_g1	-3.40965	8.81373	2.00359e-06	5.63356e-05	61.74	25.49	737.5
c94760_g8	-8.40842	0.21879	2.04881e-06	5.64995e-05	0	2.47	2.8
c100251_g1	-8.40842	0.21879	2.04881e-06	5.64995e-05	0	0	8.9
c90070_g1	-8.40842	0.21879	2.04881e-06	5.64995e-05	0	1.34	5.19
c78487_g1	-8.3761	0.189528	2.04881e-06	5.64995e-05	0	0.07	2.59
c86316_g4	-8.3761	0.189528	2.04881e-06	5.64995e-05	0	0.09	3.55
c95541_g1	-3.42487	6.55387	2.05407e-06	5.66264e-05	4.51	3.44	54.45
c100077_g1	-3.56484	3.57339	2.0843e-06	5.74413e-05	0.86	1.3	11.45
c89946_g1	-3.40915	7.83317	2.09042e-06	5.75732e-05	29.19	113.56	348.58
c96020_g6	-4.13875	1.84471	2.11583e-06	5.8217e-05	0.25	0.13	5.11
c103248_g2	-5.52039	0.577297	2.14312e-06	5.89304e-05	0.04	1.05	2.27
c90417_g3	-5.52039	0.577297	2.14312e-06	5.89304e-05	0.06	0.19	3.21
c103569_g2	-4.20687	1.44934	2.15052e-06	5.91148e-05	0.18	0.41	3.77
c92131_g1	-3.82758	2.41675	2.15383e-06	5.91871e-05	0.68	0.43	10.99
c82852_g1	-4.88927	0.863689	2.16178e-06	5.93865e-05	0.23	0.14	8.22
c100217_g1	-3.38771	8.09362	2.30125e-06	6.31575e-05	14.28	14.83	167.97
c77676_g1	-3.38215	10.7637	2.32442e-06	6.37729e-05	421.71	267.93	4942.33
c103336_g4	-3.4987	4.18299	2.36316e-06	6.47945e-05	1.92	4.4	24.44
c94287_g1	-3.40429	6.16115	2.37125e-06	6.49957e-05	9.31	5.02	110.8
c94978_g2	-3.92427	2.14018	2.37498e-06	6.50773e-05	0.38	0.35	6.55
c88988_g1	-4.86884	0.845141	2.43143e-06	6.59714e-05	0.12	0	4.1
c100983_g1	-3.69963	2.67557	2.43178e-06	6.59714e-05	0.67	0.41	9.84
c119788_g1	-8.34303	0.159651	2.45054e-06	6.59714e-05	0	1.25	1.64
c33133_g1	-8.34303	0.159651	2.45054e-06	6.59714e-05	0	0	2.13
c84726_g2	-8.34303	0.159651	2.45054e-06	6.59714e-05	0	0	2.91
c89679_g1	-8.34303	0.159651	2.45054e-06	6.59714e-05	0	0	3.42
c98288_g6	-8.34303	0.159651	2.45054e-06	6.59714e-05	0	0.12	4.54
c95775_g2	-8.34303	0.159651	2.45054e-06	6.59714e-05	0	0	2.43
c98257_g7	-8.34303	0.159651	2.45054e-06	6.59714e-05	0	9.41	2.1
c93619_g1	-8.34303	0.159651	2.45054e-06	6.59714e-05	0	0.32	3.91
c88121_g1	-8.34303	0.159651	2.45054e-06	6.59714e-05	0	0	4.7
c90720_g1	-8.34303	0.159651	2.45054e-06	6.59714e-05	0	0.1	1.81
c92168_g4	-8.34303	0.159651	2.45054e-06	6.59714e-05	0	0	1.77
c98367_g1	-5.49536	0.554595	2.46727e-06	6.63181e-05	0.08	0.19	4.53
c19468_g1	-5.49536	0.554595	2.46727e-06	6.63181e-05	0.06	3.36	3.22
c100416_g4	-4.17968	1.42465	2.52484e-06	6.78231e-05	0.21	1.75	4.36
c82707_g1	-4.53861	1.07069	2.53232e-06	6.79816e-05	0.05	1.45	1.48
c99025_g1	-3.45135	4.53848	2.62171e-06	7.02936e-05	2.49	4.39	30.63
c101885_g2	-3.48818	3.95332	2.62445e-06	7.03452e-05	0.86	0.93	10.85
c101156_g1	-3.63295	3.04048	2.78518e-06	7.46068e-05	1.38	0.35	19.4
c95738_g1	-3.47697	4.11123	2.7996e-06	7.49699e-05	2.24	1.72	28.04
c97484_g2	-4.52094	1.05466	2.80694e-06	7.51431e-05	0.34	0.39	9.1
c90020_g1	-5.46989	0.531526	2.84614e-06	7.61215e-05	0.08	0	4.35
c96636_g1	-5.46989	0.531526	2.84614e-06	7.61215e-05	0.06	2.52	3.27
c83483_g1	-8.30919	0.129132	2.94065e-06	7.72334e-05	0	0	2.78
c78505_g1	-8.30919	0.129132	2.94065e-06	7.72334e-05	0	0	2.14
c98227_g2	-8.30919	0.129132	2.94065e-06	7.72334e-05	0	0.12	4.41
c90003_g1	-8.30919	0.129132	2.94065e-06	7.72334e-05	0	0.09	3.16
c100329_g2	-8.30919	0.129132	2.94065e-06	7.72334e-05	0	0.72	2.58
c98702_g7	-8.30919	0.129132	2.94065e-06	7.72334e-05	0	0	3.98
c93819_g1	-8.30919	0.129132	2.94065e-06	7.72334e-05	0	0.1	3.51
c125098_g1	-3.61958	3.0283	2.94066e-06	7.72334e-05	1.64	1.24	22.73
c96257_g2	-3.60692	3.0769	2.95494e-06	7.75847e-05	1.33	2.31	18.31
c93258_g1	-3.79841	2.27862	2.98848e-06	7.83937e-05	0.64	1.05	10.09
c84693_g1	-3.76473	2.35948	3.02098e-06	7.91978e-05	0.86	0.84	13.29
c99853_g1	-4.8271	0.807304	3.08876e-06	8.08763e-05	0.14	0.89	4.74
c95368_g1	-3.37246	5.38126	3.20127e-06	8.37205e-05	4.56	10.17	53.11
c86487_g3	-5.44395	0.508076	3.28997e-06	8.59096e-05	0.13	0.44	6.84
c86139_g1	-4.27129	1.20876	3.35393e-06	8.75266e-05	0.17	0.1	3.72
c102210_g1	-3.60516	2.95243	3.46842e-06	9.04321e-05	1.03	1.95	14.18
c96226_g2	-3.35679	5.34635	3.5328e-06	9.05091e-05	2.69	2.23	30.95
c91629_g1	-8.27454	0.0979419	3.54078e-06	9.05091e-05	0	0	3.61
c102652_g11	-8.27454	0.0979419	3.54078e-06	9.05091e-05	0	0	1.83
c76955_g1	-8.27454	0.0979419	3.54078e-06	9.05091e-05	0	0	2.28
c98371_g1	-3.81293	2.17092	3.58054e-06	9.14984e-05	0.43	13.47	6.81
c98371_g2	-3.7679	2.25089	3.58862e-06	9.16776e-05	0.34	9.24	5.18
c99853_g2	-4.1384	1.63395	3.67127e-06	9.37334e-05	0.26	0.2	5.21
c100542_g5	-4.1384	1.63395	3.67127e-06	9.37334e-05	0.12	0.16	2.35
c100379_g6	-3.44004	3.81755	3.70416e-06	9.45451e-05	4.13	0.74	50.47
c94676_g1	-3.42498	4.09016	3.73245e-06	9.52106e-05	1.99	1.55	24.13
c87603_g2	-3.95919	1.86412	3.73715e-06	9.53023e-05	0.46	1.45	8.08
c84044_g1	-3.43298	4.01735	3.80626e-06	9.70359e-05	3.16	5.98	38.46
c87469_g2	-5.41755	0.484233	3.81109e-06	9.70441e-05	0.06	0	3.2
c131594_g1	-5.41755	0.484233	3.81109e-06	9.70441e-05	0.15	0	7.81
c91146_g1	-5.41755	0.484233	3.81109e-06	9.70441e-05	0.05	0.52	2.65
c100697_g2	-3.32834	6.01695	3.81397e-06	9.70888e-05	4.43	6.13	50.01
c100108_g2	-3.56613	2.78272	3.81993e-06	9.72116e-05	0.77	0.8	10.27
c88885_g1	-3.58612	2.93513	3.89177e-06	9.89229e-05	1.45	0.76	19.69
c98191_g1	-4.0335	1.74868	3.95911e-06	0.000100545	0.15	0.36	2.73
c102185_g13	-3.31581	5.84256	4.11644e-06	0.000104449	6.17	4.95	69.08
c99056_g4	-4.02254	1.73871	4.22433e-06	0.000107044	0.28	0.23	5.26
c101929_g2	-4.02254	1.73871	4.22433e-06	0.000107044	0.23	29.6	4.28
c74462_g1	-8.23903	0.0660516	4.27844e-06	0.000107044	0	10.8	4.02
c87674_g1	-8.23903	0.0660516	4.27844e-06	0.000107044	0	0	5.41
c90759_g1	-3.3812	4.17474	4.34071e-06	0.000108539	3.26	1.01	38.3
c88794_g1	-3.30345	5.9487	4.34976e-06	0.000108734	6.41	4.68	71.22
c94704_g1	-4.22245	1.16465	4.44892e-06	0.000111116	0.3	0.18	6.56
c100388_g1	-3.81233	2.03835	4.6408e-06	0.000115841	0.25	0.17	4
c102118_g4	-3.49301	3.14	4.66043e-06	0.000116297	1.53	3.73	19.43
c76380_g1	-3.356	4.41265	4.6621e-06	0.000116305	3.68	3.08	42.43
c101316_g1	-3.40316	3.71936	4.85678e-06	0.000121022	1.56	0.84	18.6
c96213_g2	-3.7129	2.20102	4.98374e-06	0.000124113	0.85	0.41	12.68
c79840_g1	-4.73981	0.728477	5.07388e-06	0.000126212	0.14	0.16	4.52
c93848_g1	-4.73981	0.728477	5.07388e-06	0.000126212	0.06	4.28	1.78
c89443_g1	-4.73981	0.728477	5.07388e-06	0.000126212	0.21	0.48	6.62
c85573_g1	-5.36323	0.435314	5.14799e-06	0.000126761	0.06	0.07	3.27
c79085_g1	-5.36323	0.435314	5.14799e-06	0.000126761	0.07	0.08	3.51
c103289_g2	-3.78522	2.01378	5.16543e-06	0.000126761	0.97	3.35	15.12
c96956_g1	-3.60912	2.41815	5.16829e-06	0.000126761	0.97	0.23	13.44
c32566_g1	-8.20262	0.0334284	5.18875e-06	0.000126761	0	0.08	2.58
c85293_g2	-8.20262	0.0334284	5.18875e-06	0.000126761	0	0.17	1.95
c108950_g1	-8.20262	0.0334284	5.18875e-06	0.000126761	0	0	4.92
c98944_g2	-8.20262	0.0334284	5.18875e-06	0.000126761	0	0.65	2.73
c74455_g1	-8.20262	0.0334284	5.18875e-06	0.000126761	0	0	3.16
c87629_g1	-8.20262	0.0334284	5.18875e-06	0.000126761	0	0.29	4.88
c82153_g1	-8.20262	0.0334284	5.18875e-06	0.000126761	0	1.17	1.86
c83488_g1	-3.70486	2.19375	5.22772e-06	0.000127677	0.84	0.16	12.36
c101494_g5	-3.51752	2.93564	5.29782e-06	0.000129353	0.49	0.79	6.33
c102218_g3	-3.89741	1.80805	5.37942e-06	0.000131196	0.41	0.3	6.93
c97813_g5	-3.51271	2.93129	5.45317e-06	0.000132957	0.61	0.22	7.89
c96358_g1	-3.76685	1.99717	5.75593e-06	0.00014014	0.53	0.49	8.25
c92223_g1	-4.71714	0.708069	5.76672e-06	0.000140284	0.17	0.1	5.29
c100122_g4	-3.37953	3.63019	5.89141e-06	0.000143277	0.78	1.83	9.19
c96811_g1	-3.72043	2.08709	5.90823e-06	0.000143645	0.63	0.73	9.44
c33099_g1	-3.2828	5.00502	5.91553e-06	0.000143782	1.99	1.25	21.79
c86222_g1	-3.29603	4.50925	5.92425e-06	0.000143953	5.19	4.06	57.42
c101958_g2	-4.37117	0.919455	5.95245e-06	0.000144598	0.15	0.71	3.72
c85516_g1	-5.33529	0.410208	6.00382e-06	0.000145681	0.05	0.11	2.31
c89739_g1	-5.33529	0.410208	6.00382e-06	0.000145681	0.03	0	1.51
c96954_g1	-5.33529	0.410208	6.00382e-06	0.000145681	0.03	2.01	1.57
c98260_g1	-3.26279	5.15322	6.08342e-06	0.000147571	4.19	9.63	45.29
c69632_g1	-3.87622	1.78886	6.09191e-06	0.000147735	0.84	0.73	14.11
c103163_g2	-3.38139	3.56074	6.26942e-06	0.000150557	0.77	0.75	9.04
c90676_g1	-3.9434	1.66693	6.28936e-06	0.000150557	0.16	0.55	2.79
c85857_g1	-8.16528	3.74877e-05	6.31674e-06	0.000150557	0	0	1.7
c78144_g2	-8.16528	3.74877e-05	6.31674e-06	0.000150557	0	0.1	1.68
c83352_g3	-8.16528	3.74877e-05	6.31674e-06	0.000150557	0	0	1.79
c83092_g1	-8.16528	3.74877e-05	6.31674e-06	0.000150557	0	0.72	5.82
c77906_g1	-8.16528	3.74877e-05	6.31674e-06	0.000150557	0	0	2.49
c72543_g1	-8.16528	3.74877e-05	6.31674e-06	0.000150557	0	0.34	2.24
c91537_g5	-8.16528	3.74877e-05	6.31674e-06	0.000150557	0	0	3.12
c88962_g1	-8.16528	3.74877e-05	6.31674e-06	0.000150557	0	0.35	5.75
c86316_g3	-8.16528	3.74877e-05	6.31674e-06	0.000150557	0	0.06	2.05
c97664_g4	-8.16528	3.74877e-05	6.31674e-06	0.000150557	0	0	3.72
c99814_g2	-8.16528	3.74877e-05	6.31674e-06	0.000150557	0	0	4.07
c85844_g2	-8.16528	3.74877e-05	6.31674e-06	0.000150557	0	0	2.35
c102507_g1	-3.35494	3.67578	6.3875e-06	0.000152202	0.58	0.28	6.68
c27176_g1	-3.22255	6.63978	6.45338e-06	0.000153729	15.01	12.94	157.55
c85863_g1	-4.6707	0.666355	6.56495e-06	0.000156214	0.22	0.12	6.5
c85942_g1	-4.6707	0.666355	6.56495e-06	0.000156214	0.25	0.29	7.49
c82833_g3	-4.6707	0.666355	6.56495e-06	0.000156214	0.06	0.07	1.72
c101892_g1	-3.24533	5.35566	6.65635e-06	0.000158258	3.03	2.19	32.37
c103545_g1	-3.65571	2.14935	6.66173e-06	0.000158298	0.22	1.11	3.15
c101642_g2	-3.98926	1.25286	7.00347e-06	0.000166189	0.41	17.81	7.47
c96132_g4	-3.98926	1.25286	7.00347e-06	0.000166189	0.31	1	5.62
c69623_g1	-4.02797	1.53368	7.00755e-06	0.00016624	0.23	0.23	4.36
c102671_g3	-5.3068	0.384651	7.01868e-06	0.000166321	0.09	9.03	4.4
c90658_g3	-5.3068	0.384651	7.01868e-06	0.000166321	0.05	18.35	2.72
c101105_g4	-3.31392	3.96349	7.14492e-06	0.000169173	1.57	1.31	17.55
c95627_g1	-4.13719	1.08796	7.25586e-06	0.000171657	0.17	0.43	3.38
c87898_g2	-4.6469	0.64503	7.48629e-06	0.000177012	0.25	0.87	7.48
c99304_g7	-4.01516	1.52209	7.54907e-06	0.000178349	0.16	0.15	2.92
c83499_g1	-8.12694	-0.0341581	7.72046e-06	0.000179491	0	0	1.7
c84478_g1	-8.12694	-0.0341581	7.72046e-06	0.000179491	0	0	2.79
c88046_g1	-8.12694	-0.0341581	7.72046e-06	0.000179491	0	0	3.39
c62918_g1	-8.12694	-0.0341581	7.72046e-06	0.000179491	0	0.12	1.98
c98436_g1	-3.2002	5.86866	7.79466e-06	0.000181168	4.2	7.87	43.4
c102853_g1	-3.2639	4.18324	7.80486e-06	0.000181355	1.5	0.93	16.2
c98335_g1	-3.18887	6.4266	7.89812e-06	0.000183473	9.7	20.07	99.5
c94290_g1	-3.76102	1.84664	7.94649e-06	0.000184514	0.54	0.14	8.31
c98649_g1	-3.21769	5.08998	7.94724e-06	0.000184514	4.44	5.54	46.43
c95144_g1	-4.11952	1.07212	8.02481e-06	0.000186165	0.17	2.09	3.45
c88747_g1	-5.27773	0.358626	8.22534e-06	0.000190253	0.04	0.1	2.05
c2008_g1	-5.27773	0.358626	8.22534e-06	0.000190253	0.03	5.51	1.22
c84646_g1	-5.27773	0.358626	8.22534e-06	0.000190253	0.09	0.21	4.44
c103028_g5	-5.27773	0.358626	8.22534e-06	0.000190253	0.04	7.58	2.14
c95656_g1	-4.62271	0.623381	8.55173e-06	0.000197484	0.13	0.45	3.77
c95429_g1	-3.45826	2.75397	8.79862e-06	0.000202967	1.51	2.91	18.73
c95038_g1	-4.10163	1.05609	8.88422e-06	0.000204887	0.15	0.26	2.97
c92254_g2	-3.74029	1.82796	8.9646e-06	0.000206685	0.54	0.69	8.17
c85928_g1	-4.29002	0.846719	9.39195e-06	0.000214789	0.09	0.65	2.13
c85980_g1	-4.29002	0.846719	9.39195e-06	0.000214789	0.18	0.21	4.21
c96751_g1	-3.96276	1.47478	9.46935e-06	0.000214789	0.23	9.11	4.11
c43837_g1	-8.08756	-0.0691984	9.4751e-06	0.000214789	0	0	1.34
c78319_g1	-8.08756	-0.0691984	9.4751e-06	0.000214789	0	0	4.81
c109243_g1	-8.08756	-0.0691984	9.4751e-06	0.000214789	0	2.84	0.97
c85407_g1	-8.08756	-0.0691984	9.4751e-06	0.000214789	0	0.06	1.94
c73028_g1	-8.08756	-0.0691984	9.4751e-06	0.000214789	0	1.57	1.8
c66057_g1	-8.08756	-0.0691984	9.4751e-06	0.000214789	0	0	3.51
c96132_g1	-8.08756	-0.0691984	9.4751e-06	0.000214789	0	0.09	2.85
c88277_g1	-8.08756	-0.0691984	9.4751e-06	0.000214789	0	0	3.57
c87442_g1	-8.08756	-0.0691984	9.4751e-06	0.000214789	0	0	1.72
c97694_g1	-3.87192	1.60239	9.51705e-06	0.000215626	0.28	0.28	4.67
c102816_g1	-3.18192	5.08044	9.59568e-06	0.000217335	2.05	3.04	20.96
c31325_g1	-5.24806	0.332116	9.66399e-06	0.000218709	0.03	0.32	1.44
c83755_g1	-5.24806	0.332116	9.66399e-06	0.000218709	0.16	4.19	7.5
c97821_g2	-3.13495	9.16257	9.68925e-06	0.000219223	32.9	36.87	324.88
c98312_g1	-3.23447	4.06606	9.73714e-06	0.000220249	1.94	1.47	20.53
c89716_g1	-4.08351	1.03989	9.84581e-06	0.000222648	0.22	0.45	4.33
c92527_g1	-3.34602	3.05894	9.88142e-06	0.000223395	0.97	0.6	11.13
c99917_g1	-3.18691	4.95596	9.96972e-06	0.000225214	2.55	3.08	25.98
c99815_g5	-3.92522	1.19555	1.0081e-05	0.000227607	0.69	0.16	12.05
c100228_g2	-3.77678	1.69917	1.01786e-05	0.000229691	0.61	0.53	9.57
c102728_g1	-3.41328	2.779	1.02818e-05	0.000231693	0.6	0.51	7.24
c99783_g1	-3.36059	2.96728	1.02835e-05	0.000231693	3.52	3.29	40.77
c102986_g1	-3.1673	5.14377	1.0556e-05	0.00023763	1.08	0.89	10.91
c98588_g4	-4.269	0.82794	1.05608e-05	0.00023763	0.3	0.81	6.71
c102872_g1	-3.14596	5.8652	1.07238e-05	0.000241109	4.79	7.47	47.64
c88487_g5	-3.50843	2.23128	1.0761e-05	0.000241882	1.92	3.33	24.75
c95664_g1	-4.06516	1.0235	1.0923e-05	0.000245395	0.26	4.83	5.05
c97410_g1	-3.16508	4.87373	1.09556e-05	0.000246064	2.27	1.97	22.89
c92312_g1	-3.41372	2.71393	1.10735e-05	0.000248583	0.47	0.63	5.72
c94019_g1	-3.22908	3.74871	1.10736e-05	0.000248583	2.63	18.55	27.76
c89054_g1	-3.34629	2.95446	1.11891e-05	0.000251112	1.84	8.84	21.12
c101103_g3	-4.57307	0.579068	1.12192e-05	0.000251657	0.18	0.11	5.17
c95179_g1	-3.28173	3.23395	1.13327e-05	0.000254135	1.56	4.22	17.16
c91419_g1	-5.21777	0.305101	1.13841e-05	0.000254559	0.04	0.18	1.76
c86561_g1	-5.21777	0.305101	1.13841e-05	0.000254559	0.05	1.98	2.22
c96997_g2	-5.21777	0.305101	1.13841e-05	0.000254559	0.09	8.87	4.31
c102816_g3	-5.21777	0.305101	1.13841e-05	0.000254559	0.06	0.07	2.68
c77569_g1	-5.21777	0.305101	1.13841e-05	0.000254559	0.05	0.05	2.19
c101981_g3	-5.21777	0.305101	1.13841e-05	0.000254559	0.05	0.3	2.42
c91186_g1	-5.21777	0.305101	1.13841e-05	0.000254559	0.05	0	2.22
c78616_g1	-3.29228	3.36683	1.1457e-05	0.000255827	1.53	3.58	16.85
c98921_g10	-3.69789	1.78985	1.14588e-05	0.000255827	0.59	8.63	8.7
c97884_g1	-3.27008	3.26585	1.14968e-05	0.000255827	1.24	1.69	13.48
c101672_g1	-8.04707	-0.105126	1.16786e-05	0.000255827	0	6.01	4
c100251_g3	-8.04707	-0.105126	1.16786e-05	0.000255827	0	0	4.64
c82474_g1	-8.04707	-0.105126	1.16786e-05	0.000255827	0	0	3.11
c85066_g1	-8.04707	-0.105126	1.16786e-05	0.000255827	0	0	2.76
c87740_g3	-8.04707	-0.105126	1.16786e-05	0.000255827	0	0.82	3.5
c90104_g1	-4.24767	0.808909	1.18914e-05	0.000260322	0.22	0.34	4.92
c95086_g1	-4.02775	0.990138	1.2131e-05	0.000265466	0.22	0.65	3.83
c99036_g5	-3.2956	3.0634	1.24043e-05	0.000271308	0.97	2.18	10.8
c34313_g1	-4.5476	0.556384	1.28863e-05	0.000281636	0.12	0.27	3.23
c98493_g1	-3.17914	4.06258	1.28899e-05	0.000281643	1.63	0	16.67
c97110_g4	-3.90838	1.42585	1.2914e-05	0.000282028	0.49	0.66	8.43
c87726_g1	-3.47639	2.2026	1.29723e-05	0.000283228	0.33	0.46	4.13
c90984_g1	-3.192	3.95601	1.30018e-05	0.000283729	2.44	2.72	25.06
c99414_g3	-3.3289	2.88353	1.3089e-05	0.000285559	1.57	0.07	17.82
c102484_g1	-3.73029	1.65743	1.32897e-05	0.000289572	0.43	1.25	6.53
c100937_g1	-3.73029	1.65743	1.32897e-05	0.000289572	0.48	2.22	7.25
c99228_g1	-3.07958	8.56692	1.33029e-05	0.000289786	31.06	25.42	295.12
c88433_g1	-4.22602	0.789622	1.34086e-05	0.000291865	0.17	0.2	3.75
c99270_g6	-4.22602	0.789622	1.34086e-05	0.000291865	0.15	8.83	3.29
c125259_g1	-5.18684	0.277563	1.34468e-05	0.000292328	0.13	0	5.89
c10287_g1	-5.18684	0.277563	1.34468e-05	0.000292328	0.07	0.32	3.16
c103537_g1	-4.00868	0.973161	1.34873e-05	0.000292987	0.75	13.4	13.89
c90696_g1	-4.00868	0.973161	1.34873e-05	0.000292987	0.57	1.16	10.65
c93106_g1	-3.46827	2.19534	1.36001e-05	0.000295287	1.42	0.12	17.84
c100109_g1	-3.22395	3.52469	1.37567e-05	0.000298613	2.27	4.88	23.93
c102990_g2	-3.12622	4.80002	1.3866e-05	0.00030091	2.52	1.82	24.8
c101422_g1	-3.24567	3.364	1.43238e-05	0.000307351	1.57	2.51	16.83
c79333_g1	-8.00541	-0.141988	1.44592e-05	0.000307351	0	0	5.08
c81840_g1	-8.00541	-0.141988	1.44592e-05	0.000307351	0	0	1.99
c64154_g1	-8.00541	-0.141988	1.44592e-05	0.000307351	0	0	1.86
c91015_g1	-8.00541	-0.141988	1.44592e-05	0.000307351	0	0	3.3
c79396_g1	-8.00541	-0.141988	1.44592e-05	0.000307351	0	0.2	5.86
c74279_g1	-8.00541	-0.141988	1.44592e-05	0.000307351	0	0	1.49
c88487_g4	-3.38075	2.38806	1.44702e-05	0.000307507	3.18	8.88	37.51
c89445_g2	-3.85821	1.13585	1.47086e-05	0.00031242	0.18	0.08	2.93
c99264_g1	-4.52166	0.533331	1.48295e-05	0.0003146	0.12	0.14	3.2
c77916_g1	-4.52166	0.533331	1.48295e-05	0.0003146	0.09	0.16	2.55
c94956_g1	-3.05602	12.1698	1.49551e-05	0.000317187	450.8	263.15	4214.24
c93062_g1	-3.98935	0.955979	1.50121e-05	0.000318316	0.16	0.33	3
c102185_g3	-4.20404	0.770069	1.5141e-05	0.000320971	0.11	0.04	2.45
c101369_g1	-3.17763	3.84122	1.53973e-05	0.000326162	1.84	1.69	18.7
c101793_g1	-3.33122	2.49964	1.55241e-05	0.000328768	0.62	2.34	7.05
c96577_g1	-3.06568	6.51843	1.55303e-05	0.000328818	10.82	14.16	101.87
c100137_g3	-3.21619	3.41243	1.57888e-05	0.000334126	1.02	54.09	10.64
c101813_g2	-5.15522	0.24948	1.59279e-05	0.000336821	0.05	0.8	2.06
c76996_g1	-5.12289	0.220831	1.59279e-05	0.000336821	0.04	0.3	1.9
c103336_g10	-3.27257	2.88856	1.67488e-05	0.00035366	1.22	2.18	13.35
c88624_g1	-4.49526	0.509899	1.70996e-05	0.000360766	0.15	0.09	3.94
c98525_g2	-4.49526	0.509899	1.70996e-05	0.000360766	0.09	0.63	2.42
c96553_g1	-3.5691	1.8195	1.71219e-05	0.000360931	0.44	0.2	5.91
c82753_g1	-4.18171	0.750244	1.71225e-05	0.000360931	0.14	0.27	2.94
c96546_g2	-3.31125	2.48185	1.74327e-05	0.000367201	1.25	2.75	14.05
c100709_g2	-3.31125	2.48185	1.74327e-05	0.000367201	0.67	1.56	7.57
c87308_g1	-3.36404	2.28848	1.76766e-05	0.000370421	0.43	1.25	5.04
c77263_g1	-7.96251	-0.179834	1.79859e-05	0.000370421	0	0	2.85
c78813_g1	-7.96251	-0.179834	1.79859e-05	0.000370421	0	0.71	1.25
c94227_g2	-7.96251	-0.179834	1.79859e-05	0.000370421	0	2.24	1.04
c83548_g1	-7.96251	-0.179834	1.79859e-05	0.000370421	0	0	2.58
c62144_g1	-7.96251	-0.179834	1.79859e-05	0.000370421	0	0	2.16
c88530_g1	-7.96251	-0.179834	1.79859e-05	0.000370421	0	0.71	1.68
c90430_g1	-7.96251	-0.179834	1.79859e-05	0.000370421	0	0	3.73
c81909_g1	-7.96251	-0.179834	1.79859e-05	0.000370421	0	0.12	3.53
c89008_g1	-7.96251	-0.179834	1.79859e-05	0.000370421	0	0.11	1.55
c105175_g1	-7.96251	-0.179834	1.79859e-05	0.000370421	0	0.35	1.97
c84551_g1	-5.08983	0.191592	1.89214e-05	0.000389129	0.16	0.56	6.9
c60859_g1	-5.08983	0.191592	1.89214e-05	0.000389129	0.18	0	7.47
c12348_g1	-5.08983	0.191592	1.89214e-05	0.000389129	0.05	0	2.27
c97343_g3	-3.54774	1.80046	1.93402e-05	0.000397363	0.42	0.15	5.59
c99056_g5	-4.15904	0.730139	1.93925e-05	0.000398248	0.18	0.27	3.7
c101634_g2	-4.46835	0.486074	1.97573e-05	0.000405352	0.1	2.29	2.6
c98071_g1	-3.22054	2.94686	2.00683e-05	0.000411438	0.99	0.57	10.44
c103006_g1	-3.09434	3.98701	2.06774e-05	0.000423622	1.57	1.21	15.07
c99769_g1	-3.04381	5.17521	2.06852e-05	0.000423683	4.05	3.49	37.53
c92066_g1	-3.82276	1.34917	2.09503e-05	0.000428908	0.41	0.87	6.65
c101279_g3	-3.14076	3.48401	2.11112e-05	0.000431893	2.39	0.64	23.8
c92667_g2	-3.07576	4.25729	2.113e-05	0.000432175	4.13	3.47	39.15
c103406_g1	-3.06382	4.59194	2.13783e-05	0.000437046	3.18	6.6	29.87
c88692_g4	-3.08201	4.02069	2.15266e-05	0.000439975	5.51	8.73	52.57
c98213_g1	-3.0381	4.91802	2.18115e-05	0.00044548	3.65	3.82	33.73
c89870_g1	-4.13601	0.709746	2.19975e-05	0.0004475	0.22	0.08	4.47
c100002_g2	-4.13601	0.709746	2.19975e-05	0.0004475	0.21	0.33	4.37
c93736_g1	-4.1126	0.689056	2.19975e-05	0.0004475	0.14	0	2.77
c101352_g6	-3.05367	4.49242	2.2076e-05	0.0004475	7.42	9.79	69.31
c72576_g1	-7.91829	-0.218718	2.24824e-05	0.0004475	0	0	2.05
c102349_g5	-7.91829	-0.218718	2.24824e-05	0.0004475	0	0	2.56
c78934_g2	-7.91829	-0.218718	2.24824e-05	0.0004475	0	0.12	1.68
c20090_g1	-7.91829	-0.218718	2.24824e-05	0.0004475	0	0	2.08
c25802_g1	-7.91829	-0.218718	2.24824e-05	0.0004475	0	0	1.89
c89153_g1	-7.91829	-0.218718	2.24824e-05	0.0004475	0	1.6	3.38
c96078_g1	-7.91829	-0.218718	2.24824e-05	0.0004475	0	0.09	2.34
c90204_g1	-7.91829	-0.218718	2.24824e-05	0.0004475	0	0.27	1.88
c78496_g1	-5.05599	0.161737	2.2545e-05	0.000448021	0.04	0.09	1.56
c82861_g1	-5.05599	0.161737	2.2545e-05	0.000448021	0.05	0.49	2.19
c85895_g1	-4.44094	0.461842	2.28759e-05	0.000454072	0.1	0.22	2.5
c42036_g1	-4.44094	0.461842	2.28759e-05	0.000454072	0.14	0	3.66
c94961_g1	-3.63255	1.57012	2.31563e-05	0.000459215	0.41	0.65	5.77
c95639_g2	-3.43073	1.94796	2.32807e-05	0.000461468	0.91	0.35	11.09
c101550_g2	-3.14829	3.3151	2.35807e-05	0.000467092	1.51	1.29	15.09
c99115_g1	-3.01239	5.21325	2.38071e-05	0.00047147	4.19	7.14	38.01
c97727_g2	-3.3583	2.09743	2.44087e-05	0.00048305	0.41	0.51	4.79
c58287_g1	-2.96812	8.93918	2.46223e-05	0.000487165	45.71	46.8	402.11
c82704_g1	-3.79305	1.32266	2.47461e-05	0.000489498	0.24	0.66	3.86
c103135_g1	-3.06694	3.89306	2.49892e-05	0.000493909	0.7	0.95	6.64
c109077_g1	-4.0888	0.668062	2.49918e-05	0.000493909	0.18	0.34	3.5
c88379_g2	-3.26494	2.5811	2.53998e-05	0.000501626	1.46	4.59	15.88
c98526_g1	-3.04009	4.22565	2.54291e-05	0.000502089	3.15	7.77	29.18
c101762_g1	-3.01794	4.78053	2.58781e-05	0.000510603	2.72	2.62	24.87
c86166_g1	-2.96507	7.28603	2.61128e-05	0.000515116	16.56	10.85	145.36
c100567_g1	-4.413	0.437191	2.65437e-05	0.000523257	0.1	0.44	2.39
c91576_g1	-4.413	0.437191	2.65437e-05	0.000523257	0.32	0	8.21
c81237_g3	-3.75147	1.04133	2.66494e-05	0.000525219	0.35	0.08	5.45
c94060_g1	-2.97651	5.7581	2.69196e-05	0.00052985	4.1	4.12	36.33
c74324_g1	-5.02133	0.131242	2.69459e-05	0.00052985	0.06	0.06	2.24
c85038_g2	-5.02133	0.131242	2.69459e-05	0.00052985	0.05	0	2.1
c76389_g1	-5.02133	0.131242	2.69459e-05	0.00052985	0.08	0	3.3
c93358_g3	-5.02133	0.131242	2.69459e-05	0.00052985	0.12	1.2	4.7
c103370_g4	-5.02133	0.131242	2.69459e-05	0.00052985	0.05	1.31	1.85
c102137_g1	-3.12169	3.2915	2.75093e-05	0.000540682	2.34	15.35	23
c102853_g2	-3.20501	2.71569	2.75421e-05	0.000541203	1.4	0.68	14.62
c98203_g1	-2.9624	6.41894	2.75871e-05	0.000541906	6.25	4.27	54.76
c95398_g1	-2.96975	6.04699	2.75905e-05	0.000541906	11.44	13.55	100.73
c89468_g1	-3.04446	4.05186	2.78352e-05	0.000542786	5.2	7.96	48.3
c95931_g1	-7.87268	-0.258698	2.82471e-05	0.000542786	0	0	6.01
c76486_g1	-7.87268	-0.258698	2.82471e-05	0.000542786	0	0	3.07
c105462_g1	-7.87268	-0.258698	2.82471e-05	0.000542786	0	0.07	1.99
c103140_g2	-7.87268	-0.258698	2.82471e-05	0.000542786	0	0.69	2.04
c82947_g1	-7.87268	-0.258698	2.82471e-05	0.000542786	0	0	1.87
c73432_g1	-7.87268	-0.258698	2.82471e-05	0.000542786	0	0.17	1.55
c91546_g1	-7.87268	-0.258698	2.82471e-05	0.000542786	0	0	4.25
c100819_g3	-7.87268	-0.258698	2.82471e-05	0.000542786	0	0.37	2.43
c87634_g2	-7.87268	-0.258698	2.82471e-05	0.000542786	0	0.16	2.16
c100949_g1	-7.87268	-0.258698	2.82471e-05	0.000542786	0	0.48	1.43
c88127_g2	-7.87268	-0.258698	2.82471e-05	0.000542786	0	0.52	2.31
c101494_g3	-3.59412	1.53595	2.87467e-05	0.000551648	0.39	0.9	5.34
c90247_g1	-3.58108	1.52437	2.87467e-05	0.000551648	0.43	0.81	5.85
c87583_g1	-3.71406	1.00838	2.95262e-05	0.000566101	0.11	3.42	1.68
c88019_g2	-3.71406	1.00838	2.95262e-05	0.000566101	0.96	0.44	14.45
c87552_g1	-2.93261	7.66557	3.04177e-05	0.000583064	24.46	13.61	209.92
c86294_g2	-3.26074	2.19692	3.0474e-05	0.000584014	0.44	0.28	4.73
c89383_g1	-4.38451	0.412104	3.08679e-05	0.000590905	0.12	0.21	2.99
c85942_g2	-4.38451	0.412104	3.08679e-05	0.000590905	0.27	0.47	6.65
c91847_g3	-4.38451	0.412104	3.08679e-05	0.000590905	0.08	0.28	1.97
c91704_g1	-3.56792	1.51271	3.09271e-05	0.000591775	0.31	1.09	4.24
c76270_g1	-2.93494	7.05169	3.0995e-05	0.000592943	36.79	26.32	316.31
c99341_g1	-4.98582	0.100076	3.23096e-05	0.000616994	0.07	7.89	2.73
c85844_g1	-4.98582	0.100076	3.23096e-05	0.000616994	0.04	0	1.44
c84397_g3	-4.98582	0.100076	3.23096e-05	0.000616994	0.04	1.2	1.41
c99507_g1	-4.98582	0.100076	3.23096e-05	0.000616994	0.1	0	3.94
c82778_g1	-4.98582	0.100076	3.23096e-05	0.000616994	0.12	0.14	4.78
c91852_g1	-3.10313	2.98669	3.25204e-05	0.000620469	1.5	1.06	14.5
c86462_g1	-3.03826	3.54972	3.25785e-05	0.000621438	3.04	2.05	28.17
c92169_g1	-3.36089	1.8861	3.2652e-05	0.000622704	0.4	0.54	4.7
c99167_g1	-2.91658	8.11691	3.29575e-05	0.00062839	16.44	18.66	139.5
c97317_g3	-3.24417	2.1823	3.34658e-05	0.000637799	0.77	1.34	8.29
c90555_g1	-3.63343	1.38925	3.40325e-05	0.000648312	0.38	0.57	5.44
c97812_g1	-3.43597	1.70125	3.40933e-05	0.000649184	0.43	1.34	5.29
c76119_g2	-3.49	1.60458	3.49293e-05	0.000664661	0.53	0.75	6.76
c101452_g1	-2.97795	4.34541	3.51244e-05	0.000668077	2.2	5.57	19.46
c102707_g3	-3.04266	3.42985	3.51425e-05	0.000668275	1.1	1.36	10.22
c101839_g1	-3.01099	3.79524	3.52562e-05	0.000670288	1.55	4.88	14.05
c83048_g1	-7.82558	-0.29984	3.56805e-05	0.000677009	0	0	4.09
c72242_g3	-7.82558	-0.29984	3.56805e-05	0.000677009	0	1.49	1.16
c90509_g1	-7.82558	-0.29984	3.56805e-05	0.000677009	0	0.21	2.75
c88024_g2	-7.82558	-0.29984	3.56805e-05	0.000677009	0	0.18	2.37
c32698_g1	-7.82558	-0.29984	3.56805e-05	0.000677009	0	0.23	2.01
c102002_g1	-7.82558	-0.29984	3.56805e-05	0.000677009	0	0.18	2.34
c83089_g1	-7.82558	-0.29984	3.56805e-05	0.000677009	0	0	2.14
c88213_g1	-7.82558	-0.29984	3.56805e-05	0.000677009	0	0.15	3.89
c73967_g2	-7.82558	-0.29984	3.56805e-05	0.000677009	0	0.2	1.7
c92698_g1	-3.18559	2.57616	3.59658e-05	0.000681461	0.9	1.23	9.26
c103523_g1	-2.94129	4.99502	3.59725e-05	0.000681461	2.36	11.06	20.39
c91820_g1	-4.35544	0.386567	3.59785e-05	0.000681461	0.1	0.06	2.37
c99731_g3	-4.35544	0.386567	3.59785e-05	0.000681461	0.15	0.26	3.67
c62604_g1	-4.35544	0.386567	3.59785e-05	0.000681461	0.07	0.04	1.73
c89102_g4	-4.35544	0.386567	3.59785e-05	0.000681461	0.12	0.41	2.9
c85900_g1	-3.67565	0.974651	3.63588e-05	0.00068821	0.18	0.65	2.58
c99997_g4	-3.67565	0.974651	3.63588e-05	0.00068821	0.26	0.18	3.85
c96398_g1	-3.27694	2.02551	3.67543e-05	0.00069539	0.56	0.55	6.11
c94908_g1	-3.61895	1.37642	3.6872e-05	0.000697157	0.45	0.52	6.32
c103050_g2	-3.61895	1.37642	3.6872e-05	0.000697157	0.21	8.89	2.96
c99603_g7	-3.47753	1.59355	3.74432e-05	0.000707647	0.31	0	3.9
c92242_g1	-3.15925	2.61536	3.78836e-05	0.000715812	0.96	0.39	9.72
c99827_g1	-2.88469	9.9545	3.86539e-05	0.000730048	86.59	76.4	718.82
c97811_g5	-4.94942	0.0682104	3.88701e-05	0.000733487	0.13	0.29	4.85
c90189_g2	-4.94942	0.0682104	3.88701e-05	0.000733487	0.07	0.09	2.87
c95633_g1	-3.15561	2.34424	4.0812e-05	0.000769455	1.37	2.18	13.85
c100941_g2	-2.96634	4.04457	4.10316e-05	0.000773257	1.57	5.44	13.78
c96568_g1	-2.89657	5.92073	4.10867e-05	0.000774127	8.06	10.99	67.51
c98003_g1	-3.40067	1.6701	4.14818e-05	0.000781057	0.33	0.8	3.86
c77627_g1	-2.89975	5.6465	4.1716e-05	0.000785295	13.37	33.61	112.23
c88692_g1	-2.99207	3.67672	4.17573e-05	0.000785901	5.91	9.37	52.95
c68930_g1	-4.32577	0.360561	4.20337e-05	0.000790757	0.08	0.38	1.97
c102480_g2	-3.9895	0.580839	4.23374e-05	0.000795774	0.36	13.78	6.61
c92484_g3	-3.9895	0.580839	4.23374e-05	0.000795774	0.29	0.67	5.35
c100441_g1	-2.9288	4.42807	4.28091e-05	0.000804465	3.17	3.13	27.15
c99997_g1	-3.11893	2.38381	4.498e-05	0.000833702	0.85	0.44	8.38
c89020_g1	-3.02176	3.04575	4.50593e-05	0.000833702	0.71	0.05	6.47
c92979_g1	-3.02176	3.04575	4.50593e-05	0.000833702	1.25	1.48	11.42
c97612_g4	-3.6677	1.21143	4.53207e-05	0.000833702	0.31	0.71	4.46
c93917_g1	-7.77689	-0.342212	4.53239e-05	0.000833702	0	0	1.57
c12599_g1	-7.77689	-0.342212	4.53239e-05	0.000833702	0	0	3.08
c16767_g1	-7.77689	-0.342212	4.53239e-05	0.000833702	0	0	1.74
c88060_g2	-7.77689	-0.342212	4.53239e-05	0.000833702	0	0	4.71
c97768_g5	-7.77689	-0.342212	4.53239e-05	0.000833702	0	0.06	1.54
c96694_g2	-7.77689	-0.342212	4.53239e-05	0.000833702	0	2.99	0.72
c71428_g1	-7.77689	-0.342212	4.53239e-05	0.000833702	0	0.84	3.47
c84641_g1	-7.77689	-0.342212	4.53239e-05	0.000833702	0	1.23	1.91
c99905_g2	-7.77689	-0.342212	4.53239e-05	0.000833702	0	5.94	2.08
c91412_g1	-7.77689	-0.342212	4.53239e-05	0.000833702	0	0.27	3.37
c85796_g2	-7.77689	-0.342212	4.53239e-05	0.000833702	0	0	2.2
c103336_g9	-3.29821	1.83087	4.63265e-05	0.000851962	0.32	0.52	3.53
c52764_g1	-4.91207	0.0356124	4.69243e-05	0.000861116	0.05	0.11	1.82
c75060_g1	-4.91207	0.0356124	4.69243e-05	0.000861116	0.1	0.12	3.91
c84815_g1	-4.91207	0.0356124	4.69243e-05	0.000861116	0.15	1.86	5.51
c76814_g1	-4.91207	0.0356124	4.69243e-05	0.000861116	0.07	0.6	2.81
c83156_g2	-4.91207	0.0356124	4.69243e-05	0.000861116	0.08	0.27	2.95
c102728_g2	-2.87742	5.47256	4.71746e-05	0.000865524	3.44	4.35	28.44
c95328_g1	-2.85672	6.99014	4.72859e-05	0.000867381	17.31	7.5	140.95
c69751_g1	-3.96356	0.558171	4.85126e-05	0.000889125	0.14	0.22	2.56
c101316_g2	-2.85668	6.48675	4.872e-05	0.000892736	9.39	10.47	76.48
c102786_g1	-2.90877	4.19989	4.92408e-05	0.000901704	1.9	7	16.08
c90404_g1	-3.65124	1.1969	4.95606e-05	0.000907175	0.4	0.62	5.75
c94858_g1	-3.42651	1.54856	4.96807e-05	0.000909178	0.3	0.53	3.62
c98600_g1	-3.24648	1.89604	4.98858e-05	0.000912544	0.42	2.12	4.5
c94346_g1	-2.90668	4.33125	5.00041e-05	0.000914514	2.49	3.81	21.01
c93455_g1	-3.0507	2.79683	5.00636e-05	0.000915407	0.65	0.91	6.08
c63383_g1	-3.61606	0.922508	5.00907e-05	0.000915709	0.34	0	4.86
c88487_g3	-2.9938	3.06226	5.02486e-05	0.000918329	3.71	8.22	33.35
c102413_g2	-2.92404	4.04709	5.02554e-05	0.000918329	0.89	0.93	7.63
c98921_g6	-3.09198	2.61598	5.06135e-05	0.00092448	0.67	8.29	6.42
c91501_g2	-3.54428	1.31049	5.11316e-05	0.000933746	0.64	3.47	8.47
c103453_g1	-2.84156	7.02724	5.16706e-05	0.000943189	8.45	16.46	68.1
c95566_g1	-3.75762	0.75189	5.28755e-05	0.000964364	0.24	0.14	3.73
c101865_g1	-2.92999	3.72404	5.42551e-05	0.000988687	1.57	1.35	13.51
c109249_g1	-2.91508	3.99955	5.42713e-05	0.000988774	3.13	1.63	26.59
c99658_g1	-2.98008	3.05026	5.42983e-05	0.000989056	0.73	0.75	6.51
c95199_g1	-2.93156	3.54222	5.46555e-05	0.000995143	3.87	48.08	33.24
c102248_g2	-2.99341	3.17843	5.47298e-05	0.000996285	1.53	0.84	13.75

## Sheet: Supplemental Table 4 (C1)
Supplemental Table 4 (C1). compared to green fruits, up- regulated genes in red fruits
id	logFC	logCPM	PValue	FDR	GJRF_RSEM	GJGF_RSEM	GJL_RSEM
c119705_g1	9.86192	7.20188	1.68938e-22	3.63462e-18	136.13	0.14	0.33
c114379_g1	8.91215	9.98157	4.70553e-22	8.09897e-18	2448.62	5.08	21.64
c89728_g1	8.8641	9.72342	7.00086e-22	1.00413e-17	1996.15	4.28	55.3
c93950_g1	12.9704	4.59541	5.74883e-19	4.49757e-15	22.96	0	0.04
c95159_g1	7.46169	6.20764	6.86714e-17	3.93982e-13	86.94	0.49	0.03
c67672_g1	12.1612	3.7931	1.41627e-16	7.16947e-13	12.37	0	0.12
c103719_g1	7.55672	5.63179	1.53352e-16	7.33174e-13	54.54	0.29	0.49
c114769_g1	6.89436	5.96463	2.74543e-15	9.08715e-12	67.13	0.56	0.34
c82208_g1	11.6306	3.26942	4.93556e-15	1.51108e-11	17.28	0	0
c100169_g1	11.5177	3.15833	1.05424e-14	2.74926e-11	24.69	0	0
c96950_g1	11.4917	3.13284	1.26936e-14	3.1211e-11	8.76	0	0
c98374_g1	11.2744	2.91942	5.34306e-14	1.06933e-10	30.04	0	0
c95031_g2	11.0991	2.74769	1.67926e-13	2.94927e-10	7.99	0	0
c5029_g1	5.82404	9.11358	4.47286e-13	6.63664e-10	1105.69	19.51	8.36
c97217_g2	8.00732	2.92426	5.55256e-13	7.83348e-10	5.11	0.02	10.91
c92753_g2	10.7325	2.38988	1.88812e-12	2.22586e-09	19.62	0	0
c70166_g1	7.15215	2.99525	2.01087e-12	2.30735e-09	12.35	0.08	0.99
c97963_g1	10.681	2.33978	2.58457e-12	2.81548e-09	7.66	0	0
c96369_g2	10.6344	2.29446	3.57412e-12	3.7973e-09	16.41	0	4.13
c69911_g1	10.6071	2.2679	4.12031e-12	4.32421e-09	37.42	0	0
c69770_g1	6.15533	3.93498	4.38986e-12	4.55159e-09	23.09	0.32	0.48
c94938_g1	6.93811	2.78686	8.23457e-12	8.01853e-09	9.01	0.07	0
c7575_g1	10.4848	2.14923	9.12075e-12	8.72126e-09	8.52	0	0
c95326_g4	10.439	2.1049	1.24985e-11	1.10886e-08	13.01	0	3.19
c97445_g4	6.46829	2.87798	1.86914e-11	1.56169e-08	9.74	0.11	1.09
c105054_g1	10.3428	2.01189	2.28818e-11	1.87539e-08	12.92	0	0
c38666_g1	10.3345	2.00386	2.42199e-11	1.96634e-08	11.78	0	0
c89329_g2	10.3008	1.97128	3.05021e-11	2.36482e-08	11.82	0	0
c85288_g1	10.2487	1.92099	4.10077e-11	2.99071e-08	12.55	0	0
c102940_g2	10.1946	1.86887	5.9198e-11	4.24538e-08	3.49	0	4.85
c97531_g1	5.44871	4.03834	7.20859e-11	5.00288e-08	17.12	0.39	0
c102543_g1	5.43448	4.02455	7.85126e-11	5.36241e-08	13.24	0.3	3.68
c103503_g2	5.31321	4.54982	8.38608e-11	5.63819e-08	38.37	0.96	8.9
c100164_g3	5.03123	8.39253	8.57549e-11	5.72085e-08	393.6	12.03	0.08
c101509_g1	5.11521	5.77009	9.93989e-11	6.58006e-08	111.19	3.2	0.47
c95418_g1	6.51042	2.37293	1.26171e-10	8.04299e-08	7.74	0.08	0
c97545_g1	6.16783	2.58742	1.30441e-10	8.25403e-08	9.68	0.13	0.52
c96726_g2	10.0397	1.71984	1.57971e-10	9.7105e-08	14.39	0	0
c99788_g9	5.35312	3.84086	1.63509e-10	9.97963e-08	66.07	1.6	1.58
c95828_g1	9.98767	1.66991	2.08782e-10	1.21401e-07	7.73	0	0.56
c100339_g2	6.02761	2.45249	3.14468e-10	1.75731e-07	4.05	0.06	0
c94854_g1	9.91151	1.59694	3.4684e-10	1.91336e-07	5.35	0	0.04
c86945_g1	4.86712	6.00307	3.73071e-10	2.03558e-07	112.4	3.85	130.82
c99289_g2	6.33898	2.20809	3.87163e-10	2.0955e-07	12.89	0.15	25.95
c102671_g2	5.0159	4.32589	5.20595e-10	2.74855e-07	20.52	0.63	16.18
c100949_g7	5.87869	2.70155	5.73875e-10	2.97509e-07	10.75	0.18	7.08
c86536_g1	4.84501	5.15205	7.05837e-10	3.61565e-07	73.62	2.56	0
c74909_g1	9.7708	1.46249	8.14455e-10	4.07502e-07	9.18	0	0
c109709_g1	6.16918	2.04553	1.09646e-09	5.33101e-07	13.07	0.17	0
c92551_g2	9.65546	1.35265	1.59179e-09	7.36485e-07	9.83	0	0.45
c91556_g1	5.16048	3.13747	1.77358e-09	8.16208e-07	10.33	0.29	0.14
c101358_g2	6.64443	1.60883	3.31976e-09	1.45021e-06	4.86	0.04	4.33
c92568_g4	5.61897	2.06206	4.06137e-09	1.72174e-06	14.58	0.29	1.06
c32834_g1	9.48576	1.19171	4.33351e-09	1.80161e-06	6.27	0	0
c82827_g2	9.48576	1.19171	4.33351e-09	1.80161e-06	4.06	0	2.39
c101194_g3	4.51445	5.09135	4.55746e-09	1.87658e-06	61.64	2.69	8.6
c79160_g1	4.59389	4.39234	5.28971e-09	2.08817e-06	31.16	1.29	11.02
c84508_g1	5.5523	1.9988	6.31501e-09	2.41537e-06	9.16	0.19	8.12
c92525_g1	6.52815	1.49862	6.56996e-09	2.50176e-06	9.33	0.09	0
c102565_g4	5.87992	1.77038	6.61808e-09	2.50898e-06	11.53	0.19	6.67
c98420_g4	5.85976	1.7513	7.55306e-09	2.83843e-06	6.52	0.11	3.01
c131550_g1	6.50372	1.47552	7.69628e-09	2.87968e-06	12.95	0.13	1.76
c103406_g2	9.39279	1.10389	7.83154e-09	2.9176e-06	4.66	0	0.05
c101171_g4	4.97928	2.79997	8.25162e-09	3.06085e-06	15.11	0.47	4.25
c100339_g5	9.34395	1.05786	1.06732e-08	3.87558e-06	2.01	0	0
c63247_g1	9.31045	1.02633	1.31916e-08	4.69107e-06	10.98	0	0
c90642_g1	4.83581	2.82811	1.36523e-08	4.81703e-06	5.46	0.19	0
c93752_g1	4.65839	3.17565	1.36577e-08	4.81703e-06	6.98	0.27	0
c89757_g1	4.38801	4.44193	1.43522e-08	5.04132e-06	36.81	1.75	0
c102109_g1	9.25869	0.977695	1.63792e-08	5.59349e-06	3.25	0	0
c125097_g1	9.25869	0.977695	1.63792e-08	5.59349e-06	2.39	0	6.44
c102531_g2	6.36145	1.34134	1.76677e-08	5.96252e-06	8.65	0.09	4.77
c87839_g2	6.36145	1.34134	1.76677e-08	5.96252e-06	4.25	0.05	0
c100004_g1	4.24771	5.63711	1.79965e-08	6.04978e-06	59.11	3.11	29.44
c103293_g2	4.26763	5.4642	1.82885e-08	6.07672e-06	35.03	1.82	18.44
c99085_g4	4.21851	6.24146	1.87057e-08	6.19144e-06	213.04	11.44	0.07
c109285_g1	5.15925	2.01588	1.87975e-08	6.19798e-06	20.14	0.55	0
c95069_g5	6.34779	1.32849	1.92741e-08	6.33086e-06	2.31	0.03	2.01
c85410_g1	9.22313	0.944322	2.04348e-08	6.61119e-06	7.9	0	3.82
c53273_g1	9.20501	0.927338	2.28675e-08	7.24753e-06	6.11	0	0
c91682_g1	4.24073	5.04857	2.40357e-08	7.54914e-06	26.98	1.42	1.14
c98158_g4	5.62911	1.53387	2.91593e-08	8.96212e-06	3.47	0.07	5.28
c100012_g3	5.62911	1.53387	2.91593e-08	8.96212e-06	2.03	0.04	0
c93046_g3	4.52845	3.05283	2.9943e-08	9.17023e-06	4.75	0.2	0.26
c97217_g1	9.14926	0.875136	3.22964e-08	9.82106e-06	3.67	0	9.86
c98058_g1	4.17986	5.03518	3.38648e-08	1.02258e-05	36.96	2.04	12.32
c99270_g10	9.13018	0.857302	3.63334e-08	1.08569e-05	3.65	0	0.48
c84220_g1	9.13018	0.857302	3.63334e-08	1.08569e-05	4.7	0	4.28
c96369_g3	5.58067	1.48844	3.97233e-08	1.18287e-05	19.25	0.38	2.61
c80483_g1	4.26477	4.08018	4.12941e-08	1.21286e-05	48.13	2.5	0
c99050_g5	9.09126	0.82095	4.61803e-08	1.33362e-05	4.18	0	0.79
c96028_g1	9.09126	0.82095	4.61803e-08	1.33362e-05	9.56	0	1.56
c82367_g1	5.54323	1.45339	5.04121e-08	1.44612e-05	3.95	0.08	1.75
c75172_g1	9.07139	0.80242	5.21778e-08	1.46742e-05	3.33	0	0
c84334_g1	9.07139	0.80242	5.21778e-08	1.46742e-05	5.27	0	0
c114748_g1	9.05125	0.783645	5.90433e-08	1.62857e-05	8.69	0	1.09
c103529_g4	9.05125	0.783645	5.90433e-08	1.62857e-05	3.36	0	11.25
c79876_g1	4.59666	2.60239	5.96031e-08	1.63876e-05	21.05	0.86	0
c88858_g1	9.03083	0.76462	6.69157e-08	1.81089e-05	6.48	0	1.19
c88043_g1	9.03083	0.76462	6.69157e-08	1.81089e-05	8.08	0	0
c93593_g1	9.03083	0.76462	6.69157e-08	1.81089e-05	5.03	0	1.71
c98379_g6	5.15179	1.62187	7.04328e-08	1.9001e-05	15.7	0.43	7.54
c102367_g5	8.98909	0.72579	7.59584e-08	2.02378e-05	2.91	0	0
c79048_g1	5.11761	1.58997	8.13848e-08	2.16167e-05	3.48	0.1	3.67
c94803_g1	4.89547	2.07171	8.85204e-08	2.32963e-05	5.71	0.19	2.38
c90542_g1	5.43839	1.35548	8.99553e-08	2.353e-05	3.01	0.07	0.03
c91780_g3	4.11381	3.84644	9.20935e-08	2.40163e-05	22.5	1.29	18.87
c99421_g3	6.07687	1.07499	9.62699e-08	2.50296e-05	9.85	0.13	3.03
c6852_g1	8.94611	0.68587	9.83586e-08	2.51173e-05	4.62	0	0
c86691_g1	4.87938	1.7536	1.01637e-07	2.58778e-05	13.34	0.44	0
c101362_g1	8.92413	0.665482	1.12212e-07	2.79905e-05	2.04	0	0
c98158_g1	8.92413	0.665482	1.12212e-07	2.79905e-05	3.02	0	4.75
c77171_g1	8.92413	0.665482	1.12212e-07	2.79905e-05	5.13	0	0
c101589_g2	6.04337	1.04383	1.18458e-07	2.92937e-05	4.02	0.05	0
c93373_g1	4.00005	4.65616	1.229e-07	3.03051e-05	21.95	1.37	9.53
c100458_g1	4.00712	4.15656	1.39987e-07	3.384e-05	11.21	0.7	0
c98493_g1	8.87913	0.623808	1.46828e-07	3.5197e-05	1.63	0	16.67
c100850_g3	8.8561	0.602504	1.6842e-07	3.98185e-05	4.48	0	2.36
c88579_g1	4.65418	2.09554	1.75338e-07	4.12181e-05	3.58	0.14	0
c93155_g1	3.88629	4.8026	1.9755e-07	4.60726e-05	34.47	2.33	0
c92610_g1	8.8089	0.558914	2.22885e-07	5.12861e-05	3.19	0	0.42
c96726_g1	4.70447	1.59123	2.66421e-07	5.95268e-05	13.82	0.52	0
c102367_g3	4.58789	2.03375	2.66998e-07	5.95268e-05	4.65	0.19	0
c88710_g1	3.95407	3.54774	2.89656e-07	6.42453e-05	17.66	1.14	0
c98628_g5	4.07015	2.91603	2.95153e-07	6.52962e-05	13.12	0.78	4.99
c83111_g1	8.7601	0.513945	2.97358e-07	6.54477e-05	8.51	0	1.31
c84276_g1	8.7601	0.513945	2.97358e-07	6.54477e-05	2.69	0	0
c102573_g1	4.07716	2.83183	3.20119e-07	7.00987e-05	13.12	0.77	11.95
c94849_g1	3.86713	4.0262	3.25233e-07	7.10377e-05	20.88	1.43	0
c92039_g1	3.82797	4.36444	3.4214e-07	7.33959e-05	36.76	2.58	0
c69613_g1	8.73507	0.490915	3.44558e-07	7.33959e-05	1.73	0	0
c85749_g1	8.73507	0.490915	3.44558e-07	7.33959e-05	2.25	0	0
c77786_g1	3.86224	4.15763	3.49052e-07	7.41697e-05	51.92	3.56	768.98
c91165_g1	4.52728	1.9774	3.70398e-07	7.83188e-05	9.37	0.4	0
c61775_g1	8.70959	0.467506	4.00132e-07	8.39867e-05	1.56	0	2.13
c72651_g2	8.70959	0.467506	4.00132e-07	8.39867e-05	3	0	0.05
c92699_g1	4.4112	2.0813	4.16971e-07	8.73003e-05	6.81	0.31	0
c97181_g1	3.7454	5.19569	4.17948e-07	8.73003e-05	60.28	4.49	0
c100879_g2	3.7067	5.85509	4.31107e-07	8.98311e-05	140.99	10.79	77.19
c89525_g1	4.62073	1.51395	4.47606e-07	9.30437e-05	3.66	0.14	1.58
c73076_g1	4.02236	2.78111	4.53764e-07	9.38968e-05	13.79	0.84	0
c89557_g1	4.20047	2.37943	4.54984e-07	9.38968e-05	4.22	0.23	0
c96435_g1	3.76299	4.33146	4.90491e-07	0.000100263	28.71	2.11	0
c94960_g1	4.60621	1.8019	4.9205e-07	0.000100343	4.69	0.19	0.65
c77613_g1	3.64586	8.75545	4.94877e-07	0.000100681	460.69	36.8	0.1
c89800_g1	3.67317	6.0878	5.19624e-07	0.000105467	123.94	9.71	0
c88812_g1	3.76946	4.03888	5.26726e-07	0.000106656	19.11	1.4	50.57
c93316_g2	8.63035	0.39487	5.43348e-07	0.000108491	3.11	0	2.73
c89950_g1	3.7729	3.97415	5.50767e-07	0.000109717	18.19	1.33	0
c88724_g1	4.3609	2.03473	5.71513e-07	0.000113587	20.68	0.99	0
c100142_g1	5.12031	1.06113	5.81628e-07	0.000115331	9.02	0.25	0
c99788_g2	3.72804	4.45248	6.03752e-07	0.000119169	112.84	8.5	2.1
c95850_g1	3.72393	4.32206	6.08399e-07	0.000119811	20.9	1.58	0
c102726_g1	3.77394	3.86684	6.11724e-07	0.000120191	21.65	1.58	0
c91315_g1	3.75504	3.95765	6.17327e-07	0.000121016	23.58	1.74	0
c93041_g1	4.42656	1.88413	6.55198e-07	0.000126141	9.03	0.41	0
c88149_g1	4.5578	1.45608	6.59577e-07	0.000126701	2.01	0.08	0
c88653_g1	5.06856	1.01364	7.1557e-07	0.00013715	6.12	0.17	0.59
c88978_g2	4.75218	1.25187	7.24953e-07	0.00013864	6.5	0.23	0.4
c9399_g1	5.72201	0.74722	7.41895e-07	0.000139716	2.33	0.04	0
c76873_g1	8.575	0.344295	7.45e-07	0.000139716	1.53	0	0.06
c102632_g2	3.93875	2.70397	7.45191e-07	0.000139716	11.09	0.72	25.64
c103268_g2	4.51868	1.42019	7.73518e-07	0.000144712	5.61	0.24	4.74
c101218_g4	3.55705	10.8317	8.29207e-07	0.000154459	2336.03	198.47	157.8
c96726_g4	8.54651	0.318316	8.75702e-07	0.000160685	7.45	0	0
c93046_g2	4.37835	1.83964	8.82438e-07	0.000161214	5.45	0.26	0.33
c94473_g2	4.28202	1.96192	8.84113e-07	0.000161214	5.66	0.29	0.14
c98420_g5	5.03299	0.981085	8.84207e-07	0.000161214	4.73	0.14	1.76
c100949_g3	5.01488	0.964522	9.84556e-07	0.000178753	4.28	0.13	1.99
c96677_g1	3.97334	2.42381	1.02052e-06	0.000184893	3.8	0.24	0
c77865_g3	8.51744	0.291851	1.03208e-06	0.000186202	2.85	0	0
c77855_g1	3.86404	2.89136	1.08887e-06	0.000195028	24.84	1.7	0
c69530_g1	4.99653	0.947765	1.09757e-06	0.000195964	2.82	0.08	0
c79260_g1	4.09447	2.13565	1.12384e-06	0.000200238	4.46	0.26	0.02
c91854_g1	8.48777	0.264884	1.21973e-06	0.000213783	2.65	0	0
c85235_g1	4.07836	2.12087	1.24116e-06	0.000216169	2.98	0.17	0
c33569_g1	5.61205	0.646764	1.24339e-06	0.000216169	2.1	0.04	0
c99390_g4	5.61205	0.646764	1.24339e-06	0.000216169	4.67	0.09	1.91
c11529_g1	4.64428	1.15317	1.2667e-06	0.000219452	2.48	0.1	0
c63984_g1	4.43709	1.34561	1.26737e-06	0.000219452	8.4	0.38	0
c83113_g1	3.57097	4.5319	1.27751e-06	0.000220763	52.51	4.41	0
c92176_g1	4.06207	2.10593	1.37209e-06	0.000236159	5.44	0.32	0
c103436_g1	3.5413	4.86933	1.42197e-06	0.000243933	34.5	2.96	0.03
c99251_g3	8.45748	0.237394	1.4456e-06	0.000243933	4.2	0	2.3
c83913_g1	4.10129	1.97944	1.58587e-06	0.000265003	8.51	0.49	0
c17771_g1	3.45636	7.34697	1.6202e-06	0.000270216	292.28	26.62	13.36
c89551_g3	3.45187	7.32078	1.65454e-06	0.000274877	1152.94	105.34	1.39
c33748_g1	4.59544	1.10868	1.69467e-06	0.000280604	3.16	0.13	0
c100093_g1	8.42655	0.20936	1.71836e-06	0.000280604	2.76	0	3.87
c97237_g1	4.15987	1.84974	1.76613e-06	0.00028786	9.75	0.54	0
c96435_g3	4.38003	1.29363	1.78618e-06	0.000290576	10.55	0.49	0
c90367_g1	5.54181	0.582897	1.86519e-06	0.000302288	1.91	0.04	2.28
c86160_g1	4.90112	0.860884	1.92464e-06	0.000311337	7.76	0.25	1.48
c76136_g1	3.55678	3.90826	2.05211e-06	0.000328864	58.51	4.96	0
c90026_g3	4.33569	1.25336	2.12999e-06	0.000340712	3.53	0.17	0
c95554_g2	4.88126	0.842853	2.16178e-06	0.000344516	1.92	0.06	3.13
c94029_g1	4.32061	1.23968	2.32869e-06	0.000370429	3.56	0.17	4.05
c94617_g1	3.50108	4.2196	2.34188e-06	0.00037184	15.49	1.37	0
c85996_g1	4.10999	1.80415	2.39097e-06	0.000378935	2.68	0.15	0
c88451_g1	3.78497	2.36315	2.44197e-06	0.000379979	7.01	0.5	0
c8166_g1	8.36261	0.151573	2.45054e-06	0.000379979	3.72	0	0
c12984_g1	8.36261	0.151573	2.45054e-06	0.000379979	1.9	0	0
c74189_g3	5.49302	0.538666	2.46727e-06	0.000381885	2.06	0.04	0
c98753_g1	3.56216	3.5143	2.47321e-06	0.000382118	13.16	1.11	0
c75328_g1	4.52764	1.04712	2.53232e-06	0.00038846	2.32	0.1	0
c96293_g1	4.52764	1.04712	2.53232e-06	0.00038846	4.91	0.21	0
c99074_g1	4.52764	1.04712	2.53232e-06	0.00038846	2.64	0.11	4.74
c88418_g1	3.94259	1.99676	2.70097e-06	0.00041286	4.78	0.31	0
c101734_g8	3.44571	4.51756	2.73151e-06	0.000416787	32.19	2.95	12.23
c89933_g2	4.28995	1.21192	2.79009e-06	0.000424221	13.52	0.67	0
c91470_g1	8.32954	0.121771	2.94065e-06	0.000439351	2.56	0	1.18
c95343_g2	3.36572	6.21009	2.95243e-06	0.000439959	90.17	8.74	0.06
c101589_g1	3.59091	3.04711	2.95494e-06	0.000439959	6.33	0.52	0
c120890_g1	3.36786	5.94401	3.02787e-06	0.000450039	90.31	8.74	5.75
c96260_g2	4.28211	1.50387	3.10242e-06	0.000460325	9.21	0.46	2.78
c85116_g2	4.15618	1.63603	3.19732e-06	0.000473588	2.59	0.14	0
c82066_g1	3.51177	3.46843	3.31094e-06	0.000487899	25.78	2.25	0
c95563_g1	3.90655	1.96398	3.35837e-06	0.000493199	3.18	0.21	0
c68894_g1	4.79895	0.768353	3.48888e-06	0.000509756	2.37	0.08	0
c96776_g2	4.77762	0.749102	3.48888e-06	0.000509756	4.54	0.16	0.94
c92331_g1	3.38779	4.59431	3.50056e-06	0.000510596	20.59	1.96	0.04
c36686_g1	8.2957	0.0913283	3.54078e-06	0.000514717	1.14	0	0.48
c42509_g1	8.2957	0.0913283	3.54078e-06	0.000514717	1.83	0	0
c103556_g1	3.33015	6.4134	3.59822e-06	0.000522184	41.42	4.12	5.81
c97281_g1	3.44021	3.89411	3.67645e-06	0.000531643	10.76	0.99	0
c95591_g1	3.40084	4.24658	3.8074e-06	0.000548453	10.04	0.95	0
c78024_g2	4.75597	0.729587	3.94671e-06	0.000563261	2.06	0.07	0
c94740_g1	3.42084	3.71983	4.03987e-06	0.000574651	14.95	1.39	0
c83880_g2	3.81011	2.02186	4.17411e-06	0.000591952	3.67	0.26	0
c80029_g1	4.2311	1.45742	4.2035e-06	0.000591952	4.28	0.22	0.11
c87542_g1	4.00474	1.70835	4.22433e-06	0.000591952	8.75	0.54	0
c96733_g1	3.43	3.62521	4.23561e-06	0.000591952	9.48	0.88	0.02
c52259_g1	8.26105	0.0602171	4.27844e-06	0.000591952	5.47	0	0
c51516_g1	8.26105	0.0602171	4.27844e-06	0.000591952	2.03	0	0
c83135_g1	8.26105	0.0602171	4.27844e-06	0.000591952	1.77	0	1.2
c38589_g1	8.26105	0.0602171	4.27844e-06	0.000591952	5.8	0	0
c77864_g1	8.26105	0.0602171	4.27844e-06	0.000591952	1.61	0	0.43
c81669_g1	5.39017	0.445843	4.42441e-06	0.000609209	1.74	0.04	0
c115461_g1	5.36327	0.421656	4.42441e-06	0.000609209	2.3	0.05	0
c88413_g1	5.36327	0.421656	4.42441e-06	0.000609209	3.12	0.07	0
c99857_g1	3.33139	4.78662	4.45998e-06	0.000613126	38.29	3.8	0
c66402_g1	4.73399	0.7098	4.47145e-06	0.000613722	1.76	0.06	0
[truncated: 40 more rows]

## Sheet: Supplemental Table 4 (C2)
Supplemental Table 4 (C2). compared to green fruits, down- regulated genes in red fruits
[truncated: 422 more rows]
