# Supplementary material for: Transcriptome-Guided Mining of Genes Involved in Crocin Biosynthesis
Source: Front Plant Sci. 2017 Apr 11;8:518. doi: 10.3389/fpls.2017.00518 (PMC5387100; doi:10.3389/fpls.2017.00518)
Supplement: Supplementary Table 6 — Summary of the 27 selected genes by DEGs analysis. [file Table6.XLSX]

## Sheet: Sheet1
Supplemental Table 6. Summary of the 27 selected genes by DEGs analysis.
Gene name	Gene ID	the length of protein（aa）	Accession numbers	Pfam annotation	p-values (RvsG)	FDR (RvsG)	log2fold (RvsG)	p-values (GvsL)	FDR (GvsL)	log2fold (GvsL)	p-values (LvsR)	FDR (LvsR)	log2fold (LvsR)	FPKM value in Leaves	FPKM value in green fruits	FPKM value in red fruits
DXS1	c100094_g2_i1|m.51756	716	KY631918	DXP_synthase_N (PF13292.1)	0.6653	0.983905	0.283208	1.5722e-14	4.95774e-12	-6.3859	7.03409e-16	2.44114e-13	6.8386	2.097	174.703	198.799
DXR	c83277_g1_i2|m.12784	477	KY631919	DXP_reductoisom (PF02670.11)	0.556033	0.922697	0.386151	0.510602	0.722582	-0.43192	0.135013	0.405166	0.987533	61.086	83.699	103.291
IDI1	c96616_g2_i1|m.35100	321	KY631920	NUDIX (PF00293.23)	0.243809	0.754372	0.771222	0.00128034	0.0182445	-2.23058	9.9e-06	0.000223748	3.17127	9.443	44.47	70.171
GGPPS2	c86896_g1_i1|m.15808	385	KY631921	polyprenyl_synt (PF00348.12)	0.682749	0.998841	0.267483	7.52862e-07	3.72315e-05	-3.58064	5.28e-08	2.28e-06	4.01759	20.038	238.631	268.501
GGPPS4	c90457_g2_i1|m.20078	257	KY631922	polyprenyl_synt (PF00348.12)	0.146551	0.658184	0.9585	0.00243836	0.0296359	-2.06641	7.25e-06	0.000171657	3.19438	49.056	203.968	367.18
PSY1	c91475_g1_i3|m.21840	438	AEF59491.1	SQS_PSY (PF00494.14)	0.487393	0.885201	0.454743	0.0116981	0.0956823	-1.69213	0.00072499	0.00860553	2.31634	201.62	630.152	795.642
PDS2	c89992_g1_i1|m.19381	595	KY631923	Amino_oxidase (PF01593.19)	0.51532	0.885201	0.426039	0.000564366	0.00936855	-2.36904	2.51e-05	0.000495338	2.96455	61.85	318.004	399.373
LCYB2	c93647_g1_i1|m.26450	500	AFI09271.1	Lycopene_cycl (PF05834.7)	0.318323	0.820235	0.655762	6.57818e-12	1.18335e-09	-5.50038	2.55e-14	5.79e-12	6.32563	1.229	55.455	81.84
CYP97A51	c102309_g2_i1|m.66352	559	KY631924	p450 (PF00067.17)	0.19774	0.74395	0.848155	2.33787e-05	0.000683353	-2.98494	5.88e-08	2.51e-06	4.00256	10.26	81.29	146.34
CCD4a	c97922_g1_i2|m.40550	664	KY631925	RPE65 (PF03055.10)	0.667025	0.985788	0.281332	1.61936e-28	1.18377e-24	-11.2339	6.2e-30	1.78e-25	11.6847	0.533	1283.26	1463.03
ALDH12	c7348_g1_i1|m.555	503	KY631926	Aldedh (PF00171.17)	0.519582	0.885201	0.421674	1.1209e-05	0.000371834	-3.10968	3.53e-07	1.21e-05	3.70082	47.234	405.767	507.835
ALDH14	c91898_g1_i1|m.22588	537	KY631927	Aldedh (PF00171.17)	0.319322	0.822442	0.653898	1.01123e-05	0.000338244	-3.13426	7.73e-08	3.2e-06	3.95763	18.01	157.392	231.584
ALDH18	c94315_g1_i1|m.28252	506	KY631928	Aldedh (PF00171.17)	0.347945	0.877592	0.623738	1.75961e-14	5.52702e-12	-11.4465	7.31e-17	3.15e-14	12.2586	0	10.641	15.309
UGTs7	c100985_g2_i1|m.57145	408	KY631929	UDPGT (PF00201.13)	0.0587969	0.447783	1.26517	0.000307372	0.00578783	-2.56089	9.14e-08	3.71e-06	3.99553	3.712	21.792	48.798
UGTs10	c101186_g1_i1|m.58441	457	AB555742.1	UDPGT (PF00201.13)	0.204383	0.754372	0.837739	0.402578	0.722582	-0.55192	0.0200415	0.120396	1.55912	19.523	32.516	60.333
UGTs12	c101562_g1_i1|m.60948	488	KY631930	UDPGT (PF00201.13)	0.717393	1	0.244928	2.26124e-12	4.59162e-10	-6.78535	1.27e-13	2.42e-11	7.20032	0.129	13.84	14.584
UGTs24	c102815_g1_i1|m.70065	451	KY631931	UDPGT (PF00201.13)	0.617138	0.977795	0.329254	9.40806e-13	2.08405e-10	-6.01172	4.39e-14	9.41e-12	6.51056	0.335	21.407	25.181
UGTs26	c102877_g1_i4|m.70555	484	KY631932	UDPGT (PF00201.13)	0.258659	0.754372	0.743791	0.00071485	0.0113822	-2.33439	5.55e-06	0.000135272	3.24764	24.481	112.39	141.492
UGTs44	c85148_g1_i1|m.14007	212	KY631933	UDPGT (PF00201.13)	0.0403294	0.384391	1.40477	4.69147e-10	5.36623e-08	-9.8715	1.53e-14	3.75e-12	11.4646	0	11.537	28.162
UGTs47	c87823_g1_i1|m.16650	484	KY631934	UDPGT (PF00201.13)	0.939801	1	0.0508549	1.35772e-06	6.23146e-05	-3.54045	3.84e-07	1.32e-05	3.76078	2.028	23.491	22.769
UGTs60	c91895_g1_i1|m.22581	446	KY631935	UDPGT (PF00201.13)	0.625689	0.977795	0.319257	3.2665e-19	2.9848e-16	-8.02985	1.21e-20	1.36e-17	8.51863	0.962	251.033	292.956
UGTs63	c92767_g1_i1|m.24506	491	KY631936	UDPGT (PF00201.13)	0.653378	0.977795	0.29423	0.134139	0.447395	-0.989865	0.0294168	0.15616	1.45356	74.215	146.626	167.834
UGTs67	c93954_g1_i2|m.27173	493	KY631937	UDPGT (PF00201.13)	0.992959	1	-0.00614368	1.04749e-10	1.42762e-08	-5.03843	3.66e-11	3.83e-09	5.20177	3.214	107.398	102.777
UGTs75	c95355_g1_i2|m.31096	473	KY631938	UDPGT (PF00201.13)	0.909118	1	0.0752285	2.6e-12	5.14947e-10	-5.68288	4.42e-13	7.36e-11	5.92761	1.435	73.35	72.226
UGTs86	c97342_g1_i1|m.37893	477	KY631939	UDPGT (PF00201.13)	0.00491202	0.111037	1.90077	1.64594e-16	8.43005e-14	-7.23833	9.42e-23	1.65e-19	9.30865	0.653	98.3	343.205
UGTs89	c97893_g2_i1|m.40407	458	KY631940	UDPGT (PF00201.13)	0.975646	1	0.0201812	0.00171578	0.0226846	-2.1375	0.000696712	0.00854066	2.32715	47.853	209.502	198.352
UGTs94	c98410_g12_i1|m.42854	144	KY631941	UDPGT (PF00201.13)	0.932772	1	0.0645138	1.40471e-07	8.62247e-06	-4.42048	2.97e-08	1.37e-06	4.65461	0.808	17.321	16.728
